# Supplementary material for: Synthesis and crystal structure of 1,3-bis­{[N,N-bis­(2-hy­droxy­eth­yl)amino]­meth­yl}-5-{[(4,6-di­methyl­pyridin-2-yl)amino]­meth­yl}-2,4,6-tri­ethyl­benzene
Source: Acta Crystallogr E Crystallogr Commun. 2022 Jul 26;78(Pt 8):825–8. doi: 10.1107/S2056989022007411 (PMC9361370; doi:10.1107/S2056989022007411)
Supplement: Supplementary file 1 [file e-78-00825-sup1.cif]

##############################################################################
#                                                                            #
# This CIF contains the data in a paper accepted for publication in          #
# Acta Crystallographica Section E. It conforms to the requirements of       #
# Notes for Authors for Acta Crystallographica Section E, and has been       #
# peer reviewed under the auspices of the IUCr Commission on Journals.       #
#                                                                            #
# Full details of the Crystallographic Information File format               #
# are given in the paper "The Crystallographic Information File (CIF):       #
# a New Standard Archive File for Crystallography" by S. R. Hall, F. H.      #
# Allen and I. D. Brown [Acta Cryst. (1991), A47, 655-685].                  #
#                                                                            #
# The current version of the core CIF dictionary is obtainable from          #
# ftp://ftp.iucr.org/pub/cif_core.dic.                                       #
#                                                                            #
# Software is freely available for graphical display of the structure(s)     #
# in this CIF. For information consult the CIF software page                 #
# http://www.iucr.org/resources/cif/software.                                #
#                                                                            #
# This file may be used for bona fide research purposes within the           #
# scientific community so long as proper attribution is given to the journal # 
# article from which it was obtained.                                        #
#                                                                            #
##############################################################################
data_I
_audit_creation_method     'SHELXL-2019/2'
_journal_date_recd_electronic     2022-04-22
_journal_date_accepted     2022-07-19
_journal_name_full     'Acta Crystallographica, Section E'
_journal_year     2022
_journal_volume     78
_journal_issue      8
_journal_page_first     0
_journal_page_last     0
_journal_paper_category     GO
_journal_paper_doi     10.1107/S2056989022007411
_journal_coeditor_code     JQ2019
_publ_contact_author_name     'Mazik Monika'
_publ_contact_author_address
;
Institut f\uer Organische Chemie
TU Bergakademie Freiberg
Leipziger Str. 29
09599 Freiberg
Germany
;
_publ_contact_author_email     'monika.mazik@chemie.tu-freiberg.de'
_publ_contact_author_fax     '+49(0)3731/393170'
_publ_contact_author_phone     '+49(0)3731/392389'
_publ_section_title
;\
Synthesis and crystal structure of
1,3-bis{[<i>N</i>,<i>N</i>-bis(2-hydroxyethyl)amino]methyl}-5-{[(4,6-\
dimethylpyridin-2-yl)amino]methyl}-2,4,6-triethylbenzene
;
_publ_section_title_footnote     .
loop_
    _publ_author_name
    _publ_author_footnote
    _publ_author_address
    'Stapf, Manuel' .
;
Institut f\"ur Organische Chemie
Technische Universit\"at Bergakademie Freiberg
Leipziger Str. 29
09599 Freiberg/Sachsen
Germany
;
    'Schmidt, Ute' .
;
Institut f\"ur Organische Chemie
Technische Universit\"at Bergakademie Freiberg
Leipziger Str. 29
09599 Freiberg/Sachsen
Germany
;
    'Seichter, Wilhelm' .
;
Institut f\"ur Organische Chemie
Technische Universit\"at Bergakademie Freiberg
Leipziger Str. 29
09599 Freiberg/Sachsen
Germany
;
    'Mazik, Monika' .
;
Institut f\"ur Organische Chemie
Technische Universit\"at Bergakademie Freiberg
Leipziger Str. 29
09599 Freiberg/Sachsen
Germany
;
_publ_section_synopsis
;
A 1,3,5-trisubstituted 2,4,6-trialkylbenzene derivative with
bis(hydroxyethyl)amino and 2,4-dimethylpyridinylamino substituents was
synthesized and its structure determined by single-crystal X-ray diffraction.
The crystal packing is stabilized by intra- and intermolecular hydrogen bonds
and weak C---H...\p contacts.
;
_chemical_name_systematic
;\
2-{[(3-{[Bis(2-hydroxyethyl)amino]methyl}-5-{[(4,6-dimethylpyridin-2-yl)amino]\
methyl}-2,4,6-triethylphenyl)methyl](2-hydroxyethyl)amino}ethan-1-ol
;
_chemical_name_common
;\
1,3-Bis{[<i>N</i>,<i>N</i>-bis(2-hydroxyethyl)amino]methyl}-5-{[(4,6-\
dimethylpyridin-2-yl)amino]methyl}-2,4,6-triethylbenzene
;
_chemical_formula_moiety     'C30 H50 N4 O4'
_chemical_formula_sum     'C30 H50 N4 O4'
_chemical_formula_iupac     'C30 H50 N4 O4'
_chemical_formula_weight     530.74
_chemical_melting_point     ?
_space_group_crystal_system     monoclinic
_space_group_name_H-M_alt     'P 21/c'
_space_group_name_Hall     '-P 2ybc'
loop_
    _space_group_symop_operation_xyz
    'x, y, z'
    '-x, y+1/2, -z+1/2'
    '-x, -y, -z'
    'x, -y-1/2, z-1/2'
_cell_length_a     14.2508(3)
_cell_length_b     15.3046(4)
_cell_length_c     15.2593(3)
_cell_angle_alpha     90
_cell_angle_beta     113.3107(13)
_cell_angle_gamma     90
_cell_volume     3056.43(12)
_cell_formula_units_Z     4
_cell_measurement_reflns_used     5468
_cell_measurement_theta_min     2.66
_cell_measurement_theta_max     28.15
_cell_measurement_temperature     100(2)
_exptl_crystal_description     rod
_exptl_crystal_colour     colourless
_exptl_crystal_size_max     0.200
_exptl_crystal_size_mid     0.130
_exptl_crystal_size_min     0.120
_exptl_crystal_density_diffrn     1.153
_exptl_crystal_density_meas     ?
_exptl_crystal_density_method     ?
_exptl_crystal_F_000     1160
_exptl_absorpt_coefficient_mu     0.077
_exptl_absorpt_correction_type     none
_exptl_absorpt_process_details     ?
_exptl_absorpt_correction_T_min     ?
_exptl_absorpt_correction_T_max     ?
_diffrn_ambient_temperature     100(2)
_diffrn_source     'fine-focus sealed X-Ray tube'
_diffrn_radiation_type     MoK\a
_diffrn_radiation_wavelength     0.71073
_diffrn_measurement_device_type     'Bruker Kappa APEXII with CCD area detector'
_diffrn_measurement_method     'phi and omega scans'
_diffrn_detector_area_resol_mean     ?
_diffrn_reflns_number     22458
_diffrn_reflns_av_R_equivalents     0.0308
_diffrn_reflns_av_unetI/netI     0.0377
_diffrn_reflns_theta_min     3.084
_diffrn_reflns_theta_max     27.398
_diffrn_reflns_theta_full     25.242
_diffrn_measured_fraction_theta_max     0.991
_diffrn_measured_fraction_theta_full     0.995
_diffrn_reflns_limit_h_min     -18
_diffrn_reflns_limit_h_max     17
_diffrn_reflns_limit_k_min     -19
_diffrn_reflns_limit_k_max     12
_diffrn_reflns_limit_l_min     -19
_diffrn_reflns_limit_l_max     19
_refine_special_details     ?
_reflns_number_total     6881
_reflns_number_gt     4968
_reflns_threshold_expression     'I > 2\s(I)'
_refine_ls_structure_factor_coef     Fsqd
_refine_ls_matrix_type     full
_refine_ls_R_factor_all     0.0736
_refine_ls_R_factor_gt     0.0488
_refine_ls_wR_factor_gt     0.1287
_refine_ls_wR_factor_ref     0.1441
_refine_ls_goodness_of_fit_ref     1.032
_refine_ls_restrained_S_all     1.022
_refine_ls_number_reflns     6881
_refine_ls_number_parameters     431
_refine_ls_number_restraints     290
_refine_ls_hydrogen_treatment     mixed
_refine_ls_weighting_scheme     calc
_refine_ls_weighting_details
              'w=1/[\s^2^(Fo^2^)+(0.0773P)^2^+0.7833P] where P=(Fo^2^+2Fc^2^)/3'
_atom_sites_solution_hydrogens     mixed
_atom_sites_solution_primary     direct
_atom_sites_solution_secondary     difmap
_refine_ls_shift/su_max     0.001
_refine_ls_shift/su_mean     0.000
_refine_diff_density_max     0.552
_refine_diff_density_min     -0.259
_refine_ls_extinction_method     none
_refine_ls_extinction_coef     .
loop_
    _atom_type_symbol
    _atom_type_description
    _atom_type_scat_dispersion_real
    _atom_type_scat_dispersion_imag
    _atom_type_scat_source
    'C' 'C' 0.0033 0.0016
                         'International Tables Vol C Tables 4.2.6.8 and 6.1.1.4'
    'H' 'H' 0.0000 0.0000
                         'International Tables Vol C Tables 4.2.6.8 and 6.1.1.4'
    'N' 'N' 0.0061 0.0033
                         'International Tables Vol C Tables 4.2.6.8 and 6.1.1.4'
    'O' 'O' 0.0106 0.0060
                         'International Tables Vol C Tables 4.2.6.8 and 6.1.1.4'
_computing_data_collection
;
APEX2 (Bruker, 2008)
;
_computing_cell_refinement
;
SAINT (Bruker, 2008)
;
_computing_data_reduction
;
SAINT (Bruker, 2008)
;
_computing_structure_solution
;
SHELXS97 (Sheldrick, 2008)
;
_computing_structure_refinement
;
<i>SHELXL2018/3</i> (Sheldrick, 2015)
;
_computing_molecular_graphics
;
ORTEP-3 for Windows (Farrugia, 2012)
;
_computing_publication_material
;
SHELXTL (Sheldrick, 2008)
;
loop_
    _atom_site_type_symbol
    _atom_site_label
    _atom_site_fract_x
    _atom_site_fract_y
    _atom_site_fract_z
    _atom_site_U_iso_or_equiv
    _atom_site_adp_type
    _atom_site_calc_flag
    _atom_site_occupancy
    _atom_site_disorder_assembly
    _atom_site_disorder_group
    O O3 0.06213(10) 0.37633(9) 0.20622(9) 0.0317(3) Uani d 1 . .
    H H3 0.0307(19) 0.4220(14) 0.1746(17) 0.066(8) Uiso d 1 . .
    O O4 0.14319(11) 0.36916(9) 0.41431(9) 0.0344(3) Uani d 1 . .
    H H4 0.133(2) 0.3843(18) 0.3569(14) 0.075(9) Uiso d 1 . .
    N N1 0.27113(11) 0.44288(9) -0.07113(9) 0.0208(3) Uani d 1 . .
    H H1N 0.2143(16) 0.4558(13) -0.0622(13) 0.031(5) Uiso d 1 . .
    N N2 0.15327(11) 0.43433(8) -0.22623(9) 0.0228(3) Uani d 1 . .
    N N4 0.27759(10) 0.34248(8) 0.32090(9) 0.0205(3) Uani d 1 . .
    C C1 0.35480(12) 0.49260(10) 0.09155(10) 0.0187(3) Uani d 1 . .
    C C2 0.31562(12) 0.57360(10) 0.10358(11) 0.0194(3) Uani d 1 . .
    C C3 0.30179(12) 0.59065(9) 0.18829(11) 0.0181(3) Uani d 1 . .
    C C4 0.32351(11) 0.52609(10) 0.25834(10) 0.0173(3) Uani d 1 . .
    C C5 0.35813(12) 0.44317(9) 0.24358(10) 0.0174(3) Uani d 1 . .
    C C6 0.37449(11) 0.42637(10) 0.16047(10) 0.0177(3) Uani d 1 . .
    C C7 0.36773(12) 0.47485(11) -0.00056(11) 0.0221(3) Uani d 1 . .
    H H7A 0.387939 0.529168 -0.023767 0.027 Uiso calc 1 . .
    H H7B 0.421962 0.430698 0.010295 0.027 Uiso calc 1 . .
    C C8 0.25215(12) 0.43984(9) -0.16689(11) 0.0193(3) Uani d 1 . .
    C C9 0.12953(14) 0.42942(11) -0.32090(12) 0.0267(4) Uani d 1 . .
    C C10 0.20380(14) 0.43045(11) -0.35800(12) 0.0275(4) Uani d 1 . .
    H H10 0.185041 0.427754 -0.425011 0.033 Uiso calc 1 . .
    C C11 0.30622(14) 0.43547(11) -0.29619(12) 0.0273(4) Uani d 1 . .
    C C12 0.33091(13) 0.43981(10) -0.19916(11) 0.0233(3) Uani d 1 . .
    H H12 0.400235 0.442732 -0.155317 0.028 Uiso calc 1 . .
    C C13 0.01792(15) 0.42276(15) -0.38339(14) 0.0410(5) Uani d 1 . .
    H H13A 0.009330 0.414806 -0.449864 0.062 Uiso calc 1 . .
    H H13B -0.016851 0.476413 -0.377828 0.062 Uiso calc 1 . .
    H H13C -0.011639 0.372699 -0.363317 0.062 Uiso calc 1 . .
    C C14 0.38925(17) 0.43524(14) -0.33408(15) 0.0413(5) Uani d 1 . .
    H H14A 0.396002 0.376396 -0.356233 0.062 Uiso calc 1 . .
    H H14B 0.454117 0.452731 -0.283249 0.062 Uiso calc 1 . .
    H H14C 0.371554 0.476451 -0.387372 0.062 Uiso calc 1 . .
    C C15 0.28910(15) 0.64292(11) 0.02668(12) 0.0301(4) Uani d 1 . .
    H H15A 0.232164 0.678992 0.028352 0.036 Uiso calc 1 . .
    H H15B 0.265364 0.614087 -0.036485 0.036 Uiso calc 1 . .
    C C16 0.37980(19) 0.70256(13) 0.03842(16) 0.0468(6) Uani d 1 . .
    H H16A 0.435285 0.667612 0.033810 0.070 Uiso calc 1 . .
    H H16B 0.403792 0.731212 0.100914 0.070 Uiso calc 1 . .
    H H16C 0.358268 0.746977 -0.011954 0.070 Uiso calc 1 . .
    C C17 0.25925(12) 0.67846(10) 0.20094(12) 0.0220(3) Uani d 1 . .
    H H17A 0.275654 0.688014 0.269611 0.026 Uiso calc 0.879(2) A 1
    H H17B 0.292937 0.725243 0.179147 0.026 Uiso calc 0.879(2) A 1
    H H17C 0.295174 0.699548 0.267252 0.026 Uiso calc 0.121(2) A 2
    H H17D 0.268160 0.722174 0.157027 0.026 Uiso calc 0.121(2) A 2
    N N3 0.14881(13) 0.68479(11) 0.14808(13) 0.0210(4) Uani d 0.879(2) A 1
    C C18 0.09000(15) 0.61856(13) 0.17436(13) 0.0257(4) Uani d 0.879(2) A 1
    H H18A 0.067231 0.643267 0.222641 0.031 Uiso calc 0.879(2) A 1
    H H18B 0.134482 0.567761 0.203334 0.031 Uiso calc 0.879(2) A 1
    C C19 -0.0016(2) 0.5886(3) 0.0894(3) 0.0291(8) Uani d 0.879(2) A 1
    H H19A -0.050599 0.637513 0.064946 0.035 Uiso calc 0.879(2) A 1
    H H19B 0.019809 0.569992 0.037941 0.035 Uiso calc 0.879(2) A 1
    O O1 -0.04980(13) 0.51746(9) 0.11566(11) 0.0291(4) Uani d 0.879(2) A 1
    H H1 -0.0746(19) 0.5386(16) 0.1552(16) 0.044 Uiso d 0.879(2) A 1
    C C20 0.11081(16) 0.77397(12) 0.14305(16) 0.0307(5) Uani d 0.879(2) A 1
    H H20A 0.035285 0.772108 0.111954 0.037 Uiso calc 0.879(2) A 1
    H H20B 0.135047 0.808013 0.100913 0.037 Uiso calc 0.879(2) A 1
    C C21 0.1402(2) 0.82323(15) 0.2360(2) 0.0441(6) Uani d 0.879(2) A 1
    H H21A 0.215140 0.831891 0.264051 0.053 Uiso calc 0.879(2) A 1
    H H21B 0.107765 0.881661 0.222582 0.053 Uiso calc 0.879(2) A 1
    O O2 0.11150(16) 0.78077(12) 0.30323(13) 0.0529(5) Uani d 0.879(2) A 1
    H H2 0.0511(16) 0.801(2) 0.292(2) 0.088(12) Uiso d 0.879(2) A 1
    N N3A 0.1503(6) 0.6654(8) 0.1793(8) 0.028(3) Uani d 0.121(2) A 2
    C C18A 0.0841(8) 0.6365(8) 0.0834(7) 0.022(2) Uani d 0.121(2) A 2
    H H18C 0.119291 0.590229 0.062551 0.026 Uiso calc 0.121(2) A 2
    H H18D 0.071014 0.686176 0.038571 0.026 Uiso calc 0.121(2) A 2
    C C19A -0.0162(11) 0.6017(19) 0.0800(16) 0.025(4) Uani d 0.121(2) A 2
    H H19C -0.061027 0.650470 0.081917 0.030 Uiso calc 0.121(2) A 2
    H H19D -0.051601 0.568134 0.020504 0.030 Uiso calc 0.121(2) A 2
    O O1A 0.0064(10) 0.5463(9) 0.1615(10) 0.051(3) Uani d 0.121(2) A 2
    H H1A -0.040111 0.550860 0.181942 0.076 Uiso calc 0.121(2) A 2
    C C20A 0.1121(12) 0.7331(9) 0.2246(10) 0.050(3) Uani d 0.121(2) A 2
    H H20C 0.152433 0.732286 0.294424 0.060 Uiso calc 0.121(2) A 2
    H H20D 0.039976 0.720561 0.213106 0.060 Uiso calc 0.121(2) A 2
    C C21A 0.1192(18) 0.8226(10) 0.1859(13) 0.066(5) Uani d 0.121(2) A 2
    H H21C 0.106339 0.867512 0.226497 0.079 Uiso calc 0.121(2) A 2
    H H21D 0.189389 0.831435 0.189293 0.079 Uiso calc 0.121(2) A 2
    O O2A 0.0491(14) 0.8342(12) 0.0907(11) 0.087(5) Uani d 0.121(2) A 2
    H H2A -0.010553 0.825947 0.087201 0.130 Uiso calc 0.121(2) A 2
    C C22 0.31398(13) 0.54528(10) 0.35242(11) 0.0229(3) Uani d 1 . .
    H H22A 0.299154 0.490307 0.378670 0.027 Uiso calc 1 . .
    H H22B 0.256090 0.585763 0.340778 0.027 Uiso calc 1 . .
    C C23 0.41152(14) 0.58586(11) 0.42515(11) 0.0261(4) Uani d 1 . .
    H H23A 0.469352 0.546753 0.435284 0.039 Uiso calc 1 . .
    H H23B 0.404018 0.594612 0.485670 0.039 Uiso calc 1 . .
    H H23C 0.423840 0.642269 0.401207 0.039 Uiso calc 1 . .
    C C24 0.37421(12) 0.37309(10) 0.31879(11) 0.0205(3) Uani d 1 . .
    H H24A 0.410543 0.322946 0.305591 0.025 Uiso calc 1 . .
    H H24B 0.417870 0.396841 0.382251 0.025 Uiso calc 1 . .
    C C25 0.21403(13) 0.29319(11) 0.23560(11) 0.0246(4) Uani d 1 . .
    H H25A 0.182595 0.243188 0.255098 0.029 Uiso calc 1 . .
    H H25B 0.258086 0.269381 0.204862 0.029 Uiso calc 1 . .
    C C26 0.13072(13) 0.34762(11) 0.16397(12) 0.0265(4) Uani d 1 . .
    H H26A 0.160910 0.398788 0.145041 0.032 Uiso calc 1 . .
    H H26B 0.093041 0.312534 0.106152 0.032 Uiso calc 1 . .
    C C27 0.29400(14) 0.29730(11) 0.41001(12) 0.0264(4) Uani d 1 . .
    H H27A 0.344684 0.330023 0.463986 0.032 Uiso calc 1 . .
    H H27B 0.322171 0.238398 0.408799 0.032 Uiso calc 1 . .
    C C28 0.19565(15) 0.28872(12) 0.42530(13) 0.0320(4) Uani d 1 . .
    H H28A 0.150549 0.245962 0.379068 0.038 Uiso calc 1 . .
    H H28B 0.211491 0.265817 0.490291 0.038 Uiso calc 1 . .
    C C29 0.41588(13) 0.33905(10) 0.14462(12) 0.0246(4) Uani d 1 . .
    H H29A 0.389151 0.326780 0.075312 0.029 Uiso calc 1 . .
    H H29B 0.391172 0.292370 0.175083 0.029 Uiso calc 1 . .
    C C30 0.53240(14) 0.33718(12) 0.18528(13) 0.0336(4) Uani d 1 . .
    H H30A 0.555528 0.279991 0.172831 0.050 Uiso calc 1 . .
    H H30B 0.559255 0.347470 0.254260 0.050 Uiso calc 1 . .
    H H30C 0.557266 0.382886 0.154862 0.050 Uiso calc 1 . .
loop_
    _atom_site_aniso_label
    _atom_site_aniso_U_11
    _atom_site_aniso_U_22
    _atom_site_aniso_U_33
    _atom_site_aniso_U_12
    _atom_site_aniso_U_13
    _atom_site_aniso_U_23
    O3 0.0266(7) 0.0379(7) 0.0313(7) 0.0018(6) 0.0122(6) 0.0082(6)
    O4 0.0409(8) 0.0418(8) 0.0244(7) 0.0039(6) 0.0170(6) 0.0003(6)
    N1 0.0216(7) 0.0258(7) 0.0169(7) -0.0023(6) 0.0096(6) -0.0033(5)
    N2 0.0267(8) 0.0207(7) 0.0218(7) 0.0009(5) 0.0103(6) 0.0008(5)
    N4 0.0258(7) 0.0192(6) 0.0153(6) -0.0026(5) 0.0068(6) 0.0014(5)
    C1 0.0180(7) 0.0219(7) 0.0168(7) -0.0045(6) 0.0077(6) -0.0025(6)
    C2 0.0188(8) 0.0188(7) 0.0194(8) -0.0033(6) 0.0063(6) 0.0013(6)
    C3 0.0167(7) 0.0153(7) 0.0221(8) -0.0014(6) 0.0075(6) -0.0011(6)
    C4 0.0169(7) 0.0172(7) 0.0188(7) -0.0023(6) 0.0084(6) -0.0027(6)
    C5 0.0178(7) 0.0169(7) 0.0168(7) -0.0005(6) 0.0062(6) 0.0000(6)
    C6 0.0167(7) 0.0182(7) 0.0183(7) -0.0008(6) 0.0069(6) -0.0036(6)
    C7 0.0215(8) 0.0286(8) 0.0180(8) -0.0041(7) 0.0096(7) -0.0028(6)
    C8 0.0261(8) 0.0147(7) 0.0185(7) 0.0000(6) 0.0104(7) 0.0001(6)
    C9 0.0325(10) 0.0221(8) 0.0232(8) -0.0002(7) 0.0088(7) -0.0002(6)
    C10 0.0395(10) 0.0268(9) 0.0174(8) -0.0027(7) 0.0127(8) -0.0005(6)
    C11 0.0360(10) 0.0255(8) 0.0261(9) -0.0049(7) 0.0184(8) -0.0036(7)
    C12 0.0246(9) 0.0254(8) 0.0210(8) -0.0029(7) 0.0101(7) -0.0038(6)
    C13 0.0350(11) 0.0513(12) 0.0294(10) 0.0004(9) 0.0047(9) 0.0011(9)
    C14 0.0483(13) 0.0514(12) 0.0367(11) -0.0127(10) 0.0301(10) -0.0116(9)
    C15 0.0458(11) 0.0221(8) 0.0234(8) -0.0009(8) 0.0145(8) 0.0052(7)
    C16 0.0773(17) 0.0288(10) 0.0509(13) -0.0146(10) 0.0429(13) -0.0012(9)
    C17 0.0218(8) 0.0189(7) 0.0255(8) 0.0010(6) 0.0093(7) -0.0014(6)
    N3 0.0214(9) 0.0169(8) 0.0247(9) 0.0047(6) 0.0092(7) 0.0066(7)
    C18 0.0249(10) 0.0268(10) 0.0260(10) 0.0008(8) 0.0109(8) 0.0009(8)
    C19 0.0286(13) 0.0305(17) 0.0260(13) 0.0004(12) 0.0085(10) 0.0001(10)
    O1 0.0237(8) 0.0311(8) 0.0342(8) 0.0008(6) 0.0130(7) -0.0026(6)
    C20 0.0276(11) 0.0183(9) 0.0487(13) 0.0081(8) 0.0178(10) 0.0071(9)
    C21 0.0336(14) 0.0276(11) 0.0711(18) 0.0065(10) 0.0207(14) -0.0135(12)
    O2 0.0628(13) 0.0487(10) 0.0471(10) 0.0246(9) 0.0218(10) -0.0080(8)
    N3A 0.025(5) 0.018(5) 0.035(5) -0.001(4) 0.006(4) -0.002(4)
    C18A 0.013(4) 0.020(5) 0.027(5) 0.003(4) 0.002(4) -0.004(4)
    C19A 0.019(6) 0.021(7) 0.033(7) -0.005(5) 0.008(5) -0.014(5)
    O1A 0.026(6) 0.069(8) 0.053(7) 0.011(6) 0.011(5) 0.021(6)
    C20A 0.046(6) 0.042(5) 0.054(6) 0.008(5) 0.010(5) -0.012(5)
    C21A 0.060(8) 0.047(7) 0.077(8) 0.007(6) 0.013(7) 0.004(6)
    O2A 0.077(10) 0.096(11) 0.080(8) 0.027(8) 0.023(7) 0.017(7)
    C22 0.0326(9) 0.0182(7) 0.0236(8) -0.0005(7) 0.0174(7) -0.0018(6)
    C23 0.0374(10) 0.0228(8) 0.0195(8) 0.0007(7) 0.0126(7) -0.0035(6)
    C24 0.0243(8) 0.0183(7) 0.0173(7) 0.0015(6) 0.0066(7) 0.0012(6)
    C25 0.0284(9) 0.0214(8) 0.0227(8) -0.0037(7) 0.0088(7) -0.0026(6)
    C26 0.0259(9) 0.0329(9) 0.0197(8) -0.0065(7) 0.0077(7) -0.0001(7)
    C27 0.0341(10) 0.0245(8) 0.0195(8) -0.0002(7) 0.0094(7) 0.0060(6)
    C28 0.0398(11) 0.0338(10) 0.0249(9) -0.0032(8) 0.0153(8) 0.0042(7)
    C29 0.0306(9) 0.0212(8) 0.0230(8) 0.0032(7) 0.0118(7) -0.0040(6)
    C30 0.0323(10) 0.0331(9) 0.0348(10) 0.0130(8) 0.0128(8) -0.0021(8)
_geom_special_details
;
 All esds (except the esd in the dihedral angle between two l.s. planes)
 are estimated using the full covariance matrix.  The cell esds are taken
 into account individually in the estimation of esds in distances, angles
 and torsion angles; correlations between esds in cell parameters are only
 used when they are defined by crystal symmetry.  An approximate (isotropic)
 treatment of cell esds is used for estimating esds involving l.s. planes.
;
loop_
    _geom_bond_atom_site_label_1
    _geom_bond_atom_site_label_2
    _geom_bond_site_symmetry_2
    _geom_bond_distance
    _geom_bond_publ_flag
    O3 C26 . 1.436(2) ?
    O3 H3 . 0.867(16) ?
    O4 C28 . 1.415(2) ?
    O4 H4 . 0.863(16) ?
    N1 C8 . 1.3775(19) ?
    N1 C7 . 1.456(2) ?
    N1 H1N . 0.89(2) ?
    N2 C8 . 1.343(2) ?
    N2 C9 . 1.349(2) ?
    N4 C27 . 1.4595(19) ?
    N4 C25 . 1.466(2) ?
    N4 C24 . 1.467(2) ?
    C1 C2 . 1.401(2) ?
    C1 C6 . 1.407(2) ?
    C1 C7 . 1.513(2) ?
    C2 C3 . 1.407(2) ?
    C2 C15 . 1.515(2) ?
    C3 C4 . 1.397(2) ?
    C3 C17 . 1.518(2) ?
    C4 C5 . 1.412(2) ?
    C4 C22 . 1.523(2) ?
    C5 C6 . 1.4010(19) ?
    C5 C24 . 1.521(2) ?
    C6 C29 . 1.518(2) ?
    C7 H7A . 0.9900 ?
    C7 H7B . 0.9900 ?
    C8 C12 . 1.393(2) ?
    C9 C10 . 1.384(2) ?
    C9 C13 . 1.500(3) ?
    C10 C11 . 1.392(3) ?
    C10 H10 . 0.9500 ?
    C11 C12 . 1.381(2) ?
    C11 C14 . 1.509(2) ?
    C12 H12 . 0.9500 ?
    C13 H13A . 0.9800 ?
    C13 H13B . 0.9800 ?
    C13 H13C . 0.9800 ?
    C14 H14A . 0.9800 ?
    C14 H14B . 0.9800 ?
    C14 H14C . 0.9800 ?
    C15 C16 . 1.534(3) ?
    C15 H15A . 0.9900 ?
    C15 H15B . 0.9900 ?
    C16 H16A . 0.9800 ?
    C16 H16B . 0.9800 ?
    C16 H16C . 0.9800 ?
    C17 N3 . 1.460(2) ?
    C17 N3A . 1.468(8) ?
    C17 H17A . 0.9900 ?
    C17 H17B . 0.9900 ?
    C17 H17C . 0.9900 ?
    C17 H17D . 0.9900 ?
    N3 C20 . 1.459(2) ?
    N3 C18 . 1.469(2) ?
    C18 C19 . 1.502(4) ?
    C18 H18A . 0.9900 ?
    C18 H18B . 0.9900 ?
    C19 O1 . 1.427(3) ?
    C19 H19A . 0.9900 ?
    C19 H19B . 0.9900 ?
    O1 H1 . 0.873(16) ?
    C20 C21 . 1.512(3) ?
    C20 H20A . 0.9900 ?
    C20 H20B . 0.9900 ?
    C21 O2 . 1.404(3) ?
    C21 H21A . 0.9900 ?
    C21 H21B . 0.9900 ?
    O2 H2 . 0.865(17) ?
    N3A C18A . 1.461(9) ?
    N3A C20A . 1.466(9) ?
    C18A C19A . 1.507(10) ?
    C18A H18C . 0.9900 ?
    C18A H18D . 0.9900 ?
    C19A O1A . 1.433(10) ?
    C19A H19C . 0.9900 ?
    C19A H19D . 0.9900 ?
    O1A H1A . 0.8400 ?
    C20A C21A . 1.511(10) ?
    C20A H20C . 0.9900 ?
    C20A H20D . 0.9900 ?
    C21A O2A . 1.411(10) ?
    C21A H21C . 0.9900 ?
    C21A H21D . 0.9900 ?
    O2A H2A . 0.8400 ?
    C22 C23 . 1.526(2) ?
    C22 H22A . 0.9900 ?
    C22 H22B . 0.9900 ?
    C23 H23A . 0.9800 ?
    C23 H23B . 0.9800 ?
    C23 H23C . 0.9800 ?
    C24 H24A . 0.9900 ?
    C24 H24B . 0.9900 ?
    C25 C26 . 1.507(2) ?
    C25 H25A . 0.9900 ?
    C25 H25B . 0.9900 ?
    C26 H26A . 0.9900 ?
    C26 H26B . 0.9900 ?
    C27 C28 . 1.515(2) ?
    C27 H27A . 0.9900 ?
    C27 H27B . 0.9900 ?
    C28 H28A . 0.9900 ?
    C28 H28B . 0.9900 ?
    C29 C30 . 1.526(2) ?
    C29 H29A . 0.9900 ?
    C29 H29B . 0.9900 ?
    C30 H30A . 0.9800 ?
    C30 H30B . 0.9800 ?
    C30 H30C . 0.9800 ?
loop_
    _geom_angle_atom_site_label_1
    _geom_angle_atom_site_label_2
    _geom_angle_atom_site_label_3
    _geom_angle_site_symmetry_1
    _geom_angle_site_symmetry_3
    _geom_angle
    _geom_angle_publ_flag
    C26 O3 H3 . . 106.9(18) ?
    C28 O4 H4 . . 102.7(19) ?
    C8 N1 C7 . . 121.81(13) ?
    C8 N1 H1N . . 111.1(12) ?
    C7 N1 H1N . . 117.4(12) ?
    C8 N2 C9 . . 118.51(14) ?
    C27 N4 C25 . . 113.46(12) ?
    C27 N4 C24 . . 111.47(13) ?
    C25 N4 C24 . . 113.60(12) ?
    C2 C1 C6 . . 120.77(13) ?
    C2 C1 C7 . . 118.81(13) ?
    C6 C1 C7 . . 120.24(13) ?
    C1 C2 C3 . . 119.50(13) ?
    C1 C2 C15 . . 120.56(13) ?
    C3 C2 C15 . . 119.94(14) ?
    C4 C3 C2 . . 120.16(13) ?
    C4 C3 C17 . . 120.50(13) ?
    C2 C3 C17 . . 119.29(13) ?
    C3 C4 C5 . . 119.95(13) ?
    C3 C4 C22 . . 120.61(13) ?
    C5 C4 C22 . . 119.40(13) ?
    C6 C5 C4 . . 120.22(13) ?
    C6 C5 C24 . . 121.63(13) ?
    C4 C5 C24 . . 118.13(12) ?
    C5 C6 C1 . . 119.28(13) ?
    C5 C6 C29 . . 121.33(13) ?
    C1 C6 C29 . . 119.37(12) ?
    N1 C7 C1 . . 108.68(12) ?
    N1 C7 H7A . . 110.0 ?
    C1 C7 H7A . . 110.0 ?
    N1 C7 H7B . . 110.0 ?
    C1 C7 H7B . . 110.0 ?
    H7A C7 H7B . . 108.3 ?
    N2 C8 N1 . . 115.51(13) ?
    N2 C8 C12 . . 122.62(14) ?
    N1 C8 C12 . . 121.84(15) ?
    N2 C9 C10 . . 121.94(16) ?
    N2 C9 C13 . . 115.99(15) ?
    C10 C9 C13 . . 122.07(16) ?
    C9 C10 C11 . . 119.35(15) ?
    C9 C10 H10 . . 120.3 ?
    C11 C10 H10 . . 120.3 ?
    C12 C11 C10 . . 118.89(15) ?
    C12 C11 C14 . . 120.34(17) ?
    C10 C11 C14 . . 120.76(15) ?
    C11 C12 C8 . . 118.68(16) ?
    C11 C12 H12 . . 120.7 ?
    C8 C12 H12 . . 120.7 ?
    C9 C13 H13A . . 109.5 ?
    C9 C13 H13B . . 109.5 ?
    H13A C13 H13B . . 109.5 ?
    C9 C13 H13C . . 109.5 ?
    H13A C13 H13C . . 109.5 ?
    H13B C13 H13C . . 109.5 ?
    C11 C14 H14A . . 109.5 ?
    C11 C14 H14B . . 109.5 ?
    H14A C14 H14B . . 109.5 ?
    C11 C14 H14C . . 109.5 ?
    H14A C14 H14C . . 109.5 ?
    H14B C14 H14C . . 109.5 ?
    C2 C15 C16 . . 112.70(16) ?
    C2 C15 H15A . . 109.1 ?
    C16 C15 H15A . . 109.1 ?
    C2 C15 H15B . . 109.1 ?
    C16 C15 H15B . . 109.1 ?
    H15A C15 H15B . . 107.8 ?
    C15 C16 H16A . . 109.5 ?
    C15 C16 H16B . . 109.5 ?
    H16A C16 H16B . . 109.5 ?
    C15 C16 H16C . . 109.5 ?
    H16A C16 H16C . . 109.5 ?
    H16B C16 H16C . . 109.5 ?
    N3 C17 C3 . . 112.70(14) ?
    N3A C17 C3 . . 106.9(5) ?
    N3 C17 H17A . . 109.1 ?
    C3 C17 H17A . . 109.1 ?
    N3 C17 H17B . . 109.1 ?
    C3 C17 H17B . . 109.1 ?
    H17A C17 H17B . . 107.8 ?
    N3A C17 H17C . . 110.3 ?
    C3 C17 H17C . . 110.3 ?
    N3A C17 H17D . . 110.3 ?
    C3 C17 H17D . . 110.3 ?
    H17C C17 H17D . . 108.6 ?
    C20 N3 C17 . . 112.80(16) ?
    C20 N3 C18 . . 114.82(16) ?
    C17 N3 C18 . . 114.22(15) ?
    N3 C18 C19 . . 111.71(17) ?
    N3 C18 H18A . . 109.3 ?
    C19 C18 H18A . . 109.3 ?
    N3 C18 H18B . . 109.3 ?
    C19 C18 H18B . . 109.3 ?
    H18A C18 H18B . . 107.9 ?
    O1 C19 C18 . . 109.9(2) ?
    O1 C19 H19A . . 109.7 ?
    C18 C19 H19A . . 109.7 ?
    O1 C19 H19B . . 109.7 ?
    C18 C19 H19B . . 109.7 ?
    H19A C19 H19B . . 108.2 ?
    C19 O1 H1 . . 106.4(17) ?
    N3 C20 C21 . . 117.25(18) ?
    N3 C20 H20A . . 108.0 ?
    C21 C20 H20A . . 108.0 ?
    N3 C20 H20B . . 108.0 ?
    C21 C20 H20B . . 108.0 ?
    H20A C20 H20B . . 107.2 ?
    O2 C21 C20 . . 113.70(19) ?
    O2 C21 H21A . . 108.8 ?
    C20 C21 H21A . . 108.8 ?
    O2 C21 H21B . . 108.8 ?
    C20 C21 H21B . . 108.8 ?
    H21A C21 H21B . . 107.7 ?
    C21 O2 H2 . . 104(2) ?
    C18A N3A C20A . . 118.3(9) ?
    C18A N3A C17 . . 118.2(8) ?
    C20A N3A C17 . . 110.8(8) ?
    N3A C18A C19A . . 111.7(11) ?
    N3A C18A H18C . . 109.3 ?
    C19A C18A H18C . . 109.3 ?
    N3A C18A H18D . . 109.3 ?
    C19A C18A H18D . . 109.3 ?
    H18C C18A H18D . . 107.9 ?
    O1A C19A C18A . . 107.1(10) ?
    O1A C19A H19C . . 110.3 ?
    C18A C19A H19C . . 110.3 ?
    O1A C19A H19D . . 110.3 ?
    C18A C19A H19D . . 110.3 ?
    H19C C19A H19D . . 108.5 ?
    C19A O1A H1A . . 109.5 ?
    N3A C20A C21A . . 111.2(12) ?
    N3A C20A H20C . . 109.4 ?
    C21A C20A H20C . . 109.4 ?
    N3A C20A H20D . . 109.4 ?
    C21A C20A H20D . . 109.4 ?
    H20C C20A H20D . . 108.0 ?
    O2A C21A C20A . . 112.8(12) ?
    O2A C21A H21C . . 109.0 ?
    C20A C21A H21C . . 109.0 ?
    O2A C21A H21D . . 109.0 ?
    C20A C21A H21D . . 109.0 ?
    H21C C21A H21D . . 107.8 ?
    C21A O2A H2A . . 109.5 ?
    C4 C22 C23 . . 111.64(13) ?
    C4 C22 H22A . . 109.3 ?
    C23 C22 H22A . . 109.3 ?
    C4 C22 H22B . . 109.3 ?
    C23 C22 H22B . . 109.3 ?
    H22A C22 H22B . . 108.0 ?
    C22 C23 H23A . . 109.5 ?
    C22 C23 H23B . . 109.5 ?
    H23A C23 H23B . . 109.5 ?
    C22 C23 H23C . . 109.5 ?
    H23A C23 H23C . . 109.5 ?
    H23B C23 H23C . . 109.5 ?
    N4 C24 C5 . . 112.30(13) ?
    N4 C24 H24A . . 109.1 ?
    C5 C24 H24A . . 109.1 ?
    N4 C24 H24B . . 109.1 ?
    C5 C24 H24B . . 109.1 ?
    H24A C24 H24B . . 107.9 ?
    N4 C25 C26 . . 113.08(14) ?
    N4 C25 H25A . . 109.0 ?
    C26 C25 H25A . . 109.0 ?
    N4 C25 H25B . . 109.0 ?
    C26 C25 H25B . . 109.0 ?
    H25A C25 H25B . . 107.8 ?
    O3 C26 C25 . . 108.92(13) ?
    O3 C26 H26A . . 109.9 ?
    C25 C26 H26A . . 109.9 ?
    O3 C26 H26B . . 109.9 ?
    C25 C26 H26B . . 109.9 ?
    H26A C26 H26B . . 108.3 ?
    N4 C27 C28 . . 111.58(14) ?
    N4 C27 H27A . . 109.3 ?
    C28 C27 H27A . . 109.3 ?
    N4 C27 H27B . . 109.3 ?
    C28 C27 H27B . . 109.3 ?
    H27A C27 H27B . . 108.0 ?
    O4 C28 C27 . . 112.57(14) ?
    O4 C28 H28A . . 109.1 ?
    C27 C28 H28A . . 109.1 ?
    O4 C28 H28B . . 109.1 ?
    C27 C28 H28B . . 109.1 ?
    H28A C28 H28B . . 107.8 ?
    C6 C29 C30 . . 112.38(14) ?
    C6 C29 H29A . . 109.1 ?
    C30 C29 H29A . . 109.1 ?
    C6 C29 H29B . . 109.1 ?
    C30 C29 H29B . . 109.1 ?
    H29A C29 H29B . . 107.9 ?
    C29 C30 H30A . . 109.5 ?
    C29 C30 H30B . . 109.5 ?
    H30A C30 H30B . . 109.5 ?
    C29 C30 H30C . . 109.5 ?
    H30A C30 H30C . . 109.5 ?
    H30B C30 H30C . . 109.5 ?
loop_
    _geom_torsion_atom_site_label_1
    _geom_torsion_atom_site_label_2
    _geom_torsion_atom_site_label_3
    _geom_torsion_atom_site_label_4
    _geom_torsion_site_symmetry_1
    _geom_torsion_site_symmetry_2
    _geom_torsion_site_symmetry_3
    _geom_torsion_site_symmetry_4
    _geom_torsion
    _geom_torsion_publ_flag
    C6 C1 C2 C3 . . . . 3.9(2) ?
    C7 C1 C2 C3 . . . . 179.11(14) ?
    C6 C1 C2 C15 . . . . -176.63(15) ?
    C7 C1 C2 C15 . . . . -1.5(2) ?
    C1 C2 C3 C4 . . . . -2.3(2) ?
    C15 C2 C3 C4 . . . . 178.26(15) ?
    C1 C2 C3 C17 . . . . -179.95(14) ?
    C15 C2 C3 C17 . . . . 0.6(2) ?
    C2 C3 C4 C5 . . . . -0.8(2) ?
    C17 C3 C4 C5 . . . . 176.79(14) ?
    C2 C3 C4 C22 . . . . 176.88(14) ?
    C17 C3 C4 C22 . . . . -5.5(2) ?
    C3 C4 C5 C6 . . . . 2.4(2) ?
    C22 C4 C5 C6 . . . . -175.35(14) ?
    C3 C4 C5 C24 . . . . -176.09(14) ?
    C22 C4 C5 C24 . . . . 6.2(2) ?
    C4 C5 C6 C1 . . . . -0.8(2) ?
    C24 C5 C6 C1 . . . . 177.64(14) ?
    C4 C5 C6 C29 . . . . 177.43(14) ?
    C24 C5 C6 C29 . . . . -4.1(2) ?
    C2 C1 C6 C5 . . . . -2.4(2) ?
    C7 C1 C6 C5 . . . . -177.49(14) ?
    C2 C1 C6 C29 . . . . 179.35(14) ?
    C7 C1 C6 C29 . . . . 4.2(2) ?
    C8 N1 C7 C1 . . . . 165.06(14) ?
    C2 C1 C7 N1 . . . . -85.21(17) ?
    C6 C1 C7 N1 . . . . 90.00(17) ?
    C9 N2 C8 N1 . . . . -178.75(14) ?
    C9 N2 C8 C12 . . . . -0.6(2) ?
    C7 N1 C8 N2 . . . . -161.06(14) ?
    C7 N1 C8 C12 . . . . 20.8(2) ?
    C8 N2 C9 C10 . . . . -0.4(2) ?
    C8 N2 C9 C13 . . . . 179.58(15) ?
    N2 C9 C10 C11 . . . . 0.9(2) ?
    C13 C9 C10 C11 . . . . -179.07(17) ?
    C9 C10 C11 C12 . . . . -0.4(2) ?
    C9 C10 C11 C14 . . . . 179.00(16) ?
    C10 C11 C12 C8 . . . . -0.6(2) ?
    C14 C11 C12 C8 . . . . -179.97(15) ?
    N2 C8 C12 C11 . . . . 1.1(2) ?
    N1 C8 C12 C11 . . . . 179.13(15) ?
    C1 C2 C15 C16 . . . . -88.89(19) ?
    C3 C2 C15 C16 . . . . 90.55(19) ?
    C4 C3 C17 N3 . . . . -99.98(17) ?
    C2 C3 C17 N3 . . . . 77.67(18) ?
    C4 C3 C17 N3A . . . . -77.6(6) ?
    C2 C3 C17 N3A . . . . 100.1(6) ?
    C3 C17 N3 C20 . . . . -167.61(15) ?
    C3 C17 N3 C18 . . . . 58.88(19) ?
    C20 N3 C18 C19 . . . . 83.7(3) ?
    C17 N3 C18 C19 . . . . -143.8(2) ?
    N3 C18 C19 O1 . . . . 173.3(2) ?
    C17 N3 C20 C21 . . . . -52.4(2) ?
    C18 N3 C20 C21 . . . . 80.8(2) ?
    N3 C20 C21 O2 . . . . -56.8(3) ?
    C3 C17 N3A C18A . . . . -61.6(11) ?
    C3 C17 N3A C20A . . . . 157.2(8) ?
    C20A N3A C18A C19A . . . . -58.0(19) ?
    C17 N3A C18A C19A . . . . 163.7(14) ?
    N3A C18A C19A O1A . . . . -45(3) ?
    C18A N3A C20A C21A . . . . -77.9(15) ?
    C17 N3A C20A C21A . . . . 63.2(15) ?
    N3A C20A C21A O2A . . . . 70(2) ?
    C3 C4 C22 C23 . . . . -85.93(18) ?
    C5 C4 C22 C23 . . . . 91.81(17) ?
    C27 N4 C24 C5 . . . . -162.08(12) ?
    C25 N4 C24 C5 . . . . 68.22(16) ?
    C6 C5 C24 N4 . . . . -108.97(16) ?
    C4 C5 C24 N4 . . . . 69.50(18) ?
    C27 N4 C25 C26 . . . . 132.61(15) ?
    C24 N4 C25 C26 . . . . -98.70(15) ?
    N4 C25 C26 O3 . . . . -63.25(17) ?
    C25 N4 C27 C28 . . . . -66.62(18) ?
    C24 N4 C27 C28 . . . . 163.61(13) ?
    N4 C27 C28 O4 . . . . -50.53(19) ?
    C5 C6 C29 C30 . . . . -88.66(18) ?
    C1 C6 C29 C30 . . . . 89.57(18) ?
loop_
    _geom_hbond_atom_site_label_D
    _geom_hbond_atom_site_label_H
    _geom_hbond_atom_site_label_A
    _geom_hbond_site_symmetry_A
    _geom_hbond_distance_DH
    _geom_hbond_distance_HA
    _geom_hbond_distance_DA
    _geom_hbond_angle_DHA
    _geom_hbond_publ_flag
    O2A H2A O4 2 0.84 1.99 2.763(18) 151.9 yes
    O1A H1A N2 3_565 0.84 1.99 2.832(12) 177.5 yes
    C18A H18D O2A . 0.99 2.46 3.08(2) 119.8 yes
    O2 H2 O3 2 0.865(17) 1.99(2) 2.828(2) 162(3) yes
    O1 H1 N2 3_565 0.873(16) 1.888(17) 2.7449(19) 167(3) yes
    N1 H1N O1 3_565 0.89(2) 2.19(2) 3.014(2) 152.0(17) yes
    C22 H22A N4 . 0.99 2.40 3.152(2) 131.9 yes
    C18 H18A O2 . 0.99 2.39 3.106(3) 128.4 yes
    C15 H15A N3 . 0.99 2.54 3.282(3) 131.2 yes
    C13 H13A O2A 2_544 0.98 2.33 3.220(14) 150.9 yes
    C10 H10 O4 1_554 0.95 2.45 3.365(2) 161.0 yes
    O4 H4 O3 . 0.863(16) 2.12(2) 2.9200(18) 155(3) yes
    O3 H3 O1A . 0.867(16) 1.93(2) 2.727(13) 152(3) yes
    O3 H3 O1 . 0.867(16) 1.855(17) 2.7156(19) 172(3) yes
_shelx_space_group_comment
;
The symmetry employed for this shelxl refinement is uniquely defined
by the following loop, which should always be used as a source of
symmetry information in preference to the above space-group names.
They are only intended as comments.
;
_shelx_estimated_absorpt_T_min     0.985
_shelx_estimated_absorpt_T_max     0.991
_shelx_hkl_file
;
  -5   0   0   18.09    0.44
  -6   0   0    4.90    0.19
  -7   0   0   53.33    1.17
  -8   0   0   13.05    0.38
  -9   0   0    6.45    0.28
 -10   0   0   -0.08    0.12
 -11   0   0    1.65    0.19
 -12   0   0   11.02    0.41
 -13   0   0    1.69    0.21
 -14   0   0    4.12    0.30
 -15   0   0    2.37    0.26
 -16   0   0    2.13    0.26
 -17   0   0    1.39    0.26
   0  -1   0    0.00    0.01
   0  -1   0   -0.01    0.01
   0   1   0    0.00    0.00
   0   1   0    0.00    0.00
   1  -1   0   -0.01    0.01
  -1   1   0   -0.02    0.02
  -1   1   0   -0.01    0.01
   1   1   0    0.00    0.01
  -1   1   0   -0.03    0.02
   2   1   0    2.36    0.08
   3  -1   0   24.62    0.58
  -3  -1   0   24.66    0.54
  -3   1   0   24.18    0.50
  -3   1   0   24.31    0.54
  -4  -1   0    7.20    0.22
  -5  -1   0    0.82    0.09
  -6  -1   0   81.90    1.74
  -7  -1   0    2.20    0.16
  -8  -1   0    5.81    0.25
  -8   1   0    5.94    0.21
  -9  -1   0    0.01    0.11
  -9   1   0    0.01    0.11
  -9   1   0    0.07    0.10
  -9   1   0    0.07    0.08
 -10  -1   0    0.67    0.15
 -10   1   0    0.70    0.15
 -10   1   0    1.00    0.15
 -11  -1   0    0.02    0.14
 -11   1   0    0.17    0.14
 -11   1   0    0.04    0.12
 -12  -1   0   -0.14    0.13
 -12   1   0   -0.05    0.14
 -13  -1   0    6.25    0.34
 -13   1   0    7.16    0.36
 -14  -1   0    0.74    0.19
 -14   1   0    0.94    0.19
 -15  -1   0    0.97    0.21
 -15   1   0    0.89    0.20
 -16  -1   0    0.20    0.20
 -16   1   0    0.09    0.18
 -17  -1   0    0.13    0.20
 -17   1   0    0.55    0.22
  -1   2   0   16.55    0.37
   2  -2   0    0.03    0.05
   2  -2   0    0.09    0.06
   2  -2   0    0.02    0.04
  -2  -2   0    0.02    0.06
  -2   2   0   -0.01    0.04
  -2   2   0    0.10    0.06
  -2   2   0    0.09    0.06
   2   2   0   -0.02    0.05
  -3  -2   0  428.97    9.27
   3  -2   0  456.95    9.46
   3  -2   0  455.32    8.61
  -3   2   0  446.18    9.19
  -3   2   0  437.67    8.65
  -4  -2   0   -0.03    0.07
   4  -2   0    0.12    0.08
  -4   2   0    0.03    0.07
  -4   2   0    0.04    0.05
  -5  -2   0    3.21    0.16
  -5   2   0    3.37    0.14
  -5   2   0    3.38    0.16
  -6  -2   0   44.37    1.00
  -6   2   0   45.18    1.00
  -6   2   0   45.63    0.93
  -7  -2   0    7.15    0.26
  -7   2   0    7.15    0.26
  -7   2   0    7.46    0.23
  -8  -2   0    1.54    0.14
  -8   2   0    1.30    0.13
  -8   2   0    1.56    0.12
  -9  -2   0    0.30    0.13
  -9   2   0    0.28    0.09
  -9   2   0    0.24    0.11
 -10  -2   0    4.91    0.27
 -10   2   0    4.70    0.26
 -11  -2   0    0.01    0.14
 -11   2   0    0.20    0.15
 -12  -2   0    1.87    0.21
 -12   2   0    1.71    0.20
 -13  -2   0    0.83    0.19
 -13   2   0    1.14    0.19
 -14  -2   0    0.18    0.17
 -14   2   0    0.16    0.16
 -15  -2   0    0.36    0.18
 -15   2   0    0.31    0.18
 -16  -2   0    2.14    0.27
 -16   2   0    2.57    0.28
 -17  -2   0    0.61    0.23
 -17   2   0    0.17    0.21
   0  -3   0    0.04    0.06
   0  -3   0   -0.06    0.05
   0   3   0   -0.03    0.05
   0   3   0   -0.04    0.06
   1  -3   0  247.88    5.17
  -1  -3   0  253.56    5.19
  -1  -3   0  251.45    4.83
   1  -3   0  246.41    5.17
   1  -3   0  242.56    4.81
  -1   3   0  240.82    5.15
  -1   3   0  241.08    4.78
   1   3   0  237.51    4.84
   1   3   0  248.89    5.12
   2  -3   0   38.02    0.82
   2  -3   0   36.90    0.76
  -2  -3   0   37.18    0.83
   2  -3   0   37.57    0.82
  -2   3   0   36.58    0.82
  -2   3   0   38.15    0.83
  -2   3   0   38.20    0.77
   3  -3   0  165.23    3.45
  -3  -3   0  164.29    3.40
   3  -3   0  165.17    3.24
  -3   3   0  164.69    3.40
  -3   3   0  164.40    3.19
   4  -3   0    0.16    0.04
   4  -3   0    0.17    0.08
   4  -3   0    0.16    0.05
  -4  -3   0    0.25    0.09
  -4   3   0    0.19    0.08
  -4   3   0    0.26    0.07
  -5  -3   0   31.34    0.73
   5  -3   0   31.39    0.76
  -5   3   0   32.39    0.73
  -5   3   0   31.25    0.67
  -6  -3   0   12.92    0.37
  -6   3   0   12.34    0.36
  -6   3   0   12.49    0.32
  -7  -3   0   27.26    0.67
  -7   3   0   27.18    0.67
  -7   3   0   28.11    0.62
  -8  -3   0    6.81    0.28
  -8   3   0    6.83    0.27
  -8   3   0    6.80    0.24
  -9  -3   0   86.17    1.88
  -9   3   0   85.45    1.88
 -10  -3   0    4.30    0.28
 -10   3   0    4.30    0.25
 -11  -3   0    0.32    0.16
 -12  -3   0    1.85    0.21
 -12   3   0    2.01    0.21
 -13  -3   0    3.32    0.27
 -13   3   0    3.76    0.28
 -14  -3   0    0.71    0.20
 -14   3   0    0.50    0.18
 -15  -3   0   -0.05    0.18
 -15   3   0    0.31    0.18
 -16  -3   0    0.77    0.23
 -16   3   0    0.73    0.22
 -17  -3   0    0.41    0.22
 -17   3   0    0.62    0.23
   0  -4   0   86.62    1.72
   0  -4   0   85.10    1.83
   0   4   0   86.57    1.84
   0   4   0   88.27    1.72
  -1  -4   0    7.43    0.26
   1  -4   0    7.84    0.23
   1  -4   0    7.64    0.25
   1  -4   0    7.89    0.23
  -1  -4   0    7.34    0.24
   1   4   0    8.00    0.26
  -1   4   0    7.56    0.24
  -1   4   0    7.51    0.26
   1   4   0    8.01    0.24
   2  -4   0   19.60    0.44
  -2  -4   0   19.54    0.49
  -2  -4   0   19.09    0.45
   2  -4   0   19.63    0.47
   2  -4   0   20.58    0.48
  -2   4   0   19.68    0.48
  -2   4   0   19.75    0.45
  -3  -4   0    9.67    0.30
   3  -4   0    9.57    0.25
   3  -4   0    9.60    0.28
   3  -4   0   10.31    0.28
  -3   4   0   10.04    0.30
  -3   4   0   10.16    0.27
  -4  -4   0    0.34    0.10
   4  -4   0    0.26    0.05
   4  -4   0    0.28    0.09
  -4   4   0    0.29    0.07
  -4   4   0    0.44    0.09
   5  -4   0    0.54    0.10
   5  -4   0    0.69    0.06
  -5  -4   0    0.73    0.11
   5  -4   0    0.59    0.09
  -5   4   0    0.49    0.10
  -5   4   0    0.55    0.08
   6  -4   0    9.13    0.32
  -6  -4   0    8.66    0.30
  -6   4   0    8.60    0.29
  -6   4   0    8.81    0.26
  -7  -4   0   46.06    1.05
  -7   4   0   45.45    1.04
  -7   4   0   45.13    0.97
  -8  -4   0    0.33    0.13
  -8   4   0    0.20    0.09
  -8   4   0    0.33    0.12
  -9  -4   0    7.77    0.33
  -9   4   0    8.09    0.32
 -10  -4   0    0.35    0.15
 -10   4   0    0.11    0.13
 -11  -4   0    0.13    0.15
 -12  -4   0    0.37    0.16
 -13  -4   0    4.82    0.33
 -13   4   0    5.04    0.33
 -14  -4   0    2.90    0.28
 -14   4   0    2.98    0.27
 -15  -4   0    0.79    0.22
 -15   4   0    1.37    0.23
 -16  -4   0    0.13    0.20
 -16   4   0    0.12    0.20
 -17  -4   0   -0.15    0.21
 -17   4   0    0.04    0.20
   0  -5   0   -0.04    0.09
   0  -5   0    0.03    0.08
   0   5   0    0.06    0.08
   0   5   0   -0.01    0.10
   1  -5   0   98.77    2.01
  -1  -5   0  101.68    2.01
  -1  -5   0  100.40    2.15
   1  -5   0  101.96    2.15
   1  -5   0  104.88    2.15
  -1   5   0  101.45    2.15
   1   5   0  102.26    2.01
  -1   5   0  100.53    2.01
  -2  -5   0    0.43    0.09
  -2  -5   0    0.61    0.10
   2  -5   0    0.57    0.08
   2  -5   0    0.62    0.10
   2  -5   0    0.58    0.08
  -2   5   0    0.53    0.11
  -2   5   0    0.47    0.09
   3  -5   0   23.80    0.58
  -3  -5   0   25.00    0.61
   3  -5   0   23.85    0.58
   3  -5   0   24.03    0.54
  -3  -5   0   24.48    0.56
  -3   5   0   24.35    0.55
  -3   5   0   24.54    0.60
   4  -5   0   11.63    0.34
   4  -5   0   12.13    0.30
  -4  -5   0   11.48    0.36
   4  -5   0   11.55    0.33
  -4   5   0   11.43    0.32
  -4   5   0   12.30    0.35
   5  -5   0    1.06    0.08
  -5  -5   0    1.06    0.14
   5  -5   0    0.94    0.12
  -5   5   0    0.97    0.12
  -5   5   0    1.12    0.11
   6  -5   0   12.41    0.40
  -6  -5   0   13.13    0.40
   6  -5   0   13.31    0.36
  -6   5   0   12.52    0.38
  -6   5   0   12.36    0.35
  -7  -5   0    0.35    0.13
   7  -5   0    0.43    0.12
  -7   5   0    0.36    0.12
  -8  -5   0    0.20    0.13
  -8   5   0    0.05    0.11
  -9  -5   0   18.52    0.55
  -9   5   0   18.24    0.54
 -10  -5   0   11.93    0.44
 -11  -5   0    0.25    0.16
 -12  -5   0    2.25    0.23
 -13  -5   0    0.72    0.19
 -14  -5   0    0.53    0.20
 -14   5   0    0.90    0.20
 -15  -5   0    1.05    0.23
 -15   5   0    1.22    0.23
 -16  -5   0    0.83    0.24
 -16   5   0    0.83    0.23
   0  -6   0   28.02    0.64
   0  -6   0   28.76    0.69
   0   6   0   28.00    0.64
  -1  -6   0    5.12    0.24
  -1  -6   0    5.44    0.22
   1  -6   0    5.71    0.21
   1  -6   0    6.00    0.22
   1  -6   0    5.77    0.23
   1   6   0    5.76    0.22
  -1   6   0    5.76    0.22
   2  -6   0    1.55    0.12
  -2  -6   0    1.46    0.13
   2  -6   0    1.47    0.11
   2  -6   0    1.48    0.13
  -2  -6   0    1.79    0.15
  -2   6   0    1.74    0.13
  -2   6   0    1.52    0.15
   3  -6   0   19.13    0.51
  -3  -6   0   19.53    0.49
   3  -6   0   19.58    0.46
   3  -6   0   19.27    0.49
  -3  -6   0   20.49    0.53
  -3   6   0   20.38    0.52
  -3   6   0   19.87    0.48
   4  -6   0    0.18    0.07
  -4  -6   0    0.04    0.11
  -4  -6   0    0.19    0.10
   4  -6   0    0.21    0.09
   4  -6   0    0.19    0.09
  -4   6   0    0.14    0.09
  -4   6   0    0.14    0.10
   5  -6   0    5.13    0.23
   5  -6   0    5.48    0.18
  -5  -6   0    5.38    0.26
  -5   6   0    5.05    0.24
   6  -6   0    4.40    0.15
   6  -6   0    4.26    0.23
  -6  -6   0    4.19    0.25
   6  -6   0    4.47    0.20
  -6   6   0    4.25    0.24
   7  -6   0    0.22    0.12
   7  -6   0    0.29    0.09
  -7  -6   0    0.12    0.13
  -7   6   0    0.31    0.12
  -8  -6   0   -0.08    0.13
  -8   6   0   -0.05    0.11
  -9  -6   0    6.36    0.33
  -9   6   0    6.01    0.31
 -10  -6   0   20.80    0.63
 -11  -6   0    0.12    0.16
 -12  -6   0    0.84    0.20
 -13  -6   0    2.20    0.26
 -14  -6   0    1.51    0.24
 -15  -6   0    0.82    0.23
 -15   6   0    0.62    0.22
 -16  -6   0    1.57    0.28
 -16   6   0    1.25    0.25
   0  -7   0    0.05    0.09
   0  -7   0   -0.13    0.09
  -1  -7   0    5.41    0.24
   1  -7   0    5.16    0.21
   1  -7   0    5.39    0.22
   1  -7   0    5.47    0.25
   2  -7   0   22.85    0.57
   2  -7   0   23.04    0.60
  -2  -7   0   24.80    0.62
  -2  -7   0   22.52    0.56
   2  -7   0   23.41    0.55
   3  -7   0    0.11    0.08
  -3  -7   0   -0.08    0.10
   3  -7   0    0.12    0.08
  -3  -7   0    0.12    0.11
   3  -7   0    0.15    0.10
  -3   7   0    0.07    0.11
  -4  -7   0   10.22    0.33
  -4  -7   0   10.64    0.37
   4  -7   0   10.23    0.32
   4  -7   0   10.24    0.34
   4  -7   0   10.44    0.30
  -4   7   0    9.90    0.35
  -5  -7   0    5.35    0.25
   5  -7   0    5.15    0.20
  -5  -7   0    5.48    0.28
   5  -7   0    5.45    0.23
   5  -7   0    4.95    0.23
  -5   7   0    4.78    0.26
   6  -7   0    0.76    0.13
   6  -7   0    1.00    0.09
  -6  -7   0    1.21    0.17
   6  -7   0    0.98    0.11
  -6   7   0    0.93    0.15
   7  -7   0    8.79    0.35
  -7  -7   0    8.75    0.36
   7  -7   0    8.50    0.31
   7  -7   0    8.81    0.23
  -7   7   0    8.41    0.35
   8  -7   0    0.04    0.13
   8  -7   0    0.24    0.10
  -8  -7   0    0.25    0.16
  -8   7   0    0.27    0.14
  -9  -7   0    6.54    0.35
 -10  -7   0    0.80    0.19
 -11  -7   0    1.72    0.23
 -12  -7   0    6.97    0.40
 -13  -7   0    0.19    0.20
 -14  -7   0   -0.05    0.19
 -15  -7   0    0.83    0.25
 -16  -7   0    4.48    0.39
 -16   7   0    4.98    0.39
   0  -8   0  168.06    3.55
   1  -8   0   19.27    0.50
  -1  -8   0   19.31    0.51
   1  -8   0   19.92    0.50
   1  -8   0   20.01    0.55
  -1  -8   0   19.60    0.56
   2  -8   0   85.28    1.85
   2  -8   0   84.53    1.74
   2  -8   0   84.10    1.87
  -2  -8   0   86.28    1.88
  -2  -8   0   85.86    1.76
  -3  -8   0    0.12    0.12
  -3  -8   0   -0.04    0.09
   3  -8   0    0.16    0.09
   3  -8   0    0.06    0.09
   3  -8   0    0.14    0.11
   4  -8   0    2.37    0.17
  -4  -8   0    2.63    0.22
   4  -8   0    2.29    0.18
  -4  -8   0    2.52    0.18
   4  -8   0    2.59    0.17
  -4   8   0    2.38    0.20
  -5  -8   0    2.35    0.19
   5  -8   0    2.09    0.17
   5  -8   0    2.47    0.16
   5  -8   0    2.18    0.17
  -5  -8   0    1.74    0.19
  -5   8   0    2.17    0.20
   6  -8   0    8.92    0.27
   6  -8   0    9.05    0.34
  -6  -8   0    9.60    0.36
  -6  -8   0    9.51    0.38
  -6   8   0    9.15    0.37
  -7  -8   0   24.06    0.68
   7  -8   0   22.48    0.64
   7  -8   0   23.72    0.62
   7  -8   0   23.82    0.52
  -7   8   0   23.27    0.67
   8  -8   0    4.75    0.30
  -8  -8   0    5.15    0.33
  -9  -8   0    0.02    0.17
 -10  -8   0    0.53    0.18
 -11  -8   0    1.85    0.24
 -12  -8   0   -0.02    0.18
 -13  -8   0    0.23    0.20
 -14  -8   0    0.28    0.22
 -15  -8   0    1.77    0.29
 -16  -8   0   -0.19    0.23
   0  -9   0   -0.13    0.10
   0  -9   0   -0.06    0.12
   1  -9   0    0.84    0.12
  -1  -9   0    0.76    0.13
   1  -9   0    0.87    0.15
  -1  -9   0    0.77    0.14
   1  -9   0    0.96    0.14
  -2  -9   0    0.53    0.12
   2  -9   0    0.59    0.14
   2  -9   0    0.49    0.11
  -2  -9   0    0.35    0.13
   2  -9   0    0.40    0.11
  -3  -9   0   16.59    0.48
   3  -9   0   16.38    0.45
  -3  -9   0   16.74    0.52
   3  -9   0   16.18    0.50
   3  -9   0   16.79    0.46
  -4  -9   0   -0.05    0.12
  -4  -9   0   -0.06    0.14
   4  -9   0   -0.09    0.11
   4  -9   0    0.01    0.09
   4  -9   0   -0.06    0.09
   5  -9   0    1.08    0.14
   5  -9   0    1.21    0.15
   5  -9   0    1.06    0.12
  -5  -9   0    0.97    0.16
  -5  -9   0    0.98    0.18
   6  -9   0   -0.09    0.08
  -6  -9   0    0.07    0.14
   6  -9   0   -0.19    0.10
   6  -9   0   -0.02    0.09
  -6  -9   0    0.11    0.16
  -6   9   0    0.16    0.14
   7  -9   0    3.43    0.17
  -7  -9   0    3.51    0.26
  -7  -9   0    3.25    0.27
   7  -9   0    2.99    0.23
  -8  -9   0    7.83    0.40
   8  -9   0    7.69    0.35
   8  -9   0    7.14    0.21
  -8  -9   0    7.28    0.36
  -9  -9   0    7.25    0.39
 -10  -9   0    0.95    0.21
 -11  -9   0    4.20    0.33
 -12  -9   0    1.66    0.26
 -13  -9   0    2.63    0.30
 -14  -9   0    1.20    0.26
 -15  -9   0    0.25    0.24
   0 -10   0   13.12    0.45
   0 -10   0   12.54    0.41
   1 -10   0    5.63    0.28
  -1 -10   0    6.58    0.33
  -1 -10   0    5.23    0.28
   1 -10   0    5.72    0.31
   1 -10   0    6.59    0.27
  -2 -10   0    7.07    0.31
   2 -10   0    7.44    0.29
   2 -10   0    7.29    0.33
   2 -10   0    7.14    0.30
  -2 -10   0    7.35    0.34
  -3 -10   0    0.28    0.16
  -3 -10   0    0.14    0.13
   3 -10   0    0.28    0.11
   3 -10   0    0.29    0.12
   3 -10   0    0.16    0.14
   4 -10   0    0.15    0.11
   4 -10   0    0.14    0.13
   4 -10   0    0.02    0.10
  -4 -10   0    0.00    0.15
  -4 -10   0   -0.07    0.13
   5 -10   0   10.47    0.37
  -5 -10   0   11.32    0.41
   5 -10   0   11.06    0.35
   5 -10   0   10.86    0.40
  -5 -10   0   10.19    0.44
  -6 -10   0   -0.08    0.16
   6 -10   0    0.11    0.12
   6 -10   0   -0.02    0.09
  -6 -10   0    0.14    0.16
   6 -10   0    0.16    0.12
  -7 -10   0    3.67    0.27
   7 -10   0    3.42    0.19
  -7 -10   0    3.49    0.29
   7 -10   0    4.04    0.27
   8 -10   0    0.24    0.13
  -8 -10   0    0.32    0.16
  -8 -10   0    0.53    0.19
  -9 -10   0    0.29    0.16
  -9 -10   0    0.32    0.18
   9 -10   0    0.21    0.14
 -10 -10   0    2.43    0.25
 -10 -10   0    2.09    0.27
 -11 -10   0   -0.14    0.18
 -12 -10   0   -0.09    0.19
 -13 -10   0    0.34    0.22
 -14 -10   0    0.74    0.25
 -15 -10   0    1.19    0.29
   0 -11   0    0.04    0.13
   0 -11   0   -0.05    0.15
   1 -11   0   17.07    0.51
   1 -11   0   17.25    0.50
  -1 -11   0   17.09    0.57
  -1 -11   0   17.49    0.52
   1 -11   0   17.30    0.56
   2 -11   0    0.53    0.14
  -2 -11   0    0.58    0.16
  -2 -11   0    0.97    0.20
   2 -11   0    0.76    0.14
   2 -11   0    0.67    0.16
   3 -11   0    0.20    0.14
  -3 -11   0   -0.02    0.13
   3 -11   0   -0.04    0.12
   3 -11   0   -0.06    0.11
  -3 -11   0    0.03    0.16
  -4 -11   0   -0.01    0.13
   4 -11   0    0.05    0.14
   4 -11   0    0.02    0.11
  -4 -11   0   -0.01    0.15
   4 -11   0   -0.16    0.10
   5 -11   0    8.22    0.33
   5 -11   0    8.51    0.38
  -5 -11   0    8.22    0.39
  -5 -11   0    9.10    0.44
   5 -11   0    8.42    0.32
  -6 -11   0    7.20    0.40
  -6 -11   0    7.23    0.36
   6 -11   0    6.51    0.27
   6 -11   0    6.51    0.30
   7 -11   0    8.94    0.29
   7 -11   0    8.40    0.35
  -7 -11   0    8.69    0.43
  -7 -11   0    8.67    0.40
  -8 -11   0    2.97    0.29
   8 -11   0    2.25    0.21
  -8 -11   0    2.24    0.23
   9 -11   0    0.60    0.16
  -9 -11   0    0.57    0.18
  -9 -11   0    0.94    0.23
 -10 -11   0    1.46    0.22
 -10 -11   0    1.17    0.24
 -11 -11   0    0.34    0.21
 -11 -11   0    0.26    0.18
 -12 -11   0    0.93    0.22
 -12 -11   0    0.96    0.25
 -13 -11   0    2.25    0.27
 -13 -11   0    2.78    0.34
 -14 -11   0    0.09    0.21
 -14 -11   0   -0.43    0.21
   0 -12   0    0.17    0.15
   0 -12   0    0.53    0.18
  -1 -12   0    2.71    0.23
  -1 -12   0    2.56    0.27
   1 -12   0    2.47    0.25
   1 -12   0    2.35    0.20
   1 -12   0    2.44    0.21
  -2 -12   0    2.27    0.26
   2 -12   0    2.63    0.20
  -2 -12   0    2.35    0.23
   2 -12   0    1.94    0.20
   2 -12   0    2.63    0.26
   3 -12   0   -0.03    0.15
   3 -12   0    0.06    0.12
  -3 -12   0   -0.03    0.15
  -3 -12   0    0.04    0.17
   3 -12   0    0.08    0.14
   4 -12   0    1.39    0.16
  -4 -12   0    1.57    0.24
   4 -12   0    1.58    0.21
   4 -12   0    1.44    0.17
  -4 -12   0    0.86    0.19
  -5 -12   0    2.36    0.28
  -5 -12   0    1.53    0.21
   5 -12   0    1.41    0.16
   5 -12   0    1.54    0.17
   6 -12   0    0.48    0.13
   6 -12   0    0.72    0.13
  -6 -12   0    0.73    0.21
  -6 -12   0    0.66    0.18
  -7 -12   0   12.01    0.46
   7 -12   0   11.53    0.36
   7 -12   0   11.43    0.41
  -7 -12   0   10.96    0.50
  -8 -12   0    0.73    0.19
   8 -12   0    0.70    0.15
  -8 -12   0    0.62    0.21
   9 -12   0    0.15    0.13
  -9 -12   0   -0.12    0.17
  -9 -12   0   -0.01    0.19
 -10 -12   0   -0.06    0.19
 -10 -12   0    0.07    0.18
 -11 -12   0    0.23    0.21
 -11 -12   0    0.46    0.20
 -12 -12   0    0.52    0.21
 -12 -12   0    0.66    0.25
 -13 -12   0    0.15    0.21
 -13 -12   0    0.18    0.24
 -14 -12   0    0.06    0.21
 -14 -12   0    0.02    0.24
   0 -13   0   -0.13    0.15
   0 -13   0    0.02    0.15
   0 -13   0   -0.07    0.18
  -1 -13   0   40.84    1.02
   1 -13   0   41.36    1.00
   1 -13   0   42.15    1.02
   1 -13   0   40.54    1.09
  -1 -13   0   42.78    1.11
   2 -13   0    0.18    0.16
  -2 -13   0    0.11    0.19
  -2 -13   0   -0.20    0.15
   2 -13   0    0.16    0.13
   2 -13   0    0.04    0.14
  -3 -13   0    5.57    0.35
  -3 -13   0    6.39    0.40
   3 -13   0    6.39    0.29
   3 -13   0    5.99    0.35
   3 -13   0    6.09    0.32
   4 -13   0    1.15    0.17
  -4 -13   0    1.52    0.24
   4 -13   0    1.57    0.17
  -4 -13   0    1.52    0.21
   5 -13   0    1.46    0.16
  -5 -13   0    0.93    0.22
  -5 -13   0    1.58    0.22
   5 -13   0    1.20    0.16
   6 -13   0    1.07    0.15
  -6 -13   0    1.32    0.24
  -6 -13   0    1.24    0.20
   6 -13   0    1.17    0.15
   7 -13   0    0.18    0.12
  -7 -13   0    0.33    0.18
  -7 -13   0    0.27    0.20
   8 -13   0    0.32    0.14
  -8 -13   0    0.52    0.20
  -8 -13   0    0.50    0.22
  -9 -13   0    0.61    0.21
  -9 -13   0    0.91    0.24
 -10 -13   0   -0.06    0.21
 -10 -13   0   -0.16    0.17
 -11 -13   0    0.39    0.21
 -11 -13   0    0.17    0.22
 -12 -13   0    2.68    0.35
 -12 -13   0    1.90    0.28
 -13 -13   0    0.31    0.25
 -13 -13   0    0.23    0.23
   0 -14   0   33.15    0.86
   0 -14   0   33.49    0.95
   0 -14   0   32.76    0.87
   1 -14   0    0.11    0.17
   1 -14   0    0.08    0.13
  -1 -14   0    0.14    0.16
   1 -14   0    0.07    0.14
  -1 -14   0   -0.02    0.17
   2 -14   0    4.29    0.26
   2 -14   0    4.63    0.31
  -2 -14   0    3.88    0.29
  -2 -14   0    4.29    0.34
   2 -14   0    4.30    0.33
   3 -14   0    0.41    0.15
  -3 -14   0    0.19    0.19
  -3 -14   0    0.41    0.17
   3 -14   0    0.28    0.13
   4 -14   0    1.99    0.20
  -4 -14   0    2.44    0.30
  -4 -14   0    1.91    0.23
   4 -14   0    1.85    0.18
   5 -14   0    0.24    0.12
  -5 -14   0    0.24    0.17
  -5 -14   0    0.37    0.21
   5 -14   0    0.07    0.13
   6 -14   0    0.46    0.13
  -6 -14   0    0.13    0.18
  -6 -14   0    0.17    0.20
  -7 -14   0   -0.02    0.20
  -7 -14   0   -0.11    0.17
  -8 -14   0    0.26    0.21
  -8 -14   0    0.11    0.19
  -9 -14   0    0.47    0.21
  -9 -14   0    0.10    0.22
 -10 -14   0    1.47    0.29
 -10 -14   0    0.85    0.24
 -11 -14   0    0.01    0.21
 -11 -14   0    0.02    0.23
 -12 -14   0    5.45    0.46
 -12 -14   0    5.17    0.41
   0 -15   0   -0.20    0.16
   0 -15   0   -0.04    0.15
   0 -15   0    0.16    0.16
   1 -15   0    0.29    0.19
   1 -15   0    0.04    0.14
  -1 -15   0    0.28    0.17
  -1 -15   0    0.29    0.21
   1 -15   0    0.14    0.16
  -2 -15   0    5.98    0.37
   2 -15   0    5.81    0.30
  -2 -15   0    5.29    0.40
   2 -15   0    6.10    0.35
  -3 -15   0    0.09    0.19
   3 -15   0    0.23    0.15
  -3 -15   0   -0.13    0.17
  -4 -15   0    1.84    0.28
  -4 -15   0    1.74    0.24
   4 -15   0    2.14    0.21
  -5 -15   0    0.16    0.20
  -5 -15   0    0.12    0.17
   5 -15   0    0.07    0.13
  -6 -15   0    0.63    0.23
  -6 -15   0    0.93    0.21
  -7 -15   0   -0.19    0.17
  -7 -15   0   -0.21    0.20
  -8 -15   0    0.07    0.19
  -8 -15   0    0.19    0.22
  -9 -15   0    1.35    0.25
  -9 -15   0    1.36    0.29
 -10 -15   0    0.01    0.23
 -10 -15   0   -0.12    0.20
 -11 -15   0   -0.02    0.25
 -11 -15   0    0.00    0.22
   0 -16   0    3.83    0.38
   0 -16   0    4.96    0.34
  -1 -16   0    0.31    0.19
  -1 -16   0    0.34    0.19
  -1 -16   0    0.12    0.18
   1 -16   0    0.39    0.18
   2 -16   0    2.19    0.24
  -2 -16   0    2.44    0.31
  -2 -16   0    2.68    0.28
  -3 -16   0   -0.01    0.19
  -3 -16   0    0.04    0.18
   3 -16   0    0.08    0.15
   4 -16   0    3.18    0.26
  -4 -16   0    2.85    0.29
  -4 -16   0    2.59    0.31
   5 -16   0   -0.07    0.13
  -5 -16   0    0.22    0.23
  -5 -16   0   -0.15    0.17
  -6 -16   0    0.34    0.23
  -6 -16   0   -0.03    0.19
  -7 -16   0    1.79    0.27
  -7 -16   0    2.10    0.31
  -8 -16   0    2.01    0.28
  -8 -16   0    1.89    0.31
  -9 -16   0    2.10    0.29
  -9 -16   0    3.53    0.39
 -10 -16   0    7.19    0.53
 -10 -16   0    8.20    0.51
   0 -17   0   -0.06    0.17
   1 -17   0    2.15    0.26
  -1 -17   0    1.87    0.26
   2 -17   0    0.32    0.18
  -2 -17   0    0.80    0.22
  -2 -17   0    0.53    0.22
  -3 -17   0    4.50    0.40
   3 -17   0    4.17    0.31
  -3 -17   0    4.68    0.36
   4 -17   0    0.48    0.17
  -4 -17   0    0.30    0.23
  -4 -17   0    0.11    0.20
  -5 -17   0    1.90    0.31
  -5 -17   0    1.32    0.26
  -6 -17   0    0.38    0.26
  -6 -17   0    0.58    0.24
  -7 -17   0    0.00    0.22
  -7 -17   0   -0.13    0.20
  -8 -17   0    1.10    0.29
  -8 -17   0    0.60    0.24
  -9 -17   0    2.92    0.34
  -9 -17   0    2.36    0.38
   0 -18   0    0.57    0.21
   1 -18   0   -0.05    0.17
  -1 -18   0   -0.05    0.19
  -2 -18   0   -0.01    0.20
   2 -18   0    0.23    0.18
  -3 -18   0    1.25    0.26
   3 -18   0    1.35    0.22
  -4 -18   0    0.08    0.23
   4 -18   0   -0.35    0.15
  -4 -18   0    0.01    0.21
  -5 -18   0    0.55    0.26
  -5 -18   0    0.73    0.25
  -6 -18   0    1.28    0.30
  -6 -18   0    1.25    0.27
  -7 -18   0    0.79    0.25
  -7 -18   0    0.70    0.29
  -8 -18   0    0.65    0.25
  -8 -18   0    0.92    0.30
   0 -19   0    0.00    0.20
  -1 -19   0    7.15    0.45
   1 -19   0    6.87    0.44
   2 -19   0    6.67    0.44
  -2 -19   0    7.22    0.48
  -3 -19   0   -0.19    0.21
   3 -19   0   -0.01    0.18
  -4 -19   0    0.73    0.25
  -5 -19   0    0.58    0.25
  -6 -19   0    1.86    0.35
  -6 -19   0    1.59    0.30
   0 -20   0    3.07    0.33
   1 -20   0    0.90    0.24
  -1 -20   0    1.51    0.29
   2 -20   0    0.54    0.22
  -2 -20   0    0.95    0.27
  -3 -20   0   -0.36    0.21
 -17   0   1    0.21    0.19
 -16   0   1    0.06    0.17
 -15   0   1   -0.18    0.16
 -14   0   1    0.09    0.15
 -13   0   1   -0.02    0.14
 -12   0   1    0.01    0.13
 -11   0   1   -0.09    0.12
 -10   0   1   -0.02    0.10
  -9   0   1    0.04    0.09
  -8   0   1    0.02    0.08
  -7   0   1    0.00    0.07
   4   0  -1    0.06    0.09
   3   0  -1   -0.07    0.07
   2   0  -1   -0.05    0.03
  -2   0   1   -0.05    0.04
  -1   0   1   -0.12    0.01
   1   0  -1   -0.12    0.00
   0   0   1    0.00    0.00
   0   0  -1   -0.01    0.01
   0   0  -1    0.00    0.00
   0   0  -1    0.00    0.00
   0   0   1    0.01    0.01
   0   0   1    0.00    0.01
   1   0   1   -0.02    0.02
  -1   0  -1   -0.02    0.03
   1   0   1   -0.04    0.02
  -1   0  -1    0.00    0.02
  -2   0  -1   -0.01    0.04
  -2   0  -1   -0.03    0.05
  -3   0  -1    0.02    0.08
  -4   0  -1    0.03    0.07
  -5   0  -1   -0.03    0.08
  -6   0  -1    0.00    0.08
  -7   0  -1    0.04    0.10
  -8   0  -1    0.05    0.11
  -8   0  -1   -0.10    0.08
  -9   0  -1    0.00    0.12
 -10   0  -1    0.20    0.14
 -11   0  -1    0.08    0.15
 -12   0  -1    0.02    0.15
 -13   0  -1   -0.07    0.16
 -14   0  -1   -0.16    0.17
 -15   0  -1   -0.17    0.17
 -16   0  -1    0.34    0.21
 -17   0  -1    0.19    0.22
 -17  -1   1    2.17    0.27
 -17   1   1    2.57    0.29
 -16  -1   1    0.17    0.18
 -16   1   1   -0.13    0.16
 -15  -1   1   -0.05    0.16
 -15   1   1   -0.08    0.16
 -14  -1   1    2.86    0.25
 -14   1   1    2.51    0.24
 -13  -1   1    1.53    0.19
 -13   1   1    1.69    0.19
 -12  -1   1    0.11    0.13
 -12   1   1   -0.14    0.12
 -11  -1   1    3.09    0.22
 -11   1   1    3.49    0.23
 -11   1   1    3.17    0.20
 -11   1   1    2.88    0.21
 -10  -1   1   15.48    0.45
 -10   1   1   15.24    0.44
  -9  -1   1   14.84    0.42
  -8  -1   1    0.05    0.08
  -7  -1   1   10.59    0.30
  -6  -1   1    0.36    0.07
   5  -1  -1   45.62    1.03
  -5  -1   1   43.92    0.95
   4  -1  -1   71.59    1.59
  -4  -1   1   74.92    1.52
   3  -1  -1  123.01    2.61
  -3  -1   1  124.41    2.56
  -2  -1   1  134.97    2.84
  -2  -1   1  139.91    2.83
  -2   1   1  133.97    2.84
  -1  -1   1    0.01    0.01
   1  -1  -1    0.00    0.00
   1  -1  -1    0.01    0.02
  -1   1   1    0.00    0.01
   1   1  -1    0.01    0.02
   1   1  -1    0.00    0.01
  -1   1   1    0.01    0.01
  -1   1   1   -0.04    0.02
   0  -1   1    0.00    0.01
   0  -1  -1    0.02    0.02
   0  -1   1   -0.02    0.02
   0   1  -1    0.00    0.01
   0   1  -1   -0.02    0.01
   0   1   1    0.00    0.01
   2  -1   1   87.79    1.70
   2  -1   1   89.04    1.81
  -2  -1  -1   87.33    1.81
  -2   1  -1   86.09    1.70
  -2   1  -1   88.39    1.81
   2   1   1   84.88    1.81
  -3  -1  -1   44.14    0.94
  -3   1  -1   43.81    0.94
  -3   1  -1   41.64    0.87
  -4  -1  -1   38.06    0.84
  -4   1  -1   38.12    0.78
  -4   1  -1   36.04    0.83
  -5  -1  -1    0.56    0.10
  -5   1  -1    0.46    0.08
  -5   1  -1    0.47    0.10
  -6  -1  -1    3.99    0.20
  -6   1  -1    4.26    0.20
  -6   1  -1    4.23    0.18
  -7  -1  -1    2.59    0.19
  -7   1  -1    2.26    0.16
  -7   1  -1    2.45    0.17
  -7   1  -1    2.57    0.15
  -8  -1  -1    4.83    0.25
  -8   1  -1    4.72    0.24
  -8   1  -1    5.07    0.25
  -8   1  -1    4.88    0.23
  -9  -1  -1    0.18    0.13
  -9   1  -1    0.23    0.12
  -9   1  -1    0.37    0.14
 -10  -1  -1    1.07    0.17
 -10   1  -1    1.33    0.17
 -10   1  -1    1.04    0.17
 -11  -1  -1    4.22    0.29
 -11   1  -1    3.83    0.27
 -12  -1  -1    0.05    0.15
 -12   1  -1    0.07    0.14
 -13  -1  -1    1.17    0.21
 -13   1  -1    1.12    0.20
 -14  -1  -1    0.54    0.19
 -14   1  -1    0.14    0.18
 -15  -1  -1    0.41    0.20
 -15   1  -1    0.49    0.20
 -16  -1  -1    1.99    0.28
 -16   1  -1    2.24    0.29
 -17  -1  -1    0.33    0.23
 -17   1  -1    0.35    0.23
 -17  -2   1    2.51    0.28
 -17   2   1    2.88    0.29
 -16  -2   1    0.58    0.20
 -16   2   1    0.40    0.20
 -15  -2   1    0.29    0.17
 -15   2   1    0.41    0.17
 -14  -2   1   12.61    0.47
 -14   2   1   12.41    0.47
 -13  -2   1    4.18    0.29
 -13   2   1    3.67    0.27
 -12  -2   1   17.73    0.54
 -12   2   1   18.13    0.54
 -11  -2   1   11.27    0.39
 -11   2   1   10.86    0.38
 -10  -2   1    7.78    0.31
 -10   2   1    7.49    0.26
 -10   2   1    7.63    0.29
  -9  -2   1    2.83    0.19
  -9   2   1    2.65    0.15
  -9   2   1    2.61    0.18
  -8  -2   1    6.27    0.25
  -8   2   1    6.63    0.20
  -8   2   1    6.93    0.24
  -7  -2   1    3.29    0.17
  -7   2   1    3.32    0.17
  -7   2   1    3.64    0.14
  -6  -2   1   64.33    1.36
   6  -2  -1   64.43    1.45
  -6   2   1   64.75    1.36
  -6   2   1   61.82    1.26
  -5  -2   1    1.20    0.10
   5  -2  -1    1.16    0.13
  -5   2   1    1.10    0.07
  -5   2   1    1.35    0.09
   4  -2  -1   27.93    0.67
  -4  -2   1   28.17    0.62
  -4   2   1   27.54    0.56
  -4   2   1   27.88    0.61
   3  -2  -1  128.06    2.53
   3  -2  -1  123.55    2.61
  -3  -2   1  123.68    2.59
  -3   2   1  121.10    2.39
  -3   2   1  121.97    2.54
   2  -2  -1  109.22    2.30
   2  -2  -1  106.12    2.12
  -2  -2   1  109.48    2.25
  -2   2   1  108.97    2.25
  -2   2   1  111.79    2.30
   2   2  -1  110.35    2.28
  -1  -2   1   31.87    0.64
   1  -2  -1   33.67    0.68
   1  -2  -1   26.85    0.69
  -1  -2   1   33.08    0.68
   1  -2  -1   33.24    0.63
   1  -2   1  113.16    2.20
   1  -2   1  106.39    2.34
   1  -2   1  110.20    2.29
  -1   2  -1  112.89    2.32
  -2  -2  -1   20.31    0.49
   2  -2   1   20.21    0.44
   2  -2   1   20.55    0.48
  -2   2  -1   20.65    0.47
   2   2   1   20.28    0.49
  -2   2  -1   20.95    0.48
  -2   2  -1   20.68    0.44
  -3  -2  -1    6.23    0.22
   3  -2   1    6.00    0.20
   3  -2   1    5.69    0.17
  -3   2  -1    6.06    0.19
  -3   2  -1    5.98    0.21
  -4  -2  -1   51.93    1.12
  -4   2  -1   52.23    1.04
  -4   2  -1   48.98    1.11
  -5  -2  -1   26.84    0.63
  -5   2  -1   25.67    0.58
  -5   2  -1   26.79    0.63
  -6  -2  -1    0.15    0.10
  -6   2  -1    0.17    0.09
  -6   2  -1    0.06    0.07
  -7  -2  -1   36.61    0.86
  -7   2  -1   35.61    0.85
  -7   2  -1   36.12    0.79
  -8  -2  -1    1.78    0.17
  -8   2  -1    1.93    0.17
  -9  -2  -1    1.91    0.19
  -9   2  -1    1.60    0.18
  -9   2  -1    1.48    0.17
 -10  -2  -1    2.07    0.21
 -10   2  -1    2.11    0.21
 -10   2  -1    2.49    0.21
 -11  -2  -1    0.67    0.17
 -11   2  -1    0.72    0.17
 -12  -2  -1    7.61    0.37
 -12   2  -1    7.51    0.37
 -13  -2  -1    0.25    0.17
 -13   2  -1    0.24    0.17
 -14  -2  -1    0.06    0.17
 -14   2  -1    0.22    0.18
 -15  -2  -1    0.06    0.19
 -15   2  -1   -0.08    0.18
 -16  -2  -1    0.52    0.23
 -16   2  -1    0.22    0.21
 -17  -2  -1    2.12    0.30
 -17  -3   1    0.08    0.21
 -17   3   1   -0.22    0.18
 -16  -3   1    0.42    0.19
 -16   3   1    0.14    0.18
 -15  -3   1    2.52    0.26
 -15   3   1    2.36    0.24
 -14  -3   1    2.70    0.25
 -14   3   1    2.32    0.24
 -13  -3   1    0.06    0.15
 -13   3   1    0.12    0.15
 -12  -3   1    0.23    0.14
 -11  -3   1    4.97    0.28
 -11   3   1    4.71    0.26
 -10  -3   1   -0.02    0.13
 -10   3   1    0.14    0.09
 -10   3   1    0.19    0.11
  -9  -3   1    0.14    0.12
  -9   3   1    0.31    0.08
  -9   3   1    0.19    0.10
  -8  -3   1   29.00    0.70
  -8   3   1   28.76    0.63
  -8   3   1   28.09    0.69
   7  -3  -1    1.01    0.14
  -7  -3   1    1.03    0.12
  -7   3   1    1.12    0.09
  -7   3   1    1.11    0.11
   6  -3  -1    0.00    0.08
  -6  -3   1    0.10    0.08
  -6   3   1    0.11    0.07
  -6   3   1    0.01    0.06
   5  -3  -1   15.37    0.44
  -5  -3   1   16.04    0.40
  -5   3   1   16.20    0.36
  -5   3   1   15.91    0.40
   4  -3  -1    2.09    0.14
  -4  -3   1    1.84    0.14
   4  -3  -1    2.17    0.11
  -4   3   1    2.12    0.10
  -4   3   1    1.99    0.13
   3  -3  -1   19.48    0.47
   3  -3  -1   19.07    0.39
  -3  -3   1   18.72    0.46
  -3   3   1   18.46    0.41
  -3   3   1   19.30    0.45
   2  -3  -1   61.69    1.32
  -2  -3   1   61.59    1.21
  -2  -3   1   61.22    1.30
   2  -3  -1   61.06    1.20
   2  -3  -1   60.24    1.29
  -2   3   1   60.91    1.21
  -2   3   1   59.77    1.29
   1  -3  -1  145.87    2.90
   1  -3  -1  147.16    3.10
  -1  -3   1  149.01    3.11
  -1  -3   1  146.16    2.98
   1  -3  -1  147.01    3.15
   1   3  -1  145.35    2.91
   1   3  -1  152.74    3.05
  -1   3   1  150.67    3.05
  -1   3   1  147.56    2.86
   0  -3   1    3.49    0.14
   0  -3   1    2.91    0.14
   0  -3  -1    3.56    0.15
   0   3  -1    3.58    0.14
   0   3   1    3.36    0.15
   0   3   1    3.38    0.14
  -1  -3  -1  199.13    4.34
  -1  -3  -1  204.62    4.11
   1  -3   1  203.76    4.29
   1  -3   1  199.24    4.31
   1  -3   1  202.81    4.01
   1   3   1  210.88    4.27
  -1   3  -1  204.21    4.26
  -1   3  -1  205.86    4.27
  -1   3  -1  210.04    4.05
   2  -3   1    1.88    0.13
   2  -3   1    1.98    0.13
   2  -3   1    1.79    0.11
  -2  -3  -1    1.54    0.12
  -2   3  -1    2.08    0.12
  -2   3  -1    2.13    0.15
  -2   3  -1    1.86    0.11
   3  -3   1    4.21    0.17
   3  -3   1    4.21    0.15
   3  -3   1    4.38    0.17
  -3  -3  -1    4.46    0.19
  -3   3  -1    3.77    0.16
  -3   3  -1    4.30    0.19
   4  -3   1    0.10    0.07
   4  -3   1    0.06    0.05
  -4  -3  -1    0.17    0.09
  -4   3  -1   -0.01    0.07
  -4   3  -1   -0.02    0.09
  -5  -3  -1   36.03    0.83
  -5   3  -1   35.96    0.77
  -5   3  -1   35.52    0.83
  -6  -3  -1    7.70    0.28
  -6   3  -1    7.87    0.28
  -6   3  -1    7.73    0.25
  -7  -3  -1   26.18    0.66
  -7   3  -1   26.42    0.61
  -7   3  -1   25.77    0.66
  -8  -3  -1   42.50    1.00
  -8   3  -1   41.83    1.00
  -9  -3  -1    1.69    0.19
  -9   3  -1    2.17    0.19
 -10  -3  -1   11.18    0.42
 -10   3  -1   10.31    0.41
 -11  -3  -1   -0.04    0.15
 -11   3  -1    0.06    0.15
 -12  -3  -1    3.31    0.27
 -12   3  -1    2.98    0.25
 -13  -3  -1    7.59    0.39
 -13   3  -1    7.34    0.39
 -14  -3  -1    0.10    0.18
 -14   3  -1   -0.10    0.17
 -15  -3  -1    0.13    0.19
 -15   3  -1    0.03    0.18
 -16  -3  -1    0.72    0.24
 -16   3  -1    1.17    0.26
 -17  -4   1    0.29    0.21
 -17   4   1    0.22    0.21
 -16  -4   1   -0.14    0.18
 -16   4   1   -0.28    0.17
 -15  -4   1    5.15    0.36
 -15   4   1    5.33    0.34
 -14  -4   1    1.14    0.21
 -14   4   1    1.73    0.22
 -13  -4   1   -0.05    0.15
 -12  -4   1    0.18    0.15
 -11  -4   1   26.36    0.71
 -11   4   1   25.85    0.70
 -10  -4   1   -0.04    0.13
 -10   4   1    0.08    0.11
  -9  -4   1   22.43    0.60
  -9   4   1   21.83    0.53
  -9   4   1   21.96    0.59
  -8  -4   1    0.45    0.12
   8  -4  -1    0.40    0.13
  -8   4   1    0.50    0.09
  -8   4   1    0.28    0.10
  -7  -4   1   20.43    0.53
   7  -4  -1   21.04    0.59
  -7   4   1   20.47    0.48
  -7   4   1   21.06    0.53
   6  -4  -1    3.10    0.20
  -6  -4   1    2.87    0.18
  -6   4   1    2.63    0.14
  -6   4   1    2.78    0.17
  -5  -4   1   11.22    0.33
   5  -4  -1   11.47    0.29
   5  -4  -1   11.19    0.35
  -5   4   1   10.67    0.28
  -5   4   1   11.12    0.32
   4  -4  -1    1.46    0.13
   4  -4  -1    1.52    0.08
   4  -4  -1    1.77    0.12
  -4  -4   1    1.52    0.13
  -4   4   1    1.43    0.10
  -4   4   1    1.51    0.12
  -3  -4   1    6.35    0.21
  -3  -4   1    6.31    0.23
   3  -4  -1    6.33    0.22
   3  -4  -1    6.14    0.17
  -3   4   1    6.24    0.19
  -3   4   1    5.95    0.22
  -2  -4   1  151.07    3.09
   2  -4  -1  153.99    3.08
   2  -4  -1  146.48    2.88
   2  -4  -1  148.78    3.13
  -2  -4   1  149.44    2.90
  -2   4   1  145.88    3.08
  -2   4   1  146.25    2.89
  -1  -4   1  161.74    3.36
   1  -4  -1  171.37    3.34
  -1  -4   1  167.00    3.51
   1  -4  -1  168.49    3.50
  -1   4   1  171.15    3.29
  -1   4   1  171.99    3.50
   1   4  -1  174.39    3.29
   0  -4  -1  989.54   19.10
   0  -4   1  969.84   19.05
   0  -4  -1 1000.00   20.35
   0  -4   1  968.25   20.33
   0   4   1  989.07   20.32
   0   4   1  991.31   19.05
   0   4  -1  968.82   20.30
   0   4  -1  979.55   19.07
  -1  -4  -1   37.42    0.86
   1  -4   1   38.03    0.86
  -1  -4  -1   39.31    0.81
   1  -4   1   38.12    0.80
   1  -4   1   38.28    0.82
  -1   4  -1   37.86    0.86
  -1   4  -1   38.90    0.80
  -2  -4  -1    0.14    0.10
   2  -4   1    0.07    0.07
   2  -4   1    0.13    0.06
   2  -4   1   -0.06    0.08
  -2   4  -1    0.13    0.07
  -2   4  -1    0.18    0.07
  -2   4  -1    0.29    0.10
   3  -4   1    5.44    0.19
  -3  -4  -1    5.17    0.22
   3  -4   1    4.79    0.20
   3  -4   1    5.41    0.18
  -3   4  -1    5.32    0.22
  -3   4  -1    5.01    0.20
  -4  -4  -1   -0.07    0.09
   4  -4   1    0.02    0.07
   4  -4   1   -0.05    0.08
   4  -4   1   -0.04    0.06
  -4   4  -1    0.06    0.07
  -4   4  -1    0.01    0.09
   5  -4   1   36.50    0.77
  -5  -4  -1   38.64    0.88
  -5   4  -1   37.53    0.87
  -5   4  -1   35.99    0.80
  -6  -4  -1    7.16    0.28
  -6   4  -1    6.57    0.24
  -6   4  -1    6.21    0.27
  -7  -4  -1   50.58    1.15
  -7   4  -1   48.35    1.14
  -8  -4  -1   15.45    0.49
  -8   4  -1   15.68    0.47
  -9  -4  -1    0.92    0.17
  -9   4  -1    0.68    0.15
 -10  -4  -1   39.74    1.00
 -11  -4  -1    8.12    0.39
 -12  -4  -1    1.77    0.22
 -12   4  -1    1.37    0.21
 -13  -4  -1    1.49    0.23
 -13   4  -1    2.31    0.26
 -14  -4  -1    0.25    0.19
 -14   4  -1    0.14    0.18
 -15  -4  -1    1.54    0.26
 -15   4  -1    1.71    0.25
 -16  -4  -1   -0.07    0.21
 -16   4  -1    0.31    0.22
 -17  -5   1    0.22    0.21
 -17   5   1    0.21    0.21
 -16  -5   1    1.50    0.25
 -16   5   1    1.36    0.24
 -15  -5   1    1.91    0.24
 -15   5   1    1.78    0.24
 -14  -5   1   -0.11    0.16
 -13  -5   1   -0.02    0.15
 -12  -5   1    0.31    0.16
 -11  -5   1    2.98    0.24
 -10  -5   1    2.36    0.21
 -10   5   1    2.07    0.20
   9  -5  -1    0.80    0.16
  -9  -5   1    0.95    0.16
  -9   5   1    0.90    0.15
  -8  -5   1   17.20    0.49
   8  -5  -1   16.78    0.53
  -8   5   1   16.70    0.47
  -8   5   1   16.27    0.43
   7  -5  -1    0.28    0.12
  -7  -5   1    0.35    0.12
  -7   5   1    0.48    0.09
  -7   5   1    0.42    0.10
   6  -5  -1    0.77    0.12
   6  -5  -1    0.79    0.09
  -6  -5   1    0.64    0.12
  -6   5   1    0.67    0.09
  -6   5   1    0.71    0.11
   5  -5  -1   19.57    0.41
   5  -5  -1   19.59    0.52
  -5  -5   1   19.28    0.52
   5  -5  -1   20.10    0.48
  -5   5   1   19.93    0.46
  -5   5   1   19.20    0.50
   4  -5  -1  138.04    2.93
  -4  -5   1  137.12    2.89
   4  -5  -1  139.68    2.67
  -4   5   1  136.43    2.88
  -4   5   1  137.81    2.70
   3  -5  -1  131.54    2.65
  -3  -5   1  127.33    2.66
   3  -5  -1  127.60    2.69
  -3  -5   1  125.43    2.50
   3  -5  -1  123.55    2.47
  -3   5   1  125.53    2.49
  -3   5   1  127.30    2.66
   2  -5  -1    0.09    0.07
   2  -5  -1    0.20    0.08
  -2  -5   1    0.17    0.09
   2  -5  -1    0.02    0.09
  -2  -5   1    0.13    0.07
   2   5  -1    0.10    0.08
  -2   5   1    0.16    0.08
  -2   5   1    0.04    0.09
  -1  -5   1    1.50    0.13
   1  -5  -1    1.48    0.12
   1  -5  -1    1.64    0.11
  -1  -5   1    1.50    0.11
  -1   5   1    2.08    0.13
   1   5  -1    1.12    0.10
  -1   5   1    1.40    0.13
   0  -5  -1   26.83    0.63
   0  -5   1   26.10    0.63
   0  -5  -1   26.50    0.58
   0  -5   1   25.61    0.58
   0   5   1   25.42    0.63
   0   5  -1   27.19    0.59
   0   5   1   25.69    0.59
   1  -5   1   51.90    1.09
   1  -5   1   52.43    1.17
  -1  -5  -1   50.80    1.17
  -1  -5  -1   53.86    1.10
   1  -5   1   53.43    1.13
  -1   5  -1   53.03    1.09
   1   5   1   53.96    1.10
  -1   5  -1   53.66    1.17
   2  -5   1   54.29    1.14
  -2  -5  -1   55.47    1.15
   2  -5   1   57.18    1.20
  -2  -5  -1   57.86    1.24
   2  -5   1   53.96    1.22
  -2   5  -1   56.28    1.20
  -2   5  -1   55.17    1.23
  -2   5  -1   54.98    1.15
   3  -5   1   67.02    1.43
   3  -5   1   67.66    1.34
   3  -5   1   65.09    1.44
  -3  -5  -1   65.35    1.46
  -3   5  -1   64.84    1.45
  -3   5  -1   67.69    1.36
   4  -5   1    6.41    0.24
   4  -5   1    5.76    0.22
   4  -5   1    6.30    0.21
  -4  -5  -1    5.82    0.26
  -4   5  -1    5.76    0.25
  -4   5  -1    6.33    0.23
   5  -5   1   33.25    0.80
  -5  -5  -1   33.55    0.82
   5  -5   1   34.20    0.72
  -5   5  -1   32.79    0.81
  -5   5  -1   35.11    0.79
   6  -5   1    0.66    0.08
   6  -5   1    0.36    0.07
  -6  -5  -1    0.67    0.14
  -6   5  -1    0.74    0.13
  -7  -5  -1    5.96    0.28
  -7   5  -1    5.25    0.26
  -8  -5  -1    3.77    0.27
  -8   5  -1    3.45    0.24
  -9  -5  -1    1.94    0.22
  -9   5  -1    1.92    0.21
 -10  -5  -1   16.00    0.54
 -11  -5  -1    0.13    0.17
 -12  -5  -1    1.02    0.21
 -13  -5  -1    2.45    0.28
 -13   5  -1    2.25    0.26
 -14  -5  -1    0.96    0.22
 -14   5  -1    1.14    0.23
 -15  -5  -1    1.71    0.27
 -15   5  -1    1.28    0.26
 -16  -5  -1    4.73    0.40
 -16   5  -1    5.33    0.40
 -17  -6   1    2.93    0.33
 -17   6   1    2.47    0.31
 -16  -6   1    1.86    0.28
 -16   6   1    1.53    0.25
 -15  -6   1    4.09    0.34
 -14  -6   1    0.53    0.20
 -13  -6   1    1.29    0.21
 -12  -6   1    2.91    0.26
 -11  -6   1   12.44    0.46
 -10  -6   1   18.52    0.57
 -10   6   1   17.27    0.57
   9  -6  -1    0.50    0.16
  -9  -6   1    1.18    0.18
  -9   6   1    0.66    0.14
   8  -6  -1    1.55    0.19
  -8  -6   1    1.75    0.18
  -8   6   1    1.58    0.17
   7  -6  -1    3.63    0.18
   7  -6  -1    3.34    0.24
  -7  -6   1    3.24    0.24
  -7   6   1    3.40    0.21
  -6  -6   1    0.07    0.11
   6  -6  -1    0.01    0.10
   6  -6  -1    0.04    0.07
   6  -6  -1    0.01    0.03
  -6   6   1    0.02    0.08
  -6   6   1   -0.02    0.10
   5  -6  -1    3.25    0.17
  -5  -6   1    3.03    0.21
   5  -6  -1    3.07    0.13
   5  -6  -1    2.92    0.19
  -5   6   1    2.75    0.17
  -5   6   1    3.02    0.19
  -4  -6   1   14.03    0.38
  -4  -6   1   14.08    0.41
   4  -6  -1   14.01    0.34
   4  -6  -1   14.42    0.41
  -4   6   1   13.79    0.40
  -4   6   1   13.88    0.37
   3  -6  -1   12.17    0.35
   3  -6  -1   11.24    0.31
  -3  -6   1   11.66    0.33
   3  -6  -1   11.69    0.35
  -3  -6   1   11.81    0.36
  -3   6   1   12.17    0.36
  -3   6   1   11.83    0.33
   2  -6  -1   12.84    0.36
  -2  -6   1   12.60    0.38
   2  -6  -1   12.74    0.33
   2  -6  -1   12.62    0.36
  -2   6   1   12.30    0.34
   2   6  -1   13.29    0.34
  -2   6   1   12.63    0.38
   1  -6  -1    5.57    0.23
  -1  -6   1    5.15    0.21
  -1  -6   1    5.30    0.23
   1  -6  -1    5.10    0.20
  -1   6   1    5.38    0.21
  -1   6   1    4.87    0.24
   1   6  -1    4.92    0.21
   0  -6  -1  104.96    2.23
   0  -6   1  108.62    2.24
   0  -6  -1  105.77    2.09
   0  -6   1  102.19    2.09
   0   6  -1  104.49    2.09
   0   6   1  102.65    2.09
   1  -6   1   12.87    0.39
   1  -6   1   13.62    0.33
  -1  -6  -1   13.32    0.36
  -1  -6  -1   13.20    0.39
   1  -6   1   13.11    0.35
   1   6   1   13.41    0.36
  -1   6  -1   13.57    0.36
  -2  -6  -1    3.29    0.19
  -2  -6  -1    3.36    0.20
   2  -6   1    3.26    0.14
   2  -6   1    3.73    0.18
   2  -6   1    3.31    0.19
  -2   6  -1    3.33    0.20
  -2   6  -1    3.07    0.19
   3  -6   1   11.51    0.32
  -3  -6  -1   11.36    0.34
   3  -6   1   12.14    0.33
   3  -6   1   12.12    0.36
  -3  -6  -1   12.10    0.37
  -3   6  -1   11.71    0.37
   4  -6   1   10.97    0.34
   4  -6   1   10.01    0.30
  -4  -6  -1   10.82    0.36
   4  -6   1    9.90    0.31
  -4   6  -1   10.79    0.35
   5  -6   1    2.71    0.15
   5  -6   1    2.58    0.18
  -5  -6  -1    3.01    0.21
   5  -6   1    2.85    0.18
  -5   6  -1    2.48    0.19
  -6  -6  -1   13.62    0.45
   6  -6   1   13.97    0.35
  -6   6  -1   14.19    0.44
   7  -6   1   15.39    0.44
   7  -6   1   15.03    0.36
  -7  -6  -1   15.12    0.49
  -7   6  -1   15.04    0.48
  -8  -6  -1    1.78    0.21
  -8   6  -1    2.06    0.21
  -9  -6  -1   20.27    0.62
 -10  -6  -1    3.49    0.28
 -11  -6  -1    2.61    0.26
 -12  -6  -1    0.05    0.17
 -13  -6  -1    2.22    0.27
 -14  -6  -1    2.25    0.29
 -14   6  -1    2.25    0.27
 -15  -6  -1    2.73    0.32
 -15   6  -1    3.27    0.33
 -16  -6  -1    2.49    0.33
 -16   6  -1    2.42    0.31
 -16  -7   1    0.68    0.24
 -15  -7   1   -0.08    0.19
 -14  -7   1    0.90    0.22
 -13  -7   1    0.79    0.20
 -12  -7   1    0.63    0.19
 -11  -7   1    1.53    0.22
 -10  -7   1    6.21    0.35
   9  -7  -1    3.88    0.29
  -9  -7   1    2.95    0.25
  -9   7   1    3.99    0.27
   8  -7  -1    0.61    0.15
  -8  -7   1    0.87    0.18
  -8   7   1    0.37    0.14
  -7  -7   1   20.79    0.60
   7  -7  -1   21.86    0.54
   7  -7  -1   21.53    0.61
  -7   7   1   20.57    0.59
   6  -7  -1   24.85    0.66
  -6  -7   1   24.18    0.66
   6  -7  -1   25.09    0.61
   6  -7  -1   24.73    0.53
  -6   7   1   24.43    0.64
  -5  -7   1    1.93    0.16
   5  -7  -1    1.76    0.12
  -5  -7   1    1.88    0.18
   5  -7  -1    1.90    0.16
  -5   7   1    1.71    0.16
   4  -7  -1    3.72    0.21
   4  -7  -1    4.12    0.18
   4  -7  -1    4.38    0.21
  -4  -7   1    4.38    0.24
  -4  -7   1    4.03    0.21
  -4   7   1    3.82    0.22
   3  -7  -1    8.66    0.27
   3  -7  -1    8.61    0.30
   3  -7  -1    9.16    0.30
  -3  -7   1    8.67    0.32
  -3   7   1    8.84    0.32
  -2  -7   1   66.86    1.39
  -2  -7   1   66.00    1.49
   2  -7  -1   66.00    1.47
   2  -7  -1   67.01    1.37
   2  -7  -1   67.37    1.48
  -2   7   1   67.85    1.49
  -1  -7   1   67.37    1.50
  -1  -7   1   69.11    1.40
   1  -7  -1   66.29    1.39
   1  -7  -1   67.50    1.49
   0  -7  -1    8.05    0.27
   0  -7   1    8.10    0.31
   0  -7   1    8.08    0.28
   0  -7  -1    8.57    0.31
   1  -7   1   36.77    0.79
   1  -7   1   35.22    0.85
   1  -7   1   35.61    0.80
  -1  -7  -1   35.21    0.79
  -1  -7  -1   35.14    0.85
   2  -7   1   16.43    0.41
  -2  -7  -1   16.86    0.48
   2  -7   1   16.97    0.43
  -2  -7  -1   16.51    0.44
   2  -7   1   15.73    0.47
  -3  -7  -1   16.47    0.45
  -3  -7  -1   15.84    0.48
   3  -7   1   16.07    0.42
   3  -7   1   16.19    0.47
   3  -7   1   17.25    0.43
  -4  -7  -1    2.78    0.21
   4  -7   1    3.20    0.17
   4  -7   1    3.13    0.21
   4  -7   1    3.51    0.18
  -4  -7  -1    3.33    0.21
  -4   7  -1    2.96    0.22
   5  -7   1    9.06    0.28
   5  -7   1    9.37    0.33
  -5  -7  -1    9.22    0.36
   5  -7   1    9.62    0.31
  -5   7  -1    9.40    0.35
  -6  -7  -1    7.77    0.35
   6  -7   1    7.71    0.25
   6  -7   1    7.61    0.30
  -6   7  -1    7.73    0.33
  -7  -7  -1    0.94    0.18
   7  -7   1    1.14    0.14
   7  -7   1    0.98    0.10
  -7   7  -1    0.98    0.16
  -8  -7  -1   14.77    0.52
  -8   7  -1   14.25    0.49
  -9  -7  -1    1.17    0.21
 -10  -7  -1    0.05    0.17
 -11  -7  -1    0.31    0.18
 -12  -7  -1    2.31    0.27
 -13  -7  -1    3.95    0.33
 -14  -7  -1    3.55    0.34
 -15  -7  -1    0.03    0.22
 -15   7  -1    0.23    0.22
 -16  -7  -1    2.94    0.36
 -16   7  -1    3.26    0.35
 -16  -8   1    0.31    0.23
 -15  -8   1    1.20    0.25
 -14  -8   1    1.78    0.27
 -13  -8   1    1.91    0.26
 -12  -8   1   -0.09    0.17
 -11  -8   1    0.06    0.17
 -10  -8   1    0.00    0.15
  10  -8  -1    0.32    0.16
   9  -8  -1    0.67    0.17
  -9  -8   1    0.31    0.17
   8  -8  -1    1.97    0.20
  -8  -8   1    1.82    0.22
  -8   8   1    1.93    0.21
  -7  -8   1    4.25    0.27
   7  -8  -1    4.11    0.27
   7  -8  -1    4.04    0.13
  -7  -8   1    3.68    0.26
   7  -8  -1    4.11    0.22
  -7   8   1    4.06    0.26
   6  -8  -1    2.38    0.14
  -6  -8   1    2.30    0.21
   6  -8  -1    2.10    0.18
   6  -8  -1    2.52    0.18
  -6  -8   1    2.24    0.19
  -6   8   1    2.70    0.21
  -5  -8   1    3.19    0.23
   5  -8  -1    1.71    0.15
   5  -8  -1    2.71    0.15
   5  -8  -1    2.38    0.18
  -5  -8   1    2.09    0.17
  -5   8   1    2.43    0.20
  -4  -8   1    1.73    0.16
   4  -8  -1    1.64    0.15
   4  -8  -1    1.47    0.12
   4  -8  -1    1.93    0.16
  -4  -8   1    1.68    0.18
  -4   8   1    1.63    0.18
  -3  -8   1    1.12    0.15
   3  -8  -1    1.05    0.12
   3  -8  -1    1.44    0.14
  -3  -8   1    0.84    0.12
   3  -8  -1    1.25    0.15
  -3   8   1    1.08    0.17
   2  -8  -1    3.58    0.22
  -2  -8   1    3.56    0.21
   2  -8  -1    3.39    0.21
   2  -8  -1    3.64    0.20
  -2  -8   1    3.81    0.25
  -1  -8   1   35.98    0.84
   1  -8  -1   37.71    0.91
  -1  -8   1   37.40    0.91
   1  -8  -1   38.69    0.84
   0  -8   1    1.40    0.16
   0  -8  -1    1.29    0.16
   0  -8  -1    0.96    0.13
   0  -8   1    1.17    0.14
   1  -8   1    0.56    0.12
  -1  -8  -1    0.74    0.15
   1  -8   1    0.41    0.10
   1  -8   1    0.40    0.09
  -1  -8  -1    0.54    0.11
  -2  -8  -1    0.61    0.14
   2  -8   1    0.55    0.12
   2  -8   1    0.52    0.09
  -2  -8  -1    0.45    0.11
   2  -8   1    0.71    0.12
   3  -8   1    0.23    0.08
  -3  -8  -1    0.41    0.14
   3  -8   1    0.35    0.12
   3  -8   1    0.23    0.10
  -3  -8  -1    0.29    0.12
  -4  -8  -1    1.93    0.17
   4  -8   1    2.28    0.16
   4  -8   1    2.48    0.16
  -4  -8  -1    2.12    0.20
   4  -8   1    1.93    0.18
  -5  -8  -1   -0.03    0.12
   5  -8   1   -0.01    0.11
  -5  -8  -1    0.05    0.13
   5  -8   1    0.00    0.08
   5  -8   1    0.06    0.09
   6  -8   1    7.57    0.30
   6  -8   1    7.50    0.26
  -6  -8  -1    7.54    0.36
   6  -8   1    7.71    0.31
  -6   8  -1    7.92    0.35
  -7  -8  -1   23.47    0.68
   7  -8   1   22.52    0.53
  -7   8  -1   22.77    0.66
  -8  -8  -1    0.37    0.19
   8  -8   1    0.21    0.07
  -9  -8  -1    1.66    0.23
 -10  -8  -1    0.28    0.18
 -11  -8  -1    1.27    0.23
 -12  -8  -1   -0.03    0.19
 -13  -8  -1    0.08    0.20
 -14  -8  -1    2.44    0.31
 -15  -8  -1    0.16    0.24
 -16  -9   1    1.46    0.29
 -15  -9   1    0.25    0.23
 -14  -9   1    1.29    0.25
 -13  -9   1    0.07    0.19
 -12  -9   1    6.19    0.40
 -11  -9   1    0.21    0.18
  10  -9  -1    0.15    0.15
 -10  -9   1    0.36    0.18
  -9  -9   1    0.06    0.17
   9  -9  -1   -0.05    0.14
  -8  -9   1    2.93    0.26
   8  -9  -1    2.78    0.23
  -8  -9   1    2.38    0.22
  -7  -9   1    0.15    0.16
   7  -9  -1   -0.02    0.12
  -7  -9   1    0.00    0.14
   7  -9  -1    0.17    0.06
  -7   9   1    0.02    0.14
  -6  -9   1    5.11    0.29
   6  -9  -1    4.36    0.19
   6  -9  -1    4.70    0.27
  -6  -9   1    5.02    0.31
  -6   9   1    4.39    0.28
  -5  -9   1   -0.02    0.12
  -5  -9   1   -0.03    0.15
   5  -9  -1    0.03    0.08
   5  -9  -1    0.06    0.11
   5  -9  -1    0.05    0.11
  -5   9   1    0.19    0.14
  -4  -9   1    2.25    0.19
   4  -9  -1    1.99    0.18
   4  -9  -1    1.88    0.15
   4  -9  -1    2.31    0.18
  -4  -9   1    2.20    0.21
  -3  -9   1    2.08    0.20
  -3  -9   1    2.05    0.18
   3  -9  -1    2.46    0.17
   3  -9  -1    2.15    0.19
   3  -9  -1    1.81    0.16
   2  -9  -1    9.81    0.34
  -2  -9   1    9.74    0.35
  -2  -9   1   10.04    0.38
   2  -9  -1   10.15    0.36
   2  -9  -1   10.09    0.32
  -1  -9   1   17.58    0.49
   1  -9  -1   17.87    0.49
   1  -9  -1   19.38    0.54
  -1  -9   1   18.13    0.54
   0  -9  -1    3.35    0.25
   0  -9  -1    3.45    0.22
   0  -9   1    3.30    0.24
   0  -9   1    3.34    0.22
  -1  -9  -1    5.11    0.29
   1  -9   1    5.50    0.26
   1  -9   1    5.72    0.22
   1  -9   1    5.53    0.28
  -2  -9  -1    1.09    0.14
   2  -9   1    1.36    0.17
   2  -9   1    1.08    0.14
  -2  -9  -1    1.38    0.18
   2  -9   1    1.35    0.12
   3  -9   1   11.22    0.40
  -3  -9  -1   11.00    0.41
   3  -9   1   10.93    0.36
  -3  -9  -1   10.98    0.38
   3  -9   1   11.53    0.33
  -4  -9  -1   -0.08    0.12
  -4  -9  -1    0.16    0.13
   4  -9   1    0.14    0.10
   4  -9   1   -0.07    0.12
   4  -9   1    0.08    0.09
  -5  -9  -1    0.06    0.14
   5  -9   1   -0.14    0.11
   5  -9   1   -0.21    0.09
   5  -9   1   -0.01    0.09
  -5  -9  -1    0.14    0.16
   6  -9   1   -0.10    0.09
  -6  -9  -1    0.20    0.14
  -6  -9  -1    0.06    0.16
   6  -9   1    0.09    0.11
   6  -9   1   -0.05    0.11
   7  -9   1   16.62    0.43
  -7  -9  -1   17.09    0.54
  -7  -9  -1   15.94    0.57
   7  -9   1   16.81    0.51
   8  -9   1   -0.03    0.07
  -8  -9  -1   -0.10    0.17
  -9  -9  -1    0.36    0.18
 -10  -9  -1    1.00    0.22
 -11  -9  -1    0.23    0.20
 -12  -9  -1    1.67    0.26
 -13  -9  -1    0.02    0.20
 -14  -9  -1    0.26    0.23
 -15  -9  -1    0.80    0.28
 -15 -10   1    1.62    0.30
 -14 -10   1    0.14    0.22
 -13 -10   1    0.37    0.21
 -12 -10   1    0.02    0.19
 -11 -10   1    1.65    0.22
 -11 -10   1    1.40    0.24
 -10 -10   1    0.32    0.19
  10 -10  -1    0.31    0.16
 -10 -10   1    0.31    0.16
   9 -10  -1    0.20    0.15
  -9 -10   1    0.12    0.15
  -9 -10   1    0.41    0.19
  -8 -10   1    4.79    0.34
   8 -10  -1    4.76    0.30
  -8 -10   1    4.66    0.31
  -7 -10   1    0.18    0.19
   7 -10  -1    0.35    0.08
   7 -10  -1    0.38    0.15
  -7 -10   1    0.54    0.17
  -6 -10   1    0.46    0.16
  -6 -10   1    0.91    0.20
   6 -10  -1    0.54    0.10
   6 -10  -1    0.56    0.14
   5 -10  -1    0.18    0.12
  -5 -10   1    0.27    0.14
   5 -10  -1    0.22    0.10
   5 -10  -1    0.54    0.13
  -5 -10   1    0.20    0.17
  -4 -10   1   12.15    0.46
   4 -10  -1   11.76    0.37
   4 -10  -1   11.77    0.41
   4 -10  -1   12.55    0.40
  -4 -10   1   11.31    0.41
   3 -10  -1    2.17    0.17
  -3 -10   1    2.00    0.19
  -3 -10   1    2.20    0.23
   3 -10  -1    1.95    0.19
   3 -10  -1    2.29    0.19
  -2 -10   1   13.23    0.47
   2 -10  -1   12.96    0.40
   2 -10  -1   13.66    0.43
  -2 -10   1   13.32    0.43
   2 -10  -1   13.52    0.45
   1 -10  -1    9.15    0.35
   1 -10  -1    8.94    0.34
  -1 -10   1    9.53    0.39
  -1 -10   1    9.78    0.35
   1 -10  -1    9.52    0.38
   0 -10  -1   48.74    1.21
   0 -10   1   52.48    1.22
   0 -10   1   51.39    1.13
   0 -10  -1   50.45    1.13
   1 -10   1   12.57    0.44
   1 -10   1   12.70    0.37
  -1 -10  -1   12.04    0.45
   1 -10   1   12.62    0.41
  -1 -10  -1   12.50    0.41
  -2 -10  -1    6.69    0.32
   2 -10   1    6.41    0.33
  -2 -10  -1    6.76    0.35
   2 -10   1    7.03    0.30
   2 -10   1    6.76    0.25
  -3 -10  -1    1.70    0.19
   3 -10   1    1.67    0.17
   3 -10   1    1.62    0.14
   3 -10   1    1.67    0.19
  -3 -10  -1    1.43    0.20
   4 -10   1    2.55    0.18
   4 -10   1    2.81    0.23
  -4 -10  -1    2.32    0.21
  -4 -10  -1    1.98    0.22
   4 -10   1    2.58    0.18
   5 -10   1    0.00    0.12
   5 -10   1    0.10    0.10
  -5 -10  -1    0.06    0.15
   5 -10   1    0.07    0.09
  -5 -10  -1    0.12    0.17
  -6 -10  -1    0.84    0.20
   6 -10   1    0.38    0.11
  -6 -10  -1    0.73    0.18
   6 -10   1    0.73    0.14
   7 -10   1   15.02    0.41
   7 -10   1   15.15    0.47
  -7 -10  -1   14.57    0.50
  -7 -10  -1   14.96    0.55
  -8 -10  -1    0.29    0.16
   8 -10   1    0.30    0.08
  -8 -10  -1    0.00    0.17
  -9 -10  -1    0.67    0.18
  -9 -10  -1    0.62    0.21
 -10 -10  -1    0.66    0.22
 -11 -10  -1    0.09    0.20
 -12 -10  -1    0.08    0.21
 -13 -10  -1    0.16    0.22
 -14 -10  -1    0.16    0.24
 -15 -11   1    0.14    0.21
 -15 -11   1    0.07    0.24
 -14 -11   1    0.16    0.23
 -14 -11   1   -0.12    0.19
 -13 -11   1    4.34    0.38
 -13 -11   1    4.65    0.34
 -12 -11   1    0.25    0.21
 -12 -11   1    0.08    0.18
 -11 -11   1    0.40    0.21
 -11 -11   1    0.35    0.18
  10 -11  -1    0.40    0.16
 -10 -11   1    0.16    0.17
 -10 -11   1    0.22    0.20
   9 -11  -1    0.11    0.14
  -9 -11   1    0.04    0.16
  -9 -11   1   -0.03    0.18
  -8 -11   1    1.61    0.24
  -8 -11   1    1.51    0.20
   8 -11  -1    1.57    0.19
   7 -11  -1    3.19    0.18
  -7 -11   1    3.23    0.30
  -7 -11   1    2.93    0.25
   7 -11  -1    3.65    0.27
  -6 -11   1    0.43    0.16
   6 -11  -1    0.63    0.12
   6 -11  -1    0.68    0.15
  -6 -11   1    0.45    0.20
   5 -11  -1    0.90    0.16
  -5 -11   1    0.83    0.20
   5 -11  -1    0.83    0.13
  -5 -11   1    0.98    0.18
   5 -11  -1    0.96    0.17
  -4 -11   1    2.22    0.24
   4 -11  -1    2.55    0.19
  -4 -11   1    2.27    0.22
   4 -11  -1    2.63    0.20
   4 -11  -1    2.54    0.22
  -3 -11   1    4.03    0.28
  -3 -11   1    4.04    0.30
   3 -11  -1    3.92    0.25
   3 -11  -1    4.01    0.28
   3 -11  -1    3.67    0.25
   2 -11  -1    0.95    0.16
  -2 -11   1    0.98    0.17
  -2 -11   1    1.04    0.20
   2 -11  -1    0.96    0.15
   2 -11  -1    1.04    0.18
  -1 -11   1    5.50    0.34
   1 -11  -1    5.87    0.30
   1 -11  -1    5.72    0.30
  -1 -11   1    5.71    0.31
   1 -11  -1    5.60    0.32
   0 -11   1    2.32    0.23
   0 -11   1    2.21    0.20
   0 -11  -1    1.98    0.22
   0 -11   1    2.77    0.19
   0 -11  -1    2.62    0.22
   1 -11   1    0.72    0.12
   1 -11   1    0.98    0.18
  -1 -11  -1    0.77    0.16
  -1 -11  -1    0.43    0.18
   1 -11   1    0.46    0.15
  -2 -11  -1    1.28    0.20
   2 -11   1    1.35    0.18
  -2 -11  -1    1.48    0.19
   2 -11   1    1.42    0.20
   2 -11   1    1.41    0.14
  -3 -11  -1    1.39    0.19
   3 -11   1    1.67    0.14
   3 -11   1    1.62    0.21
   3 -11   1    1.83    0.19
  -3 -11  -1    1.81    0.23
  -4 -11  -1    1.21    0.21
   4 -11   1    2.00    0.22
   4 -11   1    1.77    0.15
   4 -11   1    1.59    0.18
  -4 -11  -1    1.30    0.19
   5 -11   1   -0.19    0.13
   5 -11   1   -0.01    0.10
  -5 -11  -1    0.21    0.18
   5 -11   1    0.05    0.11
  -5 -11  -1    0.17    0.16
  -6 -11  -1   18.31    0.63
  -6 -11  -1   18.79    0.59
   6 -11   1   17.95    0.50
   6 -11   1   18.33    0.53
   7 -11   1    1.10    0.15
  -7 -11  -1    0.96    0.21
   7 -11   1    1.33    0.14
  -7 -11  -1    0.98    0.19
  -8 -11  -1    0.31    0.19
  -8 -11  -1    0.23    0.17
  -9 -11  -1    1.12    0.21
  -9 -11  -1    1.23    0.24
 -10 -11  -1    0.14    0.20
 -10 -11  -1    0.14    0.17
 -11 -11  -1   -0.04    0.18
 -11 -11  -1    0.27    0.21
 -12 -11  -1    1.29    0.27
 -12 -11  -1    0.88    0.23
 -13 -11  -1   -0.06    0.24
 -14 -11  -1    0.01    0.25
 -14 -12   1    0.08    0.24
 -14 -12   1   -0.11    0.21
 -13 -12   1    2.81    0.30
 -13 -12   1    2.89    0.35
 -12 -12   1   -0.14    0.21
 -12 -12   1    0.21    0.20
 -11 -12   1    3.56    0.31
 -11 -12   1    3.56    0.34
  10 -12  -1   -0.03    0.14
 -10 -12   1   -0.05    0.17
 -10 -12   1   -0.11    0.19
  -9 -12   1   -0.18    0.16
   9 -12  -1    0.01    0.14
  -9 -12   1   -0.24    0.18
  -8 -12   1   -0.05    0.15
  -8 -12   1    0.19    0.19
   8 -12  -1   -0.06    0.12
   7 -12  -1    0.93    0.11
   7 -12  -1    1.11    0.17
  -7 -12   1    0.67    0.20
  -7 -12   1    0.60    0.18
  -6 -12   1   -0.13    0.14
   6 -12  -1    0.16    0.13
  -6 -12   1    0.42    0.19
   6 -12  -1    0.04    0.10
  -5 -12   1    0.74    0.21
   5 -12  -1    0.72    0.13
  -5 -12   1    1.05    0.20
   5 -12  -1    0.75    0.15
   4 -12  -1   -0.08    0.12
  -4 -12   1    0.04    0.15
  -4 -12   1   -0.09    0.15
   4 -12  -1   -0.02    0.12
   4 -12  -1    0.11    0.15
   3 -12  -1    2.26    0.24
   3 -12  -1    2.21    0.21
   3 -12  -1    1.89    0.19
  -3 -12   1    1.79    0.25
  -3 -12   1    1.95    0.22
   2 -12  -1    2.25    0.21
   2 -12  -1    2.58    0.25
  -2 -12   1    2.52    0.26
  -2 -12   1    2.69    0.24
   2 -12  -1    2.16    0.21
   1 -12  -1    0.28    0.16
   1 -12  -1    0.30    0.15
  -1 -12   1    0.35    0.19
  -1 -12   1    0.19    0.15
   1 -12  -1    0.12    0.16
   0 -12  -1    0.24    0.15
   0 -12   1   -0.04    0.16
   0 -12  -1    0.11    0.16
   0 -12   1    0.14    0.14
   0 -12   1    0.21    0.14
  -1 -12  -1   -0.10    0.14
  -1 -12  -1   -0.20    0.16
   1 -12   1   -0.04    0.14
   1 -12   1    0.19    0.16
   1 -12   1    0.08    0.11
   2 -12   1    4.72    0.29
  -2 -12  -1    4.21    0.32
   2 -12   1    4.50    0.23
   2 -12   1    4.11    0.31
  -2 -12  -1    4.66    0.32
   3 -12   1    0.07    0.10
   3 -12   1   -0.01    0.16
   3 -12   1    0.14    0.13
  -3 -12  -1    0.10    0.16
  -3 -12  -1    0.10    0.16
  -4 -12  -1    2.46    0.27
  -4 -12  -1    2.70    0.24
   4 -12   1    2.44    0.18
   4 -12   1    2.39    0.21
   4 -12   1    2.38    0.25
   5 -12   1   -0.11    0.11
  -5 -12  -1   -0.18    0.15
  -5 -12  -1   -0.15    0.18
   5 -12   1    0.06    0.10
   6 -12   1    7.28    0.30
   6 -12   1    6.94    0.30
  -6 -12  -1    7.09    0.43
  -6 -12  -1    6.55    0.37
  -7 -12  -1    3.70    0.29
  -7 -12  -1    4.37    0.35
   7 -12   1    4.13    0.25
   7 -12   1    4.20    0.23
  -8 -12  -1    1.30    0.22
  -8 -12  -1    1.53    0.25
  -9 -12  -1    0.09    0.20
  -9 -12  -1    0.33    0.19
 -10 -12  -1    0.24    0.20
 -10 -12  -1   -0.16    0.21
 -11 -12  -1   -0.17    0.20
 -11 -12  -1    0.04    0.18
 -12 -12  -1    0.14    0.20
 -12 -12  -1    0.42    0.24
 -13 -12  -1    0.52    0.23
 -13 -12  -1    0.33    0.25
 -13 -13   1    0.20    0.24
 -13 -13   1    0.04    0.21
 -12 -13   1   -0.19    0.22
 -12 -13   1    0.41    0.22
 -11 -13   1    0.23    0.19
 -11 -13   1    0.04    0.21
 -10 -13   1    0.07    0.18
 -10 -13   1    0.21    0.22
  10 -13  -1    0.22    0.15
   9 -13  -1    0.28    0.15
  -9 -13   1    0.22    0.20
  -9 -13   1   -0.11    0.20
  -8 -13   1    0.28    0.21
  -8 -13   1    0.29    0.18
   8 -13  -1    0.12    0.14
   7 -13  -1    0.00    0.12
  -7 -13   1   -0.05    0.16
  -7 -13   1    0.34    0.19
   6 -13  -1    2.91    0.23
   6 -13  -1    2.76    0.19
  -6 -13   1    2.79    0.26
  -6 -13   1    2.91    0.29
  -5 -13   1    2.36    0.24
  -5 -13   1    1.92    0.26
   5 -13  -1    2.14    0.20
   5 -13  -1    1.75    0.17
   4 -13  -1    0.12    0.13
   4 -13  -1    0.32    0.13
  -4 -13   1    0.25    0.16
  -4 -13   1    0.14    0.19
   3 -13  -1    0.11    0.16
  -3 -13   1    0.05    0.16
   3 -13  -1    0.07    0.14
  -3 -13   1    0.07    0.19
   3 -13  -1    0.33    0.14
   2 -13  -1   11.62    0.48
  -2 -13   1   12.82    0.50
   2 -13  -1   12.50    0.45
   2 -13  -1   12.81    0.45
  -2 -13   1   12.93    0.47
  -1 -13   1   11.95    0.46
   1 -13  -1   11.30    0.45
   1 -13  -1   12.40    0.50
   1 -13  -1   12.65    0.46
  -1 -13   1   12.00    0.51
   0 -13  -1    0.28    0.16
   0 -13   1    0.33    0.14
   0 -13  -1    0.39    0.20
   0 -13   1    0.16    0.17
   0 -13   1    0.16    0.16
   1 -13   1    0.72    0.17
   1 -13   1    0.65    0.14
   1 -13   1    0.40    0.18
  -1 -13  -1    0.43    0.17
  -1 -13  -1    0.54    0.21
   2 -13   1    4.34    0.32
   2 -13   1    4.07    0.23
   2 -13   1    3.72    0.26
  -2 -13  -1    3.55    0.28
  -2 -13  -1    3.95    0.33
   3 -13   1    7.13    0.28
  -3 -13  -1    6.36    0.40
   3 -13   1    6.61    0.37
   3 -13   1    6.95    0.34
  -3 -13  -1    6.45    0.36
   4 -13   1    0.09    0.10
   4 -13   1    0.24    0.13
  -4 -13  -1    0.02    0.17
  -4 -13  -1   -0.22    0.15
  -5 -13  -1    1.96    0.27
   5 -13   1    2.28    0.20
  -5 -13  -1    1.90    0.22
   5 -13   1    2.50    0.18
  -6 -13  -1    2.36    0.30
   6 -13   1    1.67    0.18
   6 -13   1    1.95    0.18
  -6 -13  -1    1.63    0.22
  -7 -13  -1    1.74    0.26
   7 -13   1    2.01    0.19
  -7 -13  -1    1.85    0.24
  -8 -13  -1    2.63    0.27
  -8 -13  -1    3.49    0.34
  -9 -13  -1    0.07    0.18
  -9 -13  -1   -0.07    0.21
 -10 -13  -1   -0.26    0.20
 -10 -13  -1    0.26    0.19
 -11 -13  -1    0.13    0.24
 -11 -13  -1    0.09    0.20
 -12 -13  -1    0.62    0.24
 -12 -13  -1    1.04    0.28
 -13 -13  -1    1.53    0.29
 -13 -13  -1    1.12    0.31
 -13 -14   1    0.06    0.23
 -13 -14   1   -0.13    0.24
 -12 -14   1    1.58    0.27
 -12 -14   1    1.00    0.29
 -11 -14   1    0.46    0.22
 -11 -14   1    0.14    0.23
 -10 -14   1    0.10    0.22
 -10 -14   1    0.25    0.20
  -9 -14   1   -0.01    0.18
  -9 -14   1   -0.05    0.21
  -8 -14   1    0.06    0.18
   8 -14  -1    0.63    0.16
  -8 -14   1    0.42    0.22
  -7 -14   1    6.59    0.40
  -7 -14   1    6.65    0.44
   7 -14  -1    7.38    0.34
   6 -14  -1    7.78    0.32
   6 -14  -1    7.67    0.35
  -6 -14   1    7.90    0.46
  -6 -14   1    7.47    0.41
  -5 -14   1    0.18    0.17
   5 -14  -1   -0.19    0.12
   5 -14  -1    0.01    0.12
  -5 -14   1    0.03    0.18
  -4 -14   1    0.87    0.23
   4 -14  -1    1.03    0.16
   4 -14  -1    0.73    0.15
  -4 -14   1    0.73    0.19
   3 -14  -1   29.17    0.78
  -3 -14   1   29.56    0.80
   3 -14  -1   27.09    0.74
  -3 -14   1   28.47    0.86
   2 -14  -1    0.40    0.15
  -2 -14   1    0.79    0.18
  -2 -14   1    0.49    0.21
   2 -14  -1    0.46    0.15
   2 -14  -1    0.47    0.18
   1 -14  -1    3.26    0.28
   1 -14  -1    3.02    0.25
   1 -14  -1    3.40    0.26
  -1 -14   1    3.84    0.33
  -1 -14   1    3.03    0.26
   0 -14  -1    0.90    0.20
   0 -14   1    0.94    0.16
   0 -14   1    0.94    0.20
   0 -14   1    0.84    0.18
   0 -14  -1    0.81    0.19
   0 -14  -1    0.99    0.19
   1 -14   1   -0.01    0.16
   1 -14   1    0.33    0.16
  -1 -14  -1    0.31    0.18
  -1 -14  -1    0.40    0.17
   1 -14   1    0.46    0.12
   2 -14   1    1.67    0.23
  -2 -14  -1    1.63    0.22
   2 -14   1    1.36    0.19
   2 -14   1    1.60    0.16
  -2 -14  -1    1.36    0.24
  -3 -14  -1    1.77    0.22
   3 -14   1    2.07    0.21
  -3 -14  -1    2.36    0.29
   4 -14   1    0.70    0.16
  -4 -14  -1    1.03    0.21
  -4 -14  -1    1.07    0.24
  -5 -14  -1   10.32    0.46
   5 -14   1    9.88    0.39
  -5 -14  -1    9.77    0.50
   6 -14   1    0.20    0.13
  -6 -14  -1    0.32    0.22
  -6 -14  -1    0.19    0.17
  -7 -14  -1    0.75    0.21
  -7 -14  -1    0.44    0.24
  -8 -14  -1    1.90    0.29
  -8 -14  -1    1.31    0.23
  -9 -14  -1    0.11    0.21
  -9 -14  -1    0.10    0.20
 -10 -14  -1    0.10    0.21
 -10 -14  -1   -0.06    0.22
 -11 -14  -1    0.77    0.24
 -11 -14  -1    0.54    0.27
 -12 -14  -1    0.67    0.26
 -12 -14  -1    0.83    0.30
 -12 -15   1    1.15    0.31
 -12 -15   1    0.86    0.26
 -11 -15   1    1.21    0.27
 -11 -15   1    1.56    0.31
 -10 -15   1    4.36    0.41
 -10 -15   1    4.58    0.38
  -9 -15   1    0.83    0.22
  -9 -15   1    0.47    0.24
  -8 -15   1    4.21    0.35
  -8 -15   1    4.30    0.39
  -7 -15   1    0.93    0.22
  -7 -15   1    1.02    0.26
  -6 -15   1    1.93    0.28
  -6 -15   1    2.06    0.25
   5 -15  -1    1.79    0.20
  -5 -15   1    1.26    0.22
   5 -15  -1    1.49    0.18
  -5 -15   1    1.56    0.28
   4 -15  -1   -0.12    0.13
   4 -15  -1    0.06    0.13
  -4 -15   1    0.03    0.17
  -4 -15   1    0.12    0.20
  -3 -15   1   10.99    0.47
   3 -15  -1   11.08    0.44
  -3 -15   1   10.88    0.52
   3 -15  -1   11.07    0.42
  -2 -15   1   -0.12    0.17
   2 -15  -1    0.15    0.15
  -2 -15   1    0.40    0.20
   2 -15  -1   -0.01    0.14
  -1 -15   1    4.08    0.36
   1 -15  -1    4.14    0.29
   1 -15  -1    3.92    0.32
   1 -15  -1    3.51    0.27
  -1 -15   1    3.80    0.30
  -1 -15   1    3.99    0.27
   0 -15   1   -0.05    0.16
   0 -15   1   -0.26    0.16
   0 -15  -1    0.22    0.16
   0 -15  -1    0.04    0.16
   0 -15  -1   -0.06    0.17
   1 -15   1    0.78    0.18
  -1 -15  -1    0.59    0.20
  -1 -15  -1    0.71    0.19
   1 -15   1    0.94    0.22
   2 -15   1    0.95    0.19
  -2 -15  -1    0.96    0.21
  -2 -15  -1    1.24    0.23
   3 -15   1    0.75    0.17
  -3 -15  -1    0.27    0.21
  -3 -15  -1    0.56    0.19
   4 -15   1    0.19    0.15
  -4 -15  -1   -0.23    0.18
  -4 -15  -1    0.08    0.18
  -5 -15  -1    0.79    0.20
   5 -15   1    0.59    0.16
  -5 -15  -1    0.82    0.25
  -6 -15  -1    7.23    0.48
   6 -15   1    7.26    0.34
  -6 -15  -1    6.61    0.42
  -7 -15  -1    0.00    0.18
  -7 -15  -1   -0.23    0.20
  -8 -15  -1    3.35    0.32
  -8 -15  -1    3.46    0.36
  -9 -15  -1    0.97    0.24
  -9 -15  -1    1.24    0.30
 -10 -15  -1    0.91    0.25
 -10 -15  -1    0.77    0.28
 -11 -15  -1   -0.17    0.25
 -11 -15  -1    0.05    0.24
 -11 -16   1    4.17    0.43
 -11 -16   1    4.09    0.38
 -10 -16   1   -0.20    0.21
 -10 -16   1    0.26    0.26
  -9 -16   1    2.33    0.33
  -9 -16   1    1.72    0.29
  -8 -16   1    1.89    0.28
  -8 -16   1    2.01    0.33
  -7 -16   1    0.01    0.19
  -7 -16   1   -0.17    0.20
  -6 -16   1    5.48    0.39
  -6 -16   1    5.04    0.43
  -5 -16   1   -0.13    0.20
   5 -16  -1    0.15    0.14
  -5 -16   1    0.32    0.19
  -4 -16   1    2.11    0.28
   4 -16  -1    2.44    0.23
  -4 -16   1    1.85    0.29
  -3 -16   1    2.16    0.29
  -3 -16   1    2.07    0.26
   3 -16  -1    2.14    0.23
   2 -16  -1    3.03    0.26
  -2 -16   1    3.07    0.30
  -2 -16   1    3.14    0.32
   2 -16  -1    3.06    0.27
  -1 -16   1    1.75    0.25
   1 -16  -1    1.45    0.21
  -1 -16   1    1.67    0.27
   1 -16  -1    1.65    0.23
   0 -16   1    0.39    0.19
   0 -16  -1    0.54    0.19
   0 -16   1    0.43    0.21
   0 -16  -1    0.35    0.19
  -1 -16  -1    4.36    0.36
  -1 -16  -1    5.22    0.36
   1 -16   1    4.64    0.32
  -2 -16  -1    2.11    0.29
   2 -16   1    2.03    0.24
  -2 -16  -1    2.05    0.25
  -3 -16  -1    1.54    0.27
   3 -16   1    1.97    0.23
  -3 -16  -1    1.93    0.26
   4 -16   1   -0.05    0.14
  -4 -16  -1    0.00    0.21
  -4 -16  -1   -0.11    0.18
  -5 -16  -1    0.13    0.20
   5 -16   1   -0.13    0.13
  -5 -16  -1    0.13    0.23
  -6 -16  -1    0.41    0.21
  -6 -16  -1    0.89    0.26
  -7 -16  -1    1.74    0.26
  -7 -16  -1    1.38    0.30
  -8 -16  -1    0.07    0.22
  -8 -16  -1    0.24    0.24
  -9 -16  -1    1.59    0.34
  -9 -16  -1    0.89    0.25
 -10 -16  -1    0.41    0.25
 -10 -16  -1    0.31    0.27
 -10 -17   1    4.60    0.41
 -10 -17   1    4.97    0.46
  -9 -17   1    0.95    0.29
  -9 -17   1    0.79    0.26
  -8 -17   1    1.15    0.30
  -8 -17   1    1.11    0.26
  -7 -17   1    0.17    0.24
  -7 -17   1    0.08    0.20
  -6 -17   1    1.33    0.30
  -6 -17   1    0.65    0.23
  -5 -17   1    0.11    0.22
  -5 -17   1   -0.15    0.19
  -4 -17   1    0.57    0.24
   4 -17  -1    0.62    0.18
  -4 -17   1    0.44    0.21
  -3 -17   1    1.24    0.25
   3 -17  -1    1.16    0.20
  -3 -17   1    0.95    0.24
  -2 -17   1    0.35    0.20
   2 -17  -1    0.80    0.20
  -2 -17   1    0.30    0.22
   1 -17  -1    7.74    0.42
  -1 -17   1    6.37    0.42
   0 -17   1    0.25    0.18
   0 -17  -1    0.24    0.19
  -1 -17  -1    4.93    0.36
   1 -17   1    5.58    0.38
  -1 -17  -1    4.94    0.36
   2 -17   1    0.77    0.20
  -2 -17  -1    1.36    0.24
  -3 -17  -1    3.94    0.33
   3 -17   1    4.63    0.33
  -3 -17  -1    4.64    0.40
   4 -17   1    0.87    0.19
  -4 -17  -1    0.83    0.22
  -4 -17  -1    0.64    0.24
  -5 -17  -1    0.57    0.25
  -5 -17  -1    0.47    0.23
  -6 -17  -1    7.29    0.51
  -6 -17  -1    6.95    0.46
  -7 -17  -1    0.39    0.23
  -7 -17  -1    1.01    0.29
  -8 -17  -1   -0.06    0.22
  -8 -17  -1   -0.13    0.24
  -9 -17  -1    2.47    0.34
  -9 -17  -1    2.24    0.36
  -8 -18   1    0.49    0.27
  -8 -18   1   -0.07    0.22
  -7 -18   1    2.28    0.31
  -7 -18   1    1.83    0.33
  -6 -18   1    0.14    0.22
  -6 -18   1   -0.15    0.23
  -5 -18   1   -0.15    0.22
  -5 -18   1    0.11    0.21
  -4 -18   1    4.03    0.40
  -4 -18   1    3.23    0.33
   3 -18  -1    3.98    0.31
  -3 -18   1    4.06    0.38
  -3 -18   1    4.14    0.36
  -2 -18   1    6.45    0.45
   2 -18  -1    6.70    0.41
   1 -18  -1    0.77    0.22
  -1 -18   1    0.95    0.23
   0 -18  -1    6.22    0.41
   0 -18   1    5.46    0.38
   1 -18   1    0.47    0.20
  -1 -18  -1    1.04    0.24
  -2 -18  -1    0.86    0.24
   2 -18   1    1.31    0.23
   3 -18   1    2.12    0.26
  -3 -18  -1    1.77    0.28
  -4 -18  -1    0.38    0.22
   4 -18   1    0.17    0.17
  -5 -18  -1    1.27    0.27
  -5 -18  -1    0.93    0.30
  -6 -18  -1    0.85    0.26
  -6 -18  -1    1.03    0.30
  -7 -18  -1    1.66    0.35
  -7 -18  -1    1.50    0.29
  -6 -19   1   -0.25    0.23
  -6 -19   1    0.15    0.26
  -5 -19   1    0.39    0.28
  -5 -19   1    0.43    0.25
  -4 -19   1    0.70    0.25
   3 -19  -1    0.63    0.20
  -3 -19   1    0.42    0.23
   2 -19  -1    1.49    0.25
  -2 -19   1    2.31    0.30
   1 -19  -1    0.00    0.19
  -1 -19   1    0.17    0.21
   0 -19  -1    0.00    0.20
   0 -19   1   -0.34    0.18
  -1 -19  -1   -0.04    0.20
   1 -19   1    0.01    0.19
   2 -19   1    0.13    0.19
  -2 -19  -1   -0.26    0.21
  -3 -19  -1    0.04    0.23
   3 -19   1    0.18    0.19
  -4 -19  -1   -0.32    0.21
  -5 -19  -1    0.01    0.23
  -3 -20   1    0.73    0.27
  -2 -20   1    0.08    0.23
   2 -20  -1   -0.22    0.19
  -1 -20   1    1.56    0.29
   1 -20  -1    2.47    0.30
   0 -20  -1    2.26    0.30
   0 -20   1    1.38    0.28
   1 -20   1    0.34    0.22
  -1 -20  -1   -0.31    0.20
   2 -20   1    0.21    0.21
  -2 -20  -1   -0.31    0.22
  -3 -20  -1    0.19    0.25
 -18   0   2    0.51    0.21
 -17   0   2    7.45    0.40
 -16   0   2    0.26    0.17
 -15   0   2    0.66    0.17
 -14   0   2    5.15    0.30
 -13   0   2    4.53    0.27
 -12   0   2    0.19    0.13
 -11   0   2   19.21    0.52
 -10   0   2   15.63    0.43
  -9   0   2    4.51    0.20
   6   0  -2   11.92    0.38
   5   0  -2    3.98    0.21
   4   0  -2   36.47    0.84
   3   0  -2  239.41    5.05
  -2   0   2   75.94    1.61
   1   0   2   69.07    1.36
  -1   0  -2   67.77    1.36
  -1   0  -2   70.12    1.45
   2   0   2    6.17    0.22
  -2   0  -2    6.49    0.20
  -2   0  -2    6.63    0.23
  -3   0  -2   25.18    0.55
  -3   0  -2   25.08    0.59
  -4   0  -2   28.49    0.63
  -4   0  -2   29.00    0.68
  -5   0  -2  211.81    4.17
  -5   0  -2  216.60    4.44
  -6   0  -2   11.03    0.36
  -6   0  -2   11.81    0.33
  -7   0  -2    4.43    0.23
  -8   0  -2    2.55    0.20
  -9   0  -2    0.61    0.16
 -10   0  -2   -0.08    0.15
 -11   0  -2    0.35    0.17
 -12   0  -2    0.06    0.16
 -13   0  -2    0.60    0.19
 -14   0  -2    0.78    0.22
 -15   0  -2    2.23    0.29
 -16   0  -2    0.12    0.22
 -18  -1   2   -0.19    0.19
 -18   1   2   -0.04    0.19
 -17  -1   2    0.69    0.20
 -17   1   2    0.50    0.20
 -16  -1   2   -0.10    0.15
 -16   1   2    0.29    0.17
 -15  -1   2    0.89    0.18
 -15   1   2    0.94    0.18
 -14  -1   2    0.28    0.15
 -14   1   2    0.18    0.14
 -13  -1   2    3.75    0.26
 -13   1   2    3.41    0.25
 -12  -1   2    1.01    0.15
 -12   1   2    0.88    0.14
 -12   1   2    1.18    0.16
 -11  -1   2    2.74    0.19
 -11   1   2    2.36    0.18
 -10  -1   2    0.10    0.10
  -9  -1   2    1.39    0.13
  -8  -1   2    0.07    0.07
  -7  -1   2   21.58    0.50
   7  -1  -2   21.65    0.61
   6  -1  -2   17.67    0.50
  -6  -1   2   17.86    0.40
   5  -1  -2   38.82    0.92
  -5  -1   2   38.76    0.82
   5   1  -2   39.39    0.92
   4  -1  -2    0.60    0.11
  -4  -1   2    0.74    0.04
   4   1  -2    0.71    0.11
  -3  -1   2    1.36    0.05
   3  -1  -2    1.24    0.11
   3   1  -2    1.06    0.10
  -2  -1   2    6.13    0.18
  -2  -1   2    5.73    0.15
   2   1  -2    5.78    0.14
  -2   1   2    6.02    0.20
  -2   1   2    5.83    0.14
   2   1  -2    6.06    0.14
   1  -1   2   57.44    1.20
  -1  -1  -2   58.24    1.20
  -1  -1  -2   58.02    1.12
   1  -1   2   56.90    1.12
   1   1   2   53.39    1.19
  -1   1  -2   56.03    1.12
  -1   1  -2   55.07    1.20
  -2  -1  -2  368.05    7.75
   2  -1   2  364.36    7.24
   2  -1   2  370.11    7.77
  -2   1  -2  375.31    7.62
  -2   1  -2  363.17    7.26
  -3  -1  -2    2.84    0.18
   3  -1   2    2.95    0.14
  -3   1  -2    3.23    0.17
  -3   1  -2    3.23    0.15
  -4  -1  -2    0.92    0.11
  -4   1  -2    1.18    0.10
  -4   1  -2    1.48    0.13
  -5  -1  -2   18.37    0.49
  -5   1  -2   19.36    0.49
  -5   1  -2   18.89    0.49
  -5   1  -2   18.25    0.45
  -6  -1  -2   54.12    1.23
  -6   1  -2   55.27    1.14
  -6   1  -2   53.34    1.22
  -6   1  -2   55.24    1.23
  -7  -1  -2    7.27    0.30
  -7   1  -2    7.21    0.29
  -7   1  -2    7.34    0.29
  -8  -1  -2    1.70    0.18
  -8   1  -2    1.99    0.19
  -8   1  -2    1.87    0.18
  -9  -1  -2    5.97    0.31
  -9   1  -2    6.36    0.30
  -9   1  -2    6.98    0.33
 -10  -1  -2    0.63    0.17
 -10   1  -2    0.65    0.17
 -11  -1  -2    1.61    0.21
 -11   1  -2    1.25    0.20
 -12  -1  -2    0.45    0.17
 -12   1  -2    0.34    0.17
 -13  -1  -2    0.54    0.19
 -13   1  -2    0.70    0.20
 -14  -1  -2    0.17    0.18
 -14   1  -2    0.12    0.19
 -15  -1  -2   -0.07    0.19
 -15   1  -2   -0.07    0.19
 -16  -1  -2    0.18    0.22
 -16   1  -2    0.13    0.22
 -18  -2   2    1.51    0.25
 -18   2   2    1.82    0.26
 -17  -2   2    2.22    0.27
 -17   2   2    2.08    0.26
 -16  -2   2    0.97    0.21
 -16   2   2    0.85    0.19
 -15  -2   2    0.95    0.19
 -15   2   2    1.09    0.19
 -14  -2   2    6.06    0.33
 -14   2   2    6.50    0.32
 -13  -2   2    8.05    0.34
 -13   2   2    7.93    0.34
 -12  -2   2    0.11    0.13
 -12   2   2    0.03    0.12
 -11  -2   2   21.72    0.57
 -11   2   2   20.92    0.56
 -11   2   2   21.42    0.51
 -10  -2   2    2.41    0.17
 -10   2   2    2.72    0.18
 -10   2   2    2.60    0.15
  -9  -2   2    2.39    0.16
  -9   2   2    2.10    0.15
   8  -2  -2    0.19    0.13
  -8  -2   2   -0.01    0.08
  -8   2   2    0.05    0.07
   7  -2  -2    8.60    0.34
  -7  -2   2    8.87    0.25
  -7   2   2    8.63    0.24
   6  -2  -2   17.22    0.49
  -6  -2   2   17.62    0.41
  -6   2   2   17.02    0.40
  -5  -2   2   15.04    0.36
   5  -2  -2   15.50    0.44
  -5   2   2   15.39    0.35
  -4  -2   2    2.65    0.12
   4  -2  -2    2.70    0.17
  -4   2   2    2.80    0.11
  -3  -2   2   60.55    1.26
   3  -2  -2   59.43    1.32
  -3   2   2   60.73    1.25
   2  -2  -2    0.04    0.03
   2  -2  -2    0.02    0.07
  -2  -2   2    0.05    0.04
  -2  -2   2    0.11    0.05
  -2  -2   2    0.04    0.05
   2   2  -2    0.10    0.05
  -2   2   2    0.09    0.03
   2   2  -2    0.08    0.06
  -2   2   2    0.04    0.05
  -1  -2   2   16.78    0.36
  -1  -2   2   17.53    0.37
  -1  -2   2   16.81    0.39
   1  -2  -2   17.11    0.36
   1  -2  -2   17.45    0.39
   1   2  -2   18.11    0.36
   1   2  -2   14.63    0.38
   0  -2   2    0.07    0.05
   0  -2   2    0.15    0.07
   0  -2  -2    0.15    0.07
   0   2  -2    0.20    0.05
   0   2  -2    0.14    0.06
   0   2   2    0.21    0.07
   1  -2   2   17.60    0.41
  -1  -2  -2   18.68    0.45
   1  -2   2   18.35    0.44
   1   2   2   17.72    0.44
  -1   2  -2   18.01    0.44
  -1   2  -2   18.09    0.41
  -2  -2  -2   55.21    1.20
   2  -2   2   55.06    1.12
   2  -2   2   55.86    1.20
  -2   2  -2   54.98    1.20
  -2   2  -2   55.59    1.12
   3  -2   2   13.77    0.34
  -3  -2  -2   14.19    0.39
   3  -2   2   14.67    0.38
  -3   2  -2   14.44    0.35
  -3   2  -2   14.63    0.39
   4  -2   2   13.70    0.33
  -4  -2  -2   13.16    0.38
  -4   2  -2   13.38    0.35
  -4   2  -2   13.32    0.38
  -5  -2  -2   28.22    0.69
  -5   2  -2   27.46    0.69
  -5   2  -2   28.91    0.64
  -6  -2  -2   29.11    0.73
  -6   2  -2   29.36    0.69
  -6   2  -2   30.15    0.73
  -7  -2  -2    1.40    0.16
  -7   2  -2    1.67    0.16
  -8  -2  -2   27.26    0.73
  -8   2  -2   28.47    0.73
  -8   2  -2   28.02    0.73
  -9  -2  -2    0.85    0.17
  -9   2  -2    0.58    0.15
  -9   2  -2    0.70    0.16
 -10  -2  -2    0.37    0.16
 -10   2  -2    0.23    0.16
 -11  -2  -2    1.85    0.22
 -11   2  -2    2.03    0.22
 -12  -2  -2    2.88    0.26
 -12   2  -2    3.13    0.27
 -13  -2  -2   -0.11    0.17
 -13   2  -2   -0.18    0.16
 -14  -2  -2    0.17    0.19
 -14   2  -2    0.41    0.20
 -15  -2  -2    0.05    0.20
 -15   2  -2   -0.02    0.19
 -16  -2  -2    0.06    0.22
 -16   2  -2    0.35    0.23
 -17  -3   2    0.73    0.21
 -17   3   2    0.66    0.21
 -16  -3   2   -0.03    0.16
 -16   3   2   -0.01    0.16
 -15  -3   2    0.15    0.16
 -15   3   2    0.45    0.17
 -14  -3   2    0.54    0.17
 -14   3   2    0.38    0.16
 -13  -3   2    1.64    0.19
 -12  -3   2    9.17    0.36
 -12   3   2    8.79    0.34
 -11  -3   2    2.24    0.19
 -11   3   2    2.16    0.18
 -11   3   2    2.30    0.15
 -10  -3   2    2.41    0.18
 -10   3   2    2.63    0.19
 -10   3   2    2.31    0.14
  -9  -3   2    0.25    0.11
   9  -3  -2    0.36    0.14
  -9   3   2    0.22    0.07
  -9   3   2    0.28    0.10
  -8  -3   2    0.29    0.10
   8  -3  -2    0.35    0.14
  -8   3   2    0.13    0.08
  -8   3   2    0.25    0.06
  -7  -3   2    4.09    0.18
   7  -3  -2    4.35    0.26
  -7   3   2    4.16    0.17
  -7   3   2    3.99    0.14
   6  -3  -2    0.32    0.11
  -6  -3   2    0.14    0.07
  -6   3   2    0.20    0.04
  -6   3   2    0.21    0.07
  -5  -3   2   12.78    0.33
   5  -3  -2   12.55    0.38
  -5   3   2   12.84    0.28
  -5   3   2   12.69    0.32
   4  -3  -2   11.49    0.34
   4  -3  -2   11.64    0.26
  -4  -3   2   10.97    0.30
  -4   3   2   11.25    0.29
  -4   3   2   11.12    0.25
   3  -3  -2   14.38    0.34
  -3  -3   2   14.58    0.36
  -3  -3   2   14.45    0.33
   3  -3  -2   14.64    0.40
  -3   3   2   14.50    0.32
  -3   3   2   14.75    0.36
   2  -3  -2   10.78    0.33
   2  -3  -2   11.07    0.25
  -2  -3   2   11.08    0.28
  -2  -3   2   10.96    0.30
  -2  -3   2   10.83    0.27
  -2   3   2   11.13    0.27
  -2   3   2   11.05    0.29
   2   3  -2   10.97    0.26
  -1  -3   2   36.84    0.82
   1  -3  -2   38.06    0.76
   1  -3  -2   35.37    0.81
  -1  -3   2   37.41    0.78
  -1  -3   2   37.31    0.76
   1   3  -2   37.75    0.76
  -1   3   2   35.67    0.81
  -1   3   2   36.27    0.76
   1   3  -2   37.65    0.82
   0  -3   2   32.83    0.66
   0  -3   2   29.97    0.71
   0  -3  -2   30.66    0.66
   0  -3  -2   31.15    0.71
   0   3  -2   32.39    0.66
   0   3  -2   31.57    0.71
   0   3   2   31.47    0.71
   1  -3   2  124.06    2.43
   1  -3   2  120.56    2.59
  -1  -3  -2  127.47    2.59
  -1   3  -2  123.47    2.58
   1   3   2  129.69    2.60
  -1   3  -2  119.97    2.59
  -1   3  -2  124.93    2.43
   2  -3   2    1.96    0.14
  -2  -3  -2    1.70    0.13
   2  -3   2    1.98    0.12
  -2   3  -2    1.96    0.13
  -2   3  -2    1.56    0.13
  -2   3  -2    1.65    0.12
   3  -3   2   45.10    0.94
   3  -3   2   45.79    1.02
  -3  -3  -2   45.74    1.02
  -3   3  -2   46.52    1.02
  -3   3  -2   45.11    0.95
  -4  -3  -2   24.50    0.62
   4  -3   2   24.83    0.61
   4  -3   2   25.03    0.56
  -4   3  -2   26.04    0.63
  -4   3  -2   25.22    0.57
  -5  -3  -2   68.41    1.50
   5  -3   2   67.62    1.37
  -5   3  -2   68.92    1.50
  -5   3  -2   66.48    1.39
  -6  -3  -2    1.18    0.15
  -6   3  -2    1.36    0.15
  -7  -3  -2    0.30    0.13
  -7   3  -2    0.35    0.12
  -8  -3  -2    0.83    0.16
  -8   3  -2    0.99    0.16
  -9  -3  -2    1.42    0.20
  -9   3  -2    1.18    0.18
 -10  -3  -2    2.55    0.25
 -10   3  -2    2.34    0.24
 -11  -3  -2   -0.03    0.16
 -11   3  -2   -0.07    0.15
 -12  -3  -2    1.71    0.23
 -12   3  -2    2.03    0.24
 -13  -3  -2   -0.19    0.17
 -13   3  -2    0.43    0.19
 -14  -3  -2    0.72    0.21
 -14   3  -2    0.66    0.21
 -15  -3  -2    0.44    0.22
 -15   3  -2    0.16    0.21
 -16  -3  -2    0.16    0.22
 -16   3  -2    0.07    0.22
 -17  -4   2   -0.05    0.19
 -17   4   2   -0.01    0.18
 -16  -4   2    0.41    0.19
 -16   4   2    0.58    0.19
 -15  -4   2    0.66    0.19
 -15   4   2    0.66    0.18
 -14  -4   2    1.61    0.21
 -13  -4   2    0.06    0.14
 -12  -4   2   -0.06    0.13
 -11  -4   2    2.49    0.21
 -11   4   2    2.36    0.19
 -11   4   2    2.44    0.16
 -10  -4   2    7.69    0.31
 -10   4   2    7.22    0.30
 -10   4   2    7.33    0.25
   9  -4  -2    0.57    0.17
  -9  -4   2    0.53    0.12
  -9   4   2    0.55    0.12
  -9   4   2    0.62    0.09
   8  -4  -2    0.23    0.13
  -8  -4   2    0.07    0.09
  -8   4   2    0.05    0.06
  -8   4   2    0.06    0.09
  -7  -4   2   44.18    0.99
   7  -4  -2   44.83    1.07
  -7   4   2   42.53    0.98
  -7   4   2   43.80    0.90
  -6  -4   2    4.56    0.20
   6  -4  -2    4.60    0.24
  -6   4   2    4.39    0.18
  -6   4   2    4.54    0.15
  -5  -4   2   10.48    0.31
   5  -4  -2   10.98    0.26
   5  -4  -2   10.39    0.35
  -5   4   2   10.77    0.30
  -5   4   2   10.42    0.26
   4  -4  -2   72.58    1.53
   4  -4  -2   72.66    1.60
  -4  -4   2   73.65    1.56
  -4   4   2   74.31    1.44
  -4   4   2   71.56    1.55
  -3  -4   2    1.01    0.10
   3  -4  -2    1.11    0.12
   3  -4  -2    1.16    0.08
  -3  -4   2    1.15    0.10
  -3   4   2    1.08    0.10
  -3   4   2    0.98    0.08
  -2  -4   2   10.89    0.32
   2  -4  -2   11.33    0.27
   2  -4  -2   11.06    0.32
   2  -4  -2   11.22    0.30
  -2  -4   2   11.32    0.29
  -2   4   2   11.51    0.32
  -2   4   2   11.57    0.29
   2   4  -2   11.26    0.29
   1  -4  -2   19.28    0.46
  -1  -4   2   18.62    0.44
  -1  -4   2   18.21    0.46
   1  -4  -2   18.76    0.43
   1   4  -2   19.11    0.43
  -1   4   2   18.62    0.43
  -1   4   2   18.40    0.47
   0  -4   2   20.80    0.52
   0  -4  -2   21.49    0.52
   0  -4  -2   21.05    0.48
   0  -4   2   20.56    0.48
   0   4   2   20.72    0.52
   0   4   2   21.41    0.48
   0   4  -2   20.72    0.48
  -1  -4  -2    1.97    0.15
   1  -4   2    1.54    0.12
   1  -4   2    1.52    0.11
  -1   4  -2    2.15    0.13
  -1   4  -2    1.94    0.09
  -1   4  -2    2.38    0.16
   2  -4   2   51.67    1.12
   2  -4   2   50.76    1.05
  -2  -4  -2   49.65    1.12
  -2   4  -2   51.60    1.09
  -2   4  -2   49.29    1.13
  -2   4  -2   50.56    1.05
  -3  -4  -2    5.15    0.23
   3  -4   2    5.27    0.19
   3  -4   2    5.24    0.22
  -3   4  -2    5.52    0.24
  -3   4  -2    5.16    0.20
  -4  -4  -2    9.42    0.32
   4  -4   2    8.88    0.30
   4  -4   2    9.41    0.27
  -4   4  -2    8.75    0.31
  -4   4  -2    9.00    0.28
  -5  -4  -2   18.59    0.51
   5  -4   2   18.23    0.49
   5  -4   2   18.08    0.44
  -5   4  -2   19.11    0.51
  -6  -4  -2    1.09    0.15
   6  -4   2    1.39    0.11
  -6   4  -2    1.73    0.17
  -7  -4  -2    0.40    0.14
  -7   4  -2    0.32    0.13
  -8  -4  -2    1.17    0.18
  -8   4  -2    1.76    0.18
  -9  -4  -2   30.72    0.81
  -9   4  -2   28.69    0.80
 -10  -4  -2    0.14    0.17
 -11  -4  -2    2.92    0.26
 -11   4  -2    2.87    0.25
 -12  -4  -2    6.97    0.39
 -12   4  -2    7.34    0.38
 -13  -4  -2    0.14    0.19
 -13   4  -2    0.17    0.18
 -14  -4  -2    0.06    0.19
 -14   4  -2    0.14    0.20
 -15  -4  -2    1.16    0.26
 -15   4  -2    1.30    0.26
 -16  -4  -2    0.21    0.23
 -16   4  -2    0.56    0.24
 -17  -5   2    1.47    0.26
 -17   5   2    1.38    0.24
 -16  -5   2    0.08    0.18
 -16   5   2    0.18    0.19
 -15  -5   2    0.58    0.19
 -14  -5   2    2.94    0.26
 -13  -5   2    5.80    0.33
 -12  -5   2    8.63    0.37
 -11  -5   2    0.54    0.16
 -11   5   2    0.27    0.13
 -10  -5   2    4.18    0.26
  10  -5  -2    4.50    0.32
 -10   5   2    3.79    0.21
 -10   5   2    4.30    0.24
  -9  -5   2    4.98    0.26
   9  -5  -2    4.84    0.31
  -9   5   2    4.49    0.24
  -9   5   2    4.77    0.21
  -8  -5   2    2.01    0.17
   8  -5  -2    1.77    0.19
  -8   5   2    2.12    0.16
  -8   5   2    2.02    0.13
   7  -5  -2    0.70    0.14
  -7  -5   2    0.70    0.12
  -7   5   2    0.84    0.11
  -7   5   2    0.59    0.09
   6  -5  -2    4.76    0.25
  -6  -5   2    4.49    0.22
  -6   5   2    4.95    0.18
  -6   5   2    4.78    0.21
  -5  -5   2   12.38    0.37
   5  -5  -2   13.33    0.40
   5  -5  -2   13.17    0.34
  -5   5   2   13.23    0.36
  -5   5   2   13.07    0.33
   4  -5  -2   96.87    2.10
   4  -5  -2   95.33    2.03
   4  -5  -2   97.75    1.88
  -4  -5   2   98.46    2.06
  -4  -5   2   94.95    1.92
  -4   5   2   96.52    2.05
  -4   5   2   97.15    1.91
   3  -5  -2    8.33    0.22
   3  -5  -2    8.52    0.28
  -3  -5   2    7.74    0.27
  -3  -5   2    8.27    0.25
  -3   5   2    8.10    0.25
  -3   5   2    8.45    0.27
  -2  -5   2    3.77    0.20
   2  -5  -2    3.85    0.16
   2  -5  -2    4.21    0.20
   2  -5  -2    4.14    0.18
  -2  -5   2    3.87    0.18
  -2   5   2    3.51    0.19
  -2   5   2    3.87    0.18
   2   5  -2    3.68    0.17
   1  -5  -2    2.41    0.16
   1  -5  -2    2.33    0.14
  -1  -5   2    2.36    0.16
   1   5  -2    2.21    0.15
  -1   5   2    2.34    0.15
  -1   5   2    2.72    0.18
   0  -5  -2    9.28    0.27
   0  -5  -2    9.40    0.29
   0  -5   2    8.97    0.27
   0  -5   2    9.59    0.30
   0  -5   2    8.52    0.21
   0   5   2    9.29    0.30
   0   5  -2    9.70    0.28
   0   5   2    9.80    0.28
   1  -5   2    3.52    0.11
  -1  -5  -2    3.41    0.18
  -1  -5  -2    3.53    0.20
   1  -5   2    3.84    0.19
   1  -5   2    3.80    0.18
  -1   5  -2    3.75    0.18
   2  -5   2   14.89    0.41
  -2  -5  -2   14.47    0.41
  -2  -5  -2   14.34    0.38
   2  -5   2   13.87    0.37
   2  -5   2   14.68    0.34
  -2   5  -2   14.48    0.35
  -2   5  -2   14.42    0.42
  -2   5  -2   14.11    0.38
  -3  -5  -2    3.99    0.22
   3  -5   2    3.78    0.20
   3  -5   2    3.85    0.18
  -3   5  -2    3.80    0.22
   4  -5   2    0.22    0.10
  -4  -5  -2    0.22    0.12
   4  -5   2    0.19    0.08
  -4   5  -2    0.12    0.11
   5  -5   2   23.83    0.54
   5  -5   2   23.91    0.60
  -5  -5  -2   22.99    0.62
  -5   5  -2   23.39    0.62
  -6  -5  -2    3.06    0.22
   6  -5   2    2.70    0.15
   6  -5   2    2.15    0.16
  -6   5  -2    3.18    0.22
  -7  -5  -2    0.98    0.17
  -7   5  -2    0.98    0.16
  -8  -5  -2    6.17    0.33
  -8   5  -2    6.45    0.32
  -9  -5  -2   12.43    0.47
 -10  -5  -2    0.07    0.17
 -11  -5  -2    5.40    0.34
 -12  -5  -2    0.24    0.19
 -12   5  -2    0.10    0.17
 -13  -5  -2    0.04    0.19
 -13   5  -2    0.00    0.18
 -14  -5  -2    0.43    0.22
 -14   5  -2    0.25    0.20
 -15  -5  -2    2.09    0.31
 -15   5  -2    1.17    0.26
 -16  -5  -2    0.30    0.24
 -16   5  -2    0.72    0.26
 -17  -6   2    0.13    0.22
 -17   6   2    0.28    0.21
 -16  -6   2    0.41    0.21
 -15  -6   2    0.37    0.20
 -14  -6   2    1.31    0.21
 -13  -6   2    3.54    0.28
 -12  -6   2    0.34    0.16
 -11  -6   2   16.02    0.52
 -10  -6   2    0.50    0.16
  10  -6  -2    0.48    0.17
 -10   6   2    0.32    0.13
  -9  -6   2    0.84    0.16
   9  -6  -2    0.94    0.18
  -9   6   2    0.83    0.14
   8  -6  -2    0.09    0.13
  -8  -6   2    0.26    0.13
  -8   6   2    0.36    0.12
  -8   6   2    0.25    0.09
   7  -6  -2   49.36    1.17
  -7  -6   2   46.52    1.12
  -7   6   2   49.66    1.11
  -7   6   2   48.68    1.03
   6  -6  -2    0.48    0.12
  -6  -6   2    0.38    0.12
   6  -6  -2    0.57    0.09
  -6   6   2    0.56    0.10
  -6   6   2    0.54    0.11
   5  -6  -2    9.27    0.28
   5  -6  -2    9.59    0.22
   5  -6  -2    9.91    0.33
  -5  -6   2    9.44    0.32
  -5  -6   2    9.34    0.29
  -5   6   2    9.06    0.30
  -5   6   2    8.84    0.28
   4  -6  -2  111.65    2.43
  -4  -6   2  117.93    2.25
  -4  -6   2  109.76    2.39
   4  -6  -2  110.80    2.20
  -4   6   2  113.46    2.39
  -4   6   2  111.16    2.23
   3  -6  -2   10.45    0.33
   3  -6  -2   10.69    0.27
  -3  -6   2    9.50    0.30
  -3  -6   2    9.79    0.33
   3  -6  -2   10.22    0.31
  -3   6   2    9.55    0.32
  -3   6   2   10.15    0.30
  -2  -6   2    4.85    0.21
   2  -6  -2    5.40    0.22
   2  -6  -2    5.12    0.23
  -2  -6   2    5.02    0.23
   2  -6  -2    4.93    0.19
  -2   6   2    4.91    0.23
   2   6  -2    5.13    0.21
  -2   6   2    5.28    0.21
  -1  -6   2    0.59    0.11
   1  -6  -2    0.54    0.11
  -1  -6   2    0.88    0.11
   1  -6  -2    0.62    0.09
  -1   6   2    0.89    0.13
   1   6  -2    0.94    0.11
  -1   6   2    0.73    0.10
   0  -6   2    7.17    0.24
   0  -6   2    7.31    0.27
   0  -6   2    7.17    0.19
   0  -6  -2    7.07    0.27
   0  -6  -2    6.90    0.25
   0   6   2    7.04    0.27
  -1  -6  -2    0.42    0.10
   1  -6   2    0.56    0.10
   1  -6   2    0.57    0.11
   1  -6   2    0.53    0.05
  -1  -6  -2    0.46    0.10
  -2  -6  -2    4.44    0.22
  -2  -6  -2    4.87    0.24
   2  -6   2    4.36    0.15
   2  -6   2    4.34    0.20
   2  -6   2    4.48    0.22
  -2   6  -2    4.50    0.16
   3  -6   2    4.26    0.20
   3  -6   2    4.67    0.23
   3  -6   2    3.99    0.16
  -3  -6  -2    4.38    0.24
  -4  -6  -2    0.05    0.11
   4  -6   2    0.02    0.08
   4  -6   2    0.16    0.10
  -4   6  -2    0.11    0.12
   5  -6   2    0.34    0.09
   5  -6   2    0.31    0.11
  -5  -6  -2    0.30    0.13
  -5   6  -2    0.53    0.13
   6  -6   2    5.35    0.21
   6  -6   2    5.64    0.25
  -6  -6  -2    5.80    0.30
  -6   6  -2    5.92    0.30
   7  -6   2    0.43    0.09
  -7  -6  -2    0.40    0.16
  -7   6  -2    0.59    0.16
  -8  -6  -2    0.34    0.17
  -8   6  -2    0.46    0.16
  -9  -6  -2    1.69    0.22
 -10  -6  -2    0.57    0.18
 -11  -6  -2   15.75    0.58
 -12  -6  -2    2.82    0.29
 -13  -6  -2   -0.28    0.17
 -13   6  -2    0.04    0.19
 -14  -6  -2    3.19    0.33
 -14   6  -2    3.63    0.34
 -15  -6  -2   12.11    0.58
 -15   6  -2   12.98    0.59
 -17  -7   2   -0.19    0.21
 -16  -7   2    0.01    0.20
 -15  -7   2   -0.11    0.18
 -14  -7   2    0.41    0.18
 -13  -7   2    2.35    0.25
 -12  -7   2    0.47    0.17
  11  -7  -2    0.93    0.19
 -11  -7   2    1.53    0.21
 -10  -7   2   15.17    0.51
  10  -7  -2   14.78    0.54
  -9  -7   2    2.21    0.22
   9  -7  -2    2.12    0.23
  -9   7   2    2.14    0.20
   8  -7  -2    0.43    0.15
  -8  -7   2    0.36    0.15
  -8   7   2    0.45    0.13
   7  -7  -2    1.46    0.18
  -7  -7   2    1.29    0.17
  -7   7   2    1.76    0.17
   6  -7  -2    4.60    0.20
   6  -7  -2    4.18    0.12
  -6  -7   2    4.46    0.26
  -6  -7   2    4.05    0.23
   6  -7  -2    4.08    0.24
  -6   7   2    4.06    0.23
   5  -7  -2    0.27    0.11
   5  -7  -2    0.40    0.07
  -5  -7   2    0.48    0.12
  -5  -7   2    0.46    0.11
   5  -7  -2    0.63    0.10
  -5   7   2    0.39    0.11
   4  -7  -2   19.84    0.54
  -4  -7   2   20.27    0.54
   4  -7  -2   17.14    0.49
  -4  -7   2   20.53    0.50
   4  -7  -2   19.31    0.45
  -4   7   2   19.21    0.53
   3  -7  -2    0.20    0.09
  -3  -7   2    0.14    0.11
   3  -7  -2    0.01    0.07
  -3  -7   2    0.04    0.09
   3  -7  -2    0.24    0.11
  -3   7   2    0.14    0.10
   2  -7  -2    9.73    0.30
   2  -7  -2   10.10    0.34
  -2  -7   2   10.15    0.31
   2  -7  -2   10.04    0.33
  -2  -7   2   10.34    0.35
  -2   7   2    9.78    0.35
  -1  -7   2   21.34    0.54
   1  -7  -2   22.09    0.58
   1  -7  -2   21.82    0.53
  -1  -7   2   23.05    0.59
   0  -7  -2    0.45    0.10
   0  -7   2    0.33    0.10
   0  -7   2    0.26    0.06
   0  -7   2    0.39    0.12
   0  -7  -2    0.13    0.11
   1  -7   2    0.77    0.07
   1  -7   2    0.69    0.12
  -1  -7  -2    0.62    0.12
  -1  -7  -2    0.48    0.10
   1  -7   2    0.60    0.11
   2  -7   2    1.18    0.08
   2  -7   2    1.28    0.12
   2  -7   2    1.25    0.15
  -2  -7  -2    1.10    0.15
  -2  -7  -2    0.80    0.13
   3  -7   2    0.54    0.11
   3  -7   2    0.56    0.12
  -3  -7  -2    0.61    0.13
   3  -7   2    0.60    0.08
  -3  -7  -2    0.55    0.14
  -4  -7  -2    5.68    0.29
   4  -7   2    5.83    0.24
   4  -7   2    6.01    0.27
   4  -7   2    5.74    0.21
   5  -7   2    0.06    0.11
  -5  -7  -2    0.09    0.13
   5  -7   2    0.00    0.08
   6  -7   2    6.44    0.24
  -6  -7  -2    6.36    0.33
   6  -7   2    5.65    0.27
  -6   7  -2    6.43    0.32
   7  -7   2   -0.04    0.02
  -7  -7  -2   -0.13    0.16
   7  -7   2    0.12    0.08
  -7   7  -2    0.12    0.14
  -8  -7  -2    0.02    0.17
  -9  -7  -2   15.43    0.56
 -10  -7  -2    3.54    0.30
 -11  -7  -2    0.50    0.20
 -12  -7  -2    1.12    0.24
 -13  -7  -2    1.04    0.24
 -14  -7  -2    0.57    0.24
 -14   7  -2    1.18    0.25
 -15  -7  -2    2.53    0.33
 -15   7  -2    1.98    0.31
 -16  -8   2    1.44    0.28
 -15  -8   2    0.25    0.21
 -14  -8   2   -0.04    0.18
 -13  -8   2    2.89    0.28
 -12  -8   2    2.73    0.27
  11  -8  -2    7.67    0.41
 -11  -8   2    8.39    0.40
  10  -8  -2   14.19    0.52
 -10  -8   2   12.40    0.48
  -9  -8   2    1.98    0.22
   9  -8  -2    1.60    0.21
   8  -8  -2    0.15    0.14
  -8  -8   2    0.05    0.14
  -8  -8   2   -0.09    0.12
  -8   8   2    0.12    0.13
  -7  -8   2    2.26    0.18
   7  -8  -2    2.61    0.22
   7  -8  -2    2.61    0.17
  -7  -8   2    2.49    0.22
  -7   8   2    2.01    0.19
  -6  -8   2    4.25    0.27
   6  -8  -2    4.45    0.27
   6  -8  -2    4.68    0.16
  -6  -8   2    4.56    0.25
   6  -8  -2    4.52    0.22
  -6   8   2    4.78    0.27
  -5  -8   2   11.66    0.36
  -5  -8   2   11.25    0.40
   5  -8  -2   10.97    0.30
   5  -8  -2   11.03    0.38
  -5   8   2   10.02    0.37
   4  -8  -2    0.61    0.13
  -4  -8   2    0.27    0.10
   4  -8  -2    0.56    0.11
   4  -8  -2    0.49    0.09
  -4  -8   2    0.58    0.14
  -4   8   2    0.67    0.14
   3  -8  -2   24.73    0.58
  -3  -8   2   24.35    0.60
  -3  -8   2   24.66    0.66
   3  -8  -2   24.67    0.64
   3  -8  -2   24.42    0.63
  -3   8   2   24.33    0.65
   2  -8  -2   50.95    1.17
   2  -8  -2   50.51    1.07
  -2  -8   2   49.40    1.17
  -2  -8   2   50.79    1.09
   2  -8  -2   49.56    1.16
   1  -8  -2   12.27    0.40
   1  -8  -2   12.27    0.36
  -1  -8   2   12.31    0.41
   0  -8   2   39.06    0.96
   0  -8  -2   39.98    0.89
   0  -8   2   40.22    0.88
   0  -8  -2   40.32    0.96
   0  -8   2   38.73    0.89
   1  -8   2    1.63    0.11
   1  -8   2    1.54    0.17
  -1  -8  -2    1.36    0.15
   1  -8   2    1.88    0.15
  -1  -8  -2    1.34    0.14
   2  -8   2   11.70    0.30
   2  -8   2   12.04    0.40
  -2  -8  -2   11.88    0.37
  -2  -8  -2   10.94    0.40
   2  -8   2   11.33    0.36
   3  -8   2    4.02    0.22
  -3  -8  -2    4.15    0.24
   3  -8   2    3.99    0.16
   3  -8   2    3.93    0.24
  -3  -8  -2    4.34    0.27
   4  -8   2   26.00    0.63
   4  -8   2   26.91    0.70
   4  -8   2   26.24    0.63
  -4  -8  -2   25.43    0.66
  -4  -8  -2   25.79    0.72
   5  -8   2   15.58    0.43
  -5  -8  -2   15.46    0.48
   5  -8   2   15.39    0.48
  -5  -8  -2   16.02    0.53
   6  -8   2   27.90    0.66
   6  -8   2   28.41    0.74
  -6  -8  -2   28.44    0.79
   7  -8   2    5.68    0.23
  -7  -8  -2    4.78    0.34
  -8  -8  -2   17.35    0.59
   8  -8   2   16.89    0.43
  -9  -8  -2    4.37    0.33
 -10  -8  -2    0.65    0.21
 -11  -8  -2    0.41    0.21
 -12  -8  -2    4.29    0.36
 -13  -8  -2    0.88    0.25
 -14  -8  -2    2.92    0.34
 -15  -8  -2    0.82    0.28
 -15   8  -2    0.44    0.25
 -16  -9   2   -0.25    0.21
 -15  -9   2    0.32    0.22
 -14  -9   2    0.36    0.20
 -13  -9   2    0.32    0.19
 -12  -9   2    4.86    0.36
 -11  -9   2    0.11    0.17
  11  -9  -2   -0.11    0.15
 -10  -9   2    1.56    0.20
 -10  -9   2    2.02    0.23
  10  -9  -2    1.67    0.22
  -9  -9   2    0.71    0.17
   9  -9  -2    0.65    0.17
  -9  -9   2    0.58    0.19
  -8  -9   2    0.45    0.15
  -8  -9   2    0.50    0.17
   8  -9  -2    0.24    0.14
   7  -9  -2    3.36    0.12
   7  -9  -2    3.29    0.23
  -7  -9   2    3.19    0.22
   7  -9  -2    3.27    0.24
  -7  -9   2    3.38    0.27
  -7   9   2    3.26    0.25
  -6  -9   2    0.21    0.16
  -6  -9   2    0.20    0.14
   6  -9  -2    0.11    0.07
   6  -9  -2    0.20    0.13
   6  -9  -2    0.19    0.10
  -6   9   2    0.17    0.14
  -5  -9   2    0.39    0.15
  -5  -9   2    0.44    0.13
   5  -9  -2    0.03    0.09
   5  -9  -2    0.56    0.14
   5  -9  -2    0.54    0.09
  -5   9   2    0.36    0.14
   4  -9  -2   10.01    0.35
   4  -9  -2    9.48    0.30
   4  -9  -2    9.86    0.36
  -4  -9   2    9.84    0.38
  -4  -9   2    9.34    0.34
  -4   9   2    8.86    0.37
   3  -9  -2    2.87    0.21
  -3  -9   2    2.49    0.18
   3  -9  -2    2.67    0.19
   3  -9  -2    3.11    0.22
  -3  -9   2    3.23    0.24
   2  -9  -2   -0.02    0.11
  -2  -9   2    0.02    0.11
   2  -9  -2   -0.02    0.12
  -2  -9   2    0.03    0.12
   2  -9  -2   -0.04    0.09
   1  -9  -2    9.49    0.36
   1  -9  -2    8.80    0.32
  -1  -9   2    9.39    0.37
  -1  -9   2    9.33    0.34
   0  -9  -2    0.45    0.13
   0  -9   2    0.50    0.09
   0  -9   2    0.54    0.15
   0  -9   2    0.43    0.12
   0  -9  -2    0.43    0.12
  -1  -9  -2   -0.04    0.10
   1  -9   2   -0.02    0.12
   1  -9   2    0.06    0.07
  -1  -9  -2    0.02    0.12
   1  -9   2    0.33    0.12
   2  -9   2   19.52    0.58
  -2  -9  -2   19.91    0.54
  -2  -9  -2   20.02    0.59
   2  -9   2   19.50    0.52
   2  -9   2   19.66    0.47
  -3  -9  -2   11.87    0.41
   3  -9   2   11.71    0.38
  -3  -9  -2   12.39    0.45
   3  -9   2   12.37    0.33
   3  -9   2   12.82    0.43
   4  -9   2   -0.05    0.12
   4  -9   2   -0.02    0.10
  -4  -9  -2    0.04    0.13
   4  -9   2   -0.06    0.08
  -4  -9  -2   -0.15    0.14
  -5  -9  -2   25.56    0.67
   5  -9   2   24.68    0.69
   5  -9   2   25.69    0.63
  -5  -9  -2   24.66    0.73
  -6  -9  -2   17.16    0.53
  -6  -9  -2   16.77    0.58
   6  -9   2   17.25    0.53
   6  -9   2   17.29    0.47
  -7  -9  -2    3.69    0.31
   7  -9   2    3.55    0.21
   8  -9   2    9.92    0.31
  -8  -9  -2   10.41    0.46
  -9  -9  -2    1.99    0.26
 -10  -9  -2    2.20    0.28
 -11  -9  -2    0.52    0.23
 -12  -9  -2   -0.14    0.20
 -13  -9  -2    2.39    0.32
 -14  -9  -2   -0.10    0.23
 -15 -10   2   -0.37    0.20
 -14 -10   2    0.29    0.22
 -13 -10   2    0.37    0.21
 -12 -10   2    0.55    0.18
 -12 -10   2    0.47    0.20
 -11 -10   2    0.88    0.19
  11 -10  -2    0.72    0.19
 -11 -10   2    0.75    0.21
 -10 -10   2    5.18    0.32
 -10 -10   2    5.60    0.36
  10 -10  -2    4.93    0.34
  -9 -10   2    3.25    0.27
   9 -10  -2    3.37    0.28
  -9 -10   2    3.63    0.26
  -8 -10   2   -0.09    0.17
  -8 -10   2    0.11    0.15
   8 -10  -2   -0.01    0.14
   7 -10  -2   -0.03    0.06
  -7 -10   2    0.08    0.15
  -7 -10   2   -0.09    0.17
   7 -10  -2    0.18    0.14
   6 -10  -2    0.08    0.07
  -6 -10   2    0.10    0.14
   6 -10  -2    0.14    0.08
  -6 -10   2    0.17    0.17
   6 -10  -2    0.31    0.15
  -6  10   2   -0.08    0.14
  -5 -10   2    0.24    0.13
   5 -10  -2    0.29    0.13
  -5 -10   2    0.30    0.16
   5 -10  -2    0.56    0.11
   5 -10  -2    0.35    0.14
   4 -10  -2    0.18    0.10
  -4 -10   2    0.21    0.14
   4 -10  -2    0.31    0.14
  -4 -10   2    0.23    0.16
   4 -10  -2    0.18    0.13
  -3 -10   2    0.43    0.14
   3 -10  -2    0.22    0.11
  -3 -10   2    0.29    0.15
   3 -10  -2    0.23    0.13
   3 -10  -2    0.33    0.14
   2 -10  -2    0.65    0.15
   2 -10  -2    0.76    0.16
  -2 -10   2    0.37    0.15
   2 -10  -2    0.58    0.13
  -2 -10   2    0.49    0.14
   1 -10  -2    0.11    0.11
   1 -10  -2    0.05    0.13
  -1 -10   2    0.08    0.13
  -1 -10   2    0.19    0.14
   0 -10   2   12.30    0.34
   0 -10   2   11.26    0.39
   0 -10  -2   11.27    0.40
   0 -10   2   12.82    0.45
   0 -10  -2   12.29    0.45
   1 -10   2   15.82    0.53
  -1 -10  -2   16.26    0.49
  -1 -10  -2   17.15    0.54
   1 -10   2   16.04    0.41
   1 -10   2   16.46    0.48
  -2 -10  -2    2.20    0.19
   2 -10   2    2.61    0.19
   2 -10   2    2.76    0.14
  -2 -10  -2    2.64    0.25
   2 -10   2    2.57    0.23
  -3 -10  -2   15.26    0.54
   3 -10   2   15.40    0.41
   3 -10   2   16.60    0.53
   3 -10   2   16.20    0.47
  -3 -10  -2   16.43    0.50
   4 -10   2   14.39    0.43
   4 -10   2   13.55    0.48
  -4 -10  -2   13.70    0.47
   4 -10   2   13.44    0.38
  -4 -10  -2   13.98    0.51
   5 -10   2    1.65    0.14
  -5 -10  -2    1.54    0.20
  -5 -10  -2    1.78    0.25
   5 -10   2    1.77    0.17
   5 -10   2    1.66    0.20
   6 -10   2    7.45    0.30
  -6 -10  -2    7.80    0.38
  -6 -10  -2    7.32    0.41
  -7 -10  -2    0.01    0.16
  -7 -10  -2    0.36    0.19
   7 -10   2    0.18    0.10
   8 -10   2    1.68    0.14
  -8 -10  -2    2.06    0.26
  -8 -10  -2    1.82    0.22
  -9 -10  -2    2.14    0.28
 -10 -10  -2    0.02    0.20
 -11 -10  -2    2.91    0.32
 -12 -10  -2   -0.18    0.20
 -13 -10  -2    0.54    0.25
 -14 -10  -2    0.55    0.27
 -15 -11   2    0.37    0.23
 -15 -11   2    0.10    0.24
 -14 -11   2    0.60    0.25
 -14 -11   2    0.01    0.19
 -13 -11   2    0.47    0.22
 -13 -11   2    0.66    0.20
 -12 -11   2    3.43    0.29
  12 -11  -2    3.36    0.31
 -12 -11   2    3.92    0.34
 -11 -11   2    0.60    0.21
  11 -11  -2    0.52    0.18
 -11 -11   2    0.27    0.18
 -10 -11   2    6.22    0.40
 -10 -11   2    6.40    0.37
  10 -11  -2    6.65    0.37
  -9 -11   2    0.35    0.19
   9 -11  -2    0.12    0.15
  -9 -11   2   -0.03    0.15
  -8 -11   2    0.59    0.17
   8 -11  -2    0.58    0.16
  -8 -11   2    0.62    0.20
   7 -11  -2   -0.09    0.13
  -7 -11   2    0.10    0.18
  -7 -11   2    0.02    0.14
   7 -11  -2    0.03    0.07
   6 -11  -2    4.76    0.22
   6 -11  -2    4.76    0.30
  -6 -11   2    4.45    0.31
  -6 -11   2    4.67    0.34
  -5 -11   2    0.98    0.18
  -5 -11   2    1.01    0.21
   5 -11  -2    1.25    0.17
   5 -11  -2    0.99    0.17
   5 -11  -2    0.98    0.13
   4 -11  -2    0.32    0.15
   4 -11  -2    0.70    0.16
  -4 -11   2    0.63    0.16
  -4 -11   2    0.29    0.18
   4 -11  -2    0.55    0.12
   3 -11  -2    1.29    0.18
   3 -11  -2    1.53    0.18
  -3 -11   2    1.63    0.19
   3 -11  -2    1.65    0.17
  -3 -11   2    1.21    0.20
  -2 -11   2    2.87    0.26
   2 -11  -2    2.99    0.24
   2 -11  -2    2.65    0.20
  -2 -11   2    2.60    0.22
   2 -11  -2    3.00    0.24
  -1 -11   2   30.42    0.83
   1 -11  -2   29.42    0.74
   1 -11  -2   28.86    0.81
  -1 -11   2   30.15    0.76
   0 -11   2   14.90    0.47
   0 -11   2   15.43    0.52
   0 -11   2   14.24    0.40
   0 -11  -2   14.49    0.47
   0 -11  -2   14.80    0.52
   1 -11   2   20.65    0.51
  -1 -11  -2   20.77    0.63
   1 -11   2   19.72    0.57
   1 -11   2   20.87    0.64
  -1 -11  -2   20.86    0.59
  -2 -11  -2   14.69    0.53
   2 -11   2   14.81    0.52
   2 -11   2   14.17    0.47
  -2 -11  -2   14.35    0.48
   2 -11   2   14.51    0.38
   3 -11   2    3.45    0.27
   3 -11   2    2.91    0.17
  -3 -11  -2    3.62    0.30
   3 -11   2    3.10    0.22
  -3 -11  -2    3.54    0.27
  -4 -11  -2   20.95    0.67
   4 -11   2   21.56    0.65
   4 -11   2   20.80    0.54
  -4 -11  -2   22.11    0.63
   4 -11   2   21.43    0.59
  -5 -11  -2   38.50    0.95
   5 -11   2   37.11    0.88
   5 -11   2   36.68    0.97
  -5 -11  -2   38.02    1.02
   5 -11   2   36.99    0.88
   6 -11   2    2.56    0.19
  -6 -11  -2    2.19    0.26
  -6 -11  -2    2.44    0.25
  -7 -11  -2    0.44    0.20
   7 -11   2    0.90    0.13
  -7 -11  -2    0.85    0.19
  -8 -11  -2    0.28    0.19
  -8 -11  -2   -0.24    0.15
  -9 -11  -2    0.35    0.19
  -9 -11  -2    0.21    0.20
 -10 -11  -2    0.32    0.19
 -10 -11  -2    0.45    0.23
 -11 -11  -2   -0.03    0.22
 -11 -11  -2    0.09    0.19
 -12 -11  -2    5.09    0.42
 -13 -11  -2    0.04    0.25
 -14 -12   2    0.72    0.23
 -14 -12   2    0.41    0.24
 -13 -12   2    0.67    0.25
 -13 -12   2    0.90    0.23
 -12 -12   2    0.30    0.22
 -12 -12   2    0.38    0.19
  12 -12  -2    0.31    0.18
  11 -12  -2    0.15    0.17
 -11 -12   2    0.07    0.18
 -11 -12   2    0.43    0.22
 -10 -12   2    3.54    0.32
  10 -12  -2    3.41    0.29
 -10 -12   2    3.46    0.29
  -9 -12   2    5.57    0.36
  -9 -12   2    4.71    0.36
   9 -12  -2    4.97    0.33
  -8 -12   2    0.15    0.16
   8 -12  -2    0.04    0.14
  -8 -12   2   -0.05    0.17
   7 -12  -2    3.52    0.26
  -7 -12   2    3.52    0.30
  -7 -12   2    3.02    0.26
   6 -12  -2    1.83    0.15
   6 -12  -2    1.68    0.20
  -6 -12   2    1.39    0.23
  -6 -12   2    1.29    0.20
  -5 -12   2    3.63    0.27
   5 -12  -2    4.34    0.29
   5 -12  -2    4.31    0.24
  -5 -12   2    3.57    0.30
   4 -12  -2    0.06    0.14
  -4 -12   2   -0.12    0.15
   4 -12  -2    0.29    0.15
  -4 -12   2   -0.04    0.17
   4 -12  -2   -0.06    0.11
  -3 -12   2    0.73    0.20
   3 -12  -2    0.92    0.18
   3 -12  -2    0.98    0.18
   3 -12  -2    0.94    0.16
  -3 -12   2    0.93    0.18
  -2 -12   2    0.41    0.19
  -2 -12   2    0.39    0.17
   2 -12  -2    0.61    0.17
   2 -12  -2    0.57    0.17
   2 -12  -2    0.74    0.16
   1 -12  -2   29.78    0.83
  -1 -12   2   30.25    0.78
   1 -12  -2   30.20    0.77
   1 -12  -2   30.01    0.84
  -1 -12   2   29.97    0.85
   0 -12   2    0.04    0.15
   0 -12   2    0.68    0.19
   0 -12  -2    0.39    0.16
   0 -12  -2    0.28    0.18
   0 -12   2    0.13    0.11
  -1 -12  -2   12.80    0.51
   1 -12   2   13.30    0.37
   1 -12   2   12.98    0.49
  -1 -12  -2   12.34    0.45
   1 -12   2   12.76    0.45
   2 -12   2    8.12    0.37
   2 -12   2    7.85    0.27
  -2 -12  -2    8.75    0.39
   2 -12   2    8.65    0.41
  -2 -12  -2    8.11    0.42
  -3 -12  -2    5.54    0.34
   3 -12   2    5.46    0.22
   3 -12   2    5.31    0.33
  -3 -12  -2    5.21    0.37
   3 -12   2    5.55    0.31
  -4 -12  -2    0.66    0.18
  -4 -12  -2    0.72    0.22
   4 -12   2    0.66    0.10
   4 -12   2    0.84    0.16
   4 -12   2    0.76    0.18
   5 -12   2   13.59    0.44
  -5 -12  -2   13.35    0.50
   5 -12   2   13.45    0.39
  -5 -12  -2   13.11    0.54
  -6 -12  -2   -0.14    0.18
   6 -12   2   -0.01    0.11
  -6 -12  -2    0.13    0.16
  -7 -12  -2    8.91    0.48
   7 -12   2    9.85    0.35
  -7 -12  -2    9.92    0.44
  -8 -12  -2    3.80    0.35
  -8 -12  -2    2.79    0.27
  -9 -12  -2    1.42    0.28
  -9 -12  -2    1.49    0.24
 -10 -12  -2    0.71    0.24
 -10 -12  -2    0.64    0.21
 -11 -12  -2    1.71    0.27
 -11 -12  -2    1.42    0.29
 -12 -12  -2    0.80    0.28
 -12 -12  -2    1.54    0.27
 -13 -12  -2    0.08    0.22
 -13 -12  -2    0.36    0.27
 -14 -13   2    1.38    0.28
 -14 -13   2    1.23    0.30
 -13 -13   2    0.00    0.21
 -13 -13   2    0.17    0.24
 -12 -13   2    4.25    0.34
  12 -13  -2    4.37    0.35
 -12 -13   2    5.46    0.43
 -11 -13   2    1.25    0.27
 -11 -13   2    1.80    0.26
  11 -13  -2    1.46    0.23
  10 -13  -2    0.12    0.16
 -10 -13   2   -0.06    0.18
 -10 -13   2    0.15    0.20
   9 -13  -2    3.31    0.28
  -9 -13   2    3.61    0.34
  -9 -13   2    4.00    0.32
  -8 -13   2    2.72    0.30
   8 -13  -2    2.77    0.25
  -8 -13   2    2.79    0.27
  -7 -13   2    0.90    0.22
   7 -13  -2    0.95    0.18
  -7 -13   2    0.79    0.19
  -6 -13   2    2.27    0.24
   6 -13  -2    2.98    0.25
   6 -13  -2    2.31    0.17
  -6 -13   2    2.49    0.29
   5 -13  -2    5.83    0.32
  -5 -13   2    5.16    0.34
  -5 -13   2    6.00    0.38
   5 -13  -2    5.58    0.28
   4 -13  -2    5.59    0.29
   4 -13  -2    6.08    0.33
  -4 -13   2    5.99    0.39
  -4 -13   2    6.93    0.36
   3 -13  -2    0.19    0.13
  -3 -13   2    0.45    0.20
   3 -13  -2    0.32    0.16
  -3 -13   2    0.39    0.17
   3 -13  -2    0.66    0.18
  -2 -13   2    1.13    0.20
  -2 -13   2    1.28    0.24
   2 -13  -2    1.13    0.20
   2 -13  -2    1.24    0.18
   2 -13  -2    1.48    0.22
   1 -13  -2   45.37    1.14
   1 -13  -2   44.15    1.16
  -1 -13   2   46.01    1.18
  -1 -13   2   44.96    1.08
   1 -13  -2   43.56    1.06
   0 -13   2    0.36    0.17
   0 -13   2    0.40    0.12
   0 -13  -2    0.45    0.17
   0 -13   2    0.25    0.18
   0 -13  -2    0.19    0.18
  -1 -13  -2    4.91    0.36
  -1 -13  -2    5.66    0.33
   1 -13   2    6.00    0.36
   1 -13   2    5.53    0.24
   1 -13   2    5.55    0.33
  -2 -13  -2   12.16    0.47
  -2 -13  -2   12.67    0.52
   2 -13   2   11.49    0.44
   2 -13   2   12.27    0.50
   2 -13   2   11.86    0.35
  -3 -13  -2    0.22    0.16
  -3 -13  -2    0.05    0.18
   3 -13   2    0.18    0.14
   3 -13   2    0.14    0.15
  -4 -13  -2    1.56    0.22
  -4 -13  -2    1.21    0.23
   4 -13   2    1.55    0.19
  -5 -13  -2    2.91    0.30
  -5 -13  -2    3.47    0.28
   5 -13   2    2.97    0.23
  -6 -13  -2   -0.18    0.15
   6 -13   2    0.07    0.12
  -6 -13  -2   -0.18    0.19
  -7 -13  -2    0.50    0.23
   7 -13   2    0.38    0.13
  -7 -13  -2    0.47    0.20
  -8 -13  -2    0.14    0.22
  -8 -13  -2   -0.13    0.18
  -9 -13  -2    1.77    0.26
  -9 -13  -2    3.01    0.34
 -10 -13  -2    0.04    0.19
 -10 -13  -2    0.25    0.23
 -11 -13  -2    0.55    0.23
 -11 -13  -2    0.17    0.23
 -12 -13  -2   -0.39    0.20
 -12 -13  -2   -0.04    0.25
 -13 -14   2    0.31    0.24
 -13 -14   2    0.76    0.28
 -12 -14   2    0.19    0.22
 -12 -14   2    0.22    0.24
 -11 -14   2    3.63    0.37
 -11 -14   2    4.57    0.35
 -10 -14   2    1.03    0.25
 -10 -14   2    1.34    0.25
  10 -14  -2    1.40    0.21
   9 -14  -2    1.00    0.19
  -9 -14   2    0.84    0.21
  -9 -14   2    0.68    0.24
  -8 -14   2    4.79    0.38
   8 -14  -2    4.85    0.32
  -8 -14   2    4.17    0.32
   7 -14  -2    2.81    0.25
  -7 -14   2    2.10    0.25
  -7 -14   2    2.62    0.30
  -6 -14   2    0.90    0.19
   6 -14  -2    0.76    0.13
  -6 -14   2    1.20    0.24
   6 -14  -2    0.91    0.17
  -5 -14   2    6.19    0.40
  -5 -14   2    5.64    0.37
   5 -14  -2    5.72    0.32
   5 -14  -2    5.41    0.28
   4 -14  -2    6.81    0.34
   4 -14  -2    7.25    0.33
  -4 -14   2    7.36    0.42
  -4 -14   2    6.55    0.38
   3 -14  -2    3.09    0.24
  -3 -14   2    3.64    0.29
  -3 -14   2    3.01    0.30
   3 -14  -2    3.13    0.26
  -2 -14   2    5.48    0.38
  -2 -14   2    5.19    0.35
   2 -14  -2    4.79    0.32
   2 -14  -2    5.72    0.38
   2 -14  -2    5.28    0.32
   1 -14  -2    0.05    0.17
  -1 -14   2    0.01    0.16
   1 -14  -2    0.04    0.17
   1 -14  -2    0.10    0.15
  -1 -14   2    0.09    0.13
  -1 -14   2    0.19    0.18
   0 -14  -2    0.10    0.16
   0 -14   2    0.01    0.17
   0 -14   2    0.09    0.15
   0 -14  -2   -0.15    0.14
  -1 -14  -2    0.67    0.19
   1 -14   2    0.94    0.22
  -1 -14  -2    0.44    0.17
   1 -14   2    0.59    0.17
  -2 -14  -2    1.74    0.23
   2 -14   2    2.31    0.26
   2 -14   2    1.49    0.20
  -2 -14  -2    1.98    0.25
  -3 -14  -2    0.17    0.19
   3 -14   2   -0.13    0.14
  -3 -14  -2   -0.12    0.16
  -4 -14  -2   -0.08    0.16
  -4 -14  -2   -0.09    0.19
   4 -14   2   -0.05    0.14
  -5 -14  -2    0.11    0.18
   5 -14   2    0.18    0.13
  -5 -14  -2    0.11    0.20
  -6 -14  -2    0.92    0.25
   6 -14   2    1.00    0.17
  -6 -14  -2    1.37    0.23
  -7 -14  -2    0.19    0.19
  -7 -14  -2    0.07    0.20
  -8 -14  -2   -0.19    0.17
  -8 -14  -2   -0.16    0.20
  -9 -14  -2    0.13    0.21
  -9 -14  -2   -0.17    0.21
 -10 -14  -2    0.47    0.27
 -10 -14  -2    0.59    0.24
 -11 -14  -2    2.18    0.31
 -11 -14  -2    1.70    0.33
 -12 -15   2    0.71    0.27
 -12 -15   2    0.56    0.24
 -11 -15   2    0.08    0.24
 -11 -15   2    0.38    0.22
 -10 -15   2    1.97    0.28
 -10 -15   2    1.68    0.32
  -9 -15   2    0.02    0.19
  -9 -15   2    0.01    0.21
  -8 -15   2   18.06    0.65
  -8 -15   2   19.92    0.73
   7 -15  -2    1.19    0.19
  -7 -15   2    0.76    0.21
  -7 -15   2    1.02    0.27
   6 -15  -2    6.94    0.36
  -6 -15   2    5.83    0.43
  -6 -15   2    6.79    0.40
   5 -15  -2    6.30    0.31
  -5 -15   2    6.17    0.43
  -5 -15   2    6.72    0.40
   5 -15  -2    6.07    0.35
   4 -15  -2    9.21    0.38
  -4 -15   2    9.61    0.46
   4 -15  -2    9.36    0.41
  -4 -15   2    9.29    0.47
  -3 -15   2    9.32    0.44
  -3 -15   2    9.33    0.48
   3 -15  -2    8.64    0.39
   3 -15  -2    8.69    0.40
   2 -15  -2    1.34    0.21
  -2 -15   2    1.24    0.25
  -2 -15   2    1.62    0.23
   2 -15  -2    1.54    0.21
   1 -15  -2    0.22    0.16
   1 -15  -2   -0.19    0.15
  -1 -15   2   -0.28    0.18
  -1 -15   2    0.04    0.16
   0 -15  -2    3.04    0.28
   0 -15   2    2.76    0.30
   0 -15  -2    2.18    0.26
   0 -15  -2    2.56    0.29
   0 -15   2    2.37    0.26
  -1 -15  -2    1.09    0.20
  -1 -15  -2    0.93    0.22
   1 -15   2    0.55    0.18
   1 -15   2    0.53    0.20
  -2 -15  -2    1.13    0.25
   2 -15   2    0.73    0.18
  -2 -15  -2    0.95    0.20
  -3 -15  -2    0.65    0.22
  -3 -15  -2    0.41    0.19
   3 -15   2    0.40    0.17
   4 -15   2    1.22    0.19
  -4 -15  -2    1.14    0.26
  -4 -15  -2    1.24    0.22
   5 -15   2    0.23    0.14
  -5 -15  -2    0.39    0.20
  -5 -15  -2    0.21    0.22
  -6 -15  -2   -0.10    0.21
  -6 -15  -2    0.09    0.19
   6 -15   2    0.01    0.13
  -7 -15  -2    2.75    0.30
  -7 -15  -2    3.28    0.34
  -8 -15  -2    1.01    0.28
  -8 -15  -2    0.41    0.22
  -9 -15  -2   -0.17    0.19
  -9 -15  -2    0.14    0.24
 -10 -15  -2    1.75    0.30
 -10 -15  -2    2.03    0.34
 -11 -15  -2    0.27    0.28
 -11 -16   2    0.44    0.26
 -11 -16   2   -0.29    0.21
 -10 -16   2    0.11    0.22
 -10 -16   2    0.38    0.27
  -9 -16   2    0.02    0.20
  -9 -16   2   -0.02    0.22
  -8 -16   2    1.77    0.31
  -8 -16   2    2.51    0.29
  -7 -16   2    3.98    0.35
  -7 -16   2    4.34    0.39
  -6 -16   2    0.11    0.22
  -6 -16   2    0.12    0.19
  -5 -16   2    2.22    0.27
  -5 -16   2    2.21    0.31
   5 -16  -2    2.02    0.22
  -4 -16   2    2.69    0.31
  -4 -16   2    1.81    0.25
   4 -16  -2    2.46    0.24
   4 -16  -2    2.60    0.23
  -3 -16   2   -0.01    0.18
   3 -16  -2   -0.04    0.15
  -3 -16   2    0.05    0.20
   3 -16  -2   -0.01    0.15
  -2 -16   2   -0.17    0.17
  -2 -16   2    0.01    0.19
   2 -16  -2    0.07    0.16
   2 -16  -2    0.01    0.16
   1 -16  -2    0.31    0.18
   1 -16  -2    0.04    0.16
  -1 -16   2    0.37    0.20
  -1 -16   2   -0.11    0.17
   0 -16  -2    3.00    0.28
   0 -16   2    3.27    0.30
   0 -16   2    3.55    0.34
   0 -16  -2    3.64    0.31
   1 -16   2    1.05    0.20
  -1 -16  -2    1.13    0.22
  -1 -16  -2    0.61    0.23
   2 -16   2    0.18    0.16
  -2 -16  -2    0.22    0.21
  -2 -16  -2    0.30    0.20
  -3 -16  -2    0.71    0.20
  -3 -16  -2    0.52    0.23
   3 -16   2    1.14    0.21
  -4 -16  -2    1.48    0.29
   4 -16   2    1.79    0.22
  -4 -16  -2    1.62    0.25
  -5 -16  -2    1.76    0.29
  -5 -16  -2    1.58    0.26
   5 -16   2    1.75    0.21
  -6 -16  -2    0.71    0.23
  -6 -16  -2    0.70    0.26
  -7 -16  -2   -0.04    0.21
  -7 -16  -2    0.47    0.25
  -8 -16  -2    0.07    0.24
  -8 -16  -2    0.18    0.22
  -9 -16  -2    2.19    0.31
  -9 -16  -2    1.42    0.32
 -10 -17   2    0.90    0.26
 -10 -17   2    0.64    0.28
  -9 -17   2   -0.24    0.21
  -9 -17   2    0.06    0.25
  -8 -17   2    1.31    0.30
  -8 -17   2    1.50    0.27
  -7 -17   2    0.50    0.25
  -7 -17   2    0.62    0.22
  -6 -17   2    0.42    0.22
  -6 -17   2    0.17    0.22
  -5 -17   2    0.35    0.21
  -5 -17   2    0.51    0.24
   4 -17  -2    0.19    0.14
  -4 -17   2   -0.08    0.21
  -4 -17   2   -0.10    0.19
  -3 -17   2    1.01    0.24
   3 -17  -2    0.66    0.18
  -3 -17   2    0.74    0.23
   2 -17  -2    0.12    0.17
  -2 -17   2   -0.01    0.22
  -2 -17   2   -0.10    0.18
  -1 -17   2    2.17    0.26
  -1 -17   2    1.91    0.32
   1 -17  -2    1.73    0.24
   1 -17  -2    1.66    0.24
   0 -17  -2    0.47    0.20
   0 -17  -2   -0.22    0.19
   0 -17   2    0.05    0.18
  -1 -17  -2   -0.07    0.17
   1 -17   2    0.04    0.17
   2 -17   2    0.26    0.18
  -2 -17  -2    0.09    0.19
   3 -17   2    0.45    0.19
  -3 -17  -2    0.27    0.20
  -3 -17  -2    0.55    0.23
  -4 -17  -2    0.17    0.23
   4 -17   2    0.12    0.16
  -4 -17  -2    0.13    0.20
  -5 -17  -2    1.36    0.29
  -5 -17  -2    1.08    0.25
   5 -17   2    1.32    0.23
  -6 -17  -2    0.04    0.23
  -6 -17  -2    0.16    0.21
  -7 -17  -2    0.75    0.28
  -7 -17  -2    1.19    0.27
  -8 -17  -2    0.84    0.26
  -8 -17  -2    0.72    0.30
  -8 -18   2    1.09    0.27
  -8 -18   2    1.37    0.32
  -7 -18   2    0.74    0.28
  -7 -18   2    0.97    0.26
  -6 -18   2    1.22    0.30
  -6 -18   2    0.92    0.25
  -5 -18   2   -0.08    0.21
  -5 -18   2   -0.14    0.22
  -4 -18   2   -0.14    0.20
  -4 -18   2    0.13    0.22
   3 -18  -2    2.70    0.27
  -3 -18   2    1.89    0.28
  -3 -18   2    2.48    0.35
  -2 -18   2   -0.07    0.19
   2 -18  -2   -0.07    0.17
   1 -18  -2    0.24    0.19
  -1 -18   2    0.13    0.20
   0 -18   2    4.77    0.36
   0 -18  -2    5.19    0.37
  -1 -18  -2    1.14    0.25
   1 -18   2    0.94    0.22
  -2 -18  -2   -0.01    0.19
   2 -18   2    0.10    0.18
   3 -18   2    4.69    0.35
  -3 -18  -2    3.76    0.34
   4 -18   2    1.45    0.24
  -4 -18  -2    1.90    0.29
  -5 -18  -2    0.21    0.23
  -6 -18  -2    0.14    0.24
  -6 -18  -2    0.65    0.29
  -7 -18  -2    0.18    0.26
  -7 -18  -2    0.36    0.24
  -6 -19   2    0.95    0.28
  -6 -19   2    0.47    0.28
  -5 -19   2    0.32    0.25
  -5 -19   2   -0.21    0.22
  -4 -19   2    0.44    0.24
  -3 -19   2   -0.38    0.20
   2 -19  -2   -0.20    0.18
  -2 -19   2   -0.11    0.20
   1 -19  -2   -0.03    0.19
  -1 -19   2    0.03    0.21
   0 -19  -2   -0.08    0.19
   0 -19   2    0.14    0.20
   1 -19   2    0.69    0.24
  -1 -19  -2    1.16    0.26
   2 -19   2    0.54    0.21
  -2 -19  -2    0.58    0.24
  -3 -19  -2    0.31    0.23
   3 -19   2    0.59    0.21
  -4 -19  -2    0.07    0.23
  -5 -19  -2    2.17    0.32
  -3 -20   2    0.98    0.27
  -2 -20   2    0.31    0.23
  -1 -20   2    1.12    0.26
   1 -20  -2    1.71    0.28
   0 -20  -2    2.18    0.30
   0 -20   2    2.35    0.32
   1 -20   2    3.69    0.35
  -1 -20  -2    3.63    0.36
   2 -20   2   -0.22    0.20
  -2 -20  -2   -0.01    0.23
 -18   0   3   -0.15    0.17
 -17   0   3    0.19    0.17
 -16   0   3   -0.05    0.14
 -15   0   3    0.10    0.14
 -14   0   3    0.09    0.13
 -13   0   3    0.03    0.12
 -12   0   3   -0.11    0.11
 -11   0   3    0.02    0.10
 -10   0   3   -0.11    0.08
   8   0  -3    0.26    0.14
   7   0  -3    0.05    0.12
   6   0  -3    0.03    0.11
   5   0  -3    0.09    0.10
   4   0  -3   -0.07    0.09
   3   0  -3   -0.07    0.10
  -2   0   3   -0.05    0.04
  -2   0   3   -0.06    0.04
  -2   0   3    0.05    0.03
   2   0  -3   -0.01    0.07
   2   0  -3    0.01    0.04
   2   0  -3    0.00    0.04
  -1   0   3   -0.03    0.04
  -1   0   3   -0.01    0.05
   1   0  -3    0.01    0.04
  -1   0   3   -0.01    0.05
   1   0  -3   -0.04    0.05
   1   0  -3    0.02    0.05
   0   0   3    0.02    0.06
   0   0  -3   -0.01    0.07
   0   0   3    0.02    0.07
   0   0  -3    0.12    0.08
   0   0   3    0.01    0.06
   0   0  -3    0.04    0.06
  -1   0  -3    0.07    0.10
   1   0   3    0.05    0.07
   1   0   3    0.09    0.10
  -1   0  -3    0.01    0.07
  -1   0  -3    0.13    0.10
  -2   0  -3   -0.03    0.10
   2   0   3   -0.13    0.07
  -2   0  -3   -0.08    0.07
  -2   0  -3   -0.16    0.09
  -3   0  -3    0.05    0.08
  -3   0  -3    0.01    0.09
  -3   0  -3   -0.01    0.09
  -4   0  -3   -0.08    0.07
  -4   0  -3    0.00    0.09
  -5   0  -3   -0.11    0.10
  -6   0  -3    0.01    0.11
  -7   0  -3   -0.07    0.11
  -7   0  -3    0.09    0.12
  -8   0  -3   -0.07    0.14
  -8   0  -3   -0.11    0.12
  -9   0  -3   -0.14    0.15
 -10   0  -3    0.00    0.16
 -11   0  -3   -0.14    0.15
 -12   0  -3    0.26    0.18
 -13   0  -3   -0.03    0.18
 -14   0  -3   -0.04    0.19
 -15   0  -3   -0.03    0.21
 -16   0  -3    0.26    0.23
 -18  -1   3    0.18    0.19
 -18   1   3    0.39    0.19
 -17  -1   3    0.25    0.17
 -17   1   3    0.03    0.16
 -16  -1   3   -0.02    0.15
 -16   1   3    0.19    0.15
 -15  -1   3    0.35    0.15
 -15   1   3    0.28    0.15
 -14  -1   3    2.54    0.21
 -14   1   3    2.10    0.19
 -13  -1   3    0.01    0.12
 -13   1   3    0.14    0.12
 -13   1   3    0.04    0.10
 -12  -1   3   24.03    0.61
 -12   1   3   23.64    0.61
 -11  -1   3    0.43    0.12
 -10  -1   3   33.55    0.77
   9  -1  -3    0.64    0.16
  -9  -1   3    0.44    0.08
   8  -1  -3    8.28    0.34
  -8  -1   3    8.02    0.22
   7  -1  -3    3.46    0.24
  -7  -1   3    3.01    0.11
   7   1  -3    2.84    0.21
   6  -1  -3   38.76    0.94
  -6  -1   3   39.03    0.81
   6   1  -3   39.11    0.94
   5  -1  -3   56.42    1.25
   5   1  -3   53.44    1.24
   4   1  -3   51.96    1.16
  -3  -1   3   68.37    1.39
   3  -1  -3   68.97    1.48
  -3  -1   3   66.24    1.39
  -3   1   3   67.19    1.38
   3   1  -3   68.79    1.46
  -3   1   3   66.88    1.38
   2  -1  -3   49.79    1.11
  -2  -1   3   51.20    0.99
  -2  -1   3   52.26    1.07
   2  -1  -3   53.07    1.05
   2  -1  -3   51.40    1.05
  -2  -1   3   52.19    1.10
  -2  -1   3   50.72    1.06
  -2   1   3   50.51    0.99
   2   1  -3   45.89    1.05
  -2   1   3   50.15    1.06
  -2   1   3   51.25    1.06
   2   1  -3   51.76    1.10
   2   1  -3   51.59    1.06
  -2   1   3   49.62    0.99
   1  -1  -3    1.50    0.08
  -1  -1   3    1.23    0.09
   1  -1  -3    1.54    0.11
   1  -1  -3    1.50    0.10
  -1  -1   3    1.58    0.10
   1   1  -3    1.54    0.11
  -1   1   3    1.58    0.09
   1   1  -3    1.44    0.09
   1   1  -3    1.51    0.10
  -1   1   3    1.79    0.11
   1   1  -3    1.53    0.11
   0  -1   3    1.75    0.12
   0  -1  -3    1.48    0.11
   0  -1   3    1.70    0.12
   0   1  -3    1.87    0.14
   0   1  -3    1.66    0.11
   0   1   3    1.66    0.12
   0   1  -3    1.74    0.12
   0   1   3    1.45    0.09
   1  -1   3   70.77    1.49
  -1  -1  -3   69.43    1.49
   1  -1   3   68.69    1.40
  -1  -1  -3   68.65    1.40
  -1   1  -3   69.25    1.49
  -1   1  -3   70.44    1.40
  -1   1  -3   69.80    1.49
   1   1   3   72.50    1.50
  -2  -1  -3    7.40    0.23
   2  -1   3    7.64    0.25
  -2  -1  -3    7.16    0.26
   2  -1   3    6.82    0.22
  -2   1  -3    7.21    0.25
  -2   1  -3    7.65    0.23
  -2   1  -3    6.80    0.25
  -3  -1  -3    0.34    0.08
  -3  -1  -3    0.24    0.10
   3  -1   3    0.26    0.08
  -3   1  -3    0.23    0.09
  -3   1  -3    0.27    0.10
  -3   1  -3    0.11    0.08
  -4  -1  -3   25.02    0.64
  -4  -1  -3   26.91    0.60
  -4   1  -3   25.38    0.65
  -4   1  -3   26.68    0.65
  -4   1  -3   27.07    0.60
  -5  -1  -3   84.47    1.79
  -5   1  -3   82.25    1.79
  -5   1  -3   79.50    1.78
  -6  -1  -3   41.37    0.99
  -6   1  -3   42.14    0.99
  -6   1  -3   41.71    0.99
  -7  -1  -3    0.50    0.14
  -7   1  -3    0.50    0.13
  -7   1  -3    0.54    0.14
  -8  -1  -3    0.29    0.15
  -8   1  -3    0.38    0.15
  -8   1  -3    0.23    0.13
  -9  -1  -3    0.52    0.18
  -9   1  -3    0.36    0.16
 -10  -1  -3    0.54    0.18
 -10   1  -3    0.85    0.19
 -11  -1  -3    1.81    0.23
 -11   1  -3    1.96    0.23
 -12  -1  -3    0.18    0.18
 -12   1  -3    0.11    0.18
 -13  -1  -3    0.34    0.19
 -13   1  -3    0.14    0.19
 -14  -1  -3    0.00    0.20
 -14   1  -3   -0.16    0.18
 -15  -1  -3    0.64    0.25
 -15   1  -3    0.80    0.25
 -16  -1  -3    0.57    0.24
 -16   1  -3    0.15    0.24
 -18  -2   3   -0.01    0.18
 -18   2   3   -0.19    0.17
 -17  -2   3    0.18    0.18
 -17   2   3    0.32    0.17
 -16  -2   3    1.06    0.19
 -16   2   3    1.22    0.20
 -15  -2   3    2.47    0.23
 -15   2   3    2.72    0.22
 -14  -2   3    6.08    0.30
 -14   2   3    5.18    0.29
 -13  -2   3   -0.08    0.12
 -13   2   3   -0.01    0.12
 -12  -2   3    0.11    0.12
 -12   2   3    0.12    0.11
 -11  -2   3   18.61    0.50
 -11   2   3   18.40    0.49
 -10  -2   3    0.39    0.10
  10  -2  -3    0.30    0.18
 -10   2   3    0.26    0.09
   9  -2  -3    0.11    0.14
  -9  -2   3    0.25    0.08
  -9   2   3   -0.06    0.07
  -8  -2   3    0.50    0.08
   8  -2  -3    0.32    0.13
  -8   2   3    0.56    0.07
  -7  -2   3    8.20    0.23
   7  -2  -3    7.95    0.33
  -7   2   3    8.39    0.21
  -6  -2   3   38.94    0.82
   6  -2  -3   38.09    0.93
  -6   2   3   38.17    0.80
  -5  -2   3   25.64    0.56
   5  -2  -3   25.96    0.66
   5   2  -3   26.24    0.65
  -5   2   3   25.67    0.54
  -4  -2   3   11.87    0.29
   4  -2  -3   12.38    0.36
   4   2  -3   12.10    0.35
  -4   2   3   12.10    0.27
   3  -2  -3   38.64    0.79
  -3  -2   3   38.22    0.76
   3  -2  -3   38.37    0.89
  -3  -2   3   38.62    0.82
  -3   2   3   38.23    0.75
  -3   2   3   38.46    0.75
   3   2  -3   39.19    0.86
  -3   2   3   39.08    0.82
  -2  -2   3   30.81    0.69
   2  -2  -3   30.76    0.73
  -2  -2   3   31.82    0.64
   2  -2  -3   31.50    0.62
  -2  -2   3   31.31    0.70
   2  -2  -3   31.51    0.62
  -2   2   3   31.29    0.68
   2   2  -3   32.34    0.63
  -2   2   3   31.27    0.63
   2   2  -3   31.28    0.69
  -2   2   3   30.71    0.63
   1  -2  -3   26.54    0.55
  -1  -2   3   26.69    0.58
   1  -2  -3   26.68    0.55
   1  -2  -3   25.44    0.59
  -1  -2   3   26.31    0.60
  -1  -2   3   25.70    0.56
  -1   2   3   26.42    0.60
   1   2  -3   26.47    0.55
   1   2  -3   26.73    0.58
   1   2  -3   26.28    0.60
   0  -2   3   71.78    1.45
   0  -2  -3   70.38    1.54
   0  -2  -3   74.02    1.44
   0  -2   3   74.54    1.54
   0   2  -3   72.53    1.54
   0   2  -3   73.44    1.45
   0   2   3   72.41    1.54
   1  -2   3    5.27    0.21
   1  -2   3    5.03    0.19
  -1  -2  -3    4.98    0.19
  -1  -2  -3    5.32    0.22
   1   2   3    5.27    0.22
  -1   2  -3    5.50    0.19
  -1   2  -3    5.29    0.22
   2  -2   3   46.18    1.03
   2  -2   3   46.10    0.96
  -2  -2  -3   47.39    1.03
  -2   2  -3   43.82    1.03
  -2   2  -3   47.76    0.96
  -3  -2  -3   44.25    1.01
   3  -2   3   44.59    1.00
   3  -2   3   43.63    0.93
  -3   2  -3   46.26    1.01
  -3   2  -3   43.89    0.94
   4  -2   3   29.26    0.65
  -4  -2  -3   29.46    0.72
  -4   2  -3   30.27    0.72
  -4   2  -3   28.82    0.66
  -5  -2  -3   10.70    0.35
  -5   2  -3    9.46    0.34
  -6  -2  -3    1.34    0.16
  -6   2  -3    1.16    0.16
  -6   2  -3    1.27    0.15
  -7  -2  -3    1.68    0.18
  -7   2  -3    1.86    0.19
  -7   2  -3    1.90    0.18
  -8  -2  -3    0.09    0.15
  -8   2  -3   -0.01    0.13
  -8   2  -3   -0.09    0.14
  -9  -2  -3    0.32    0.16
  -9   2  -3    0.02    0.15
 -10  -2  -3    4.94    0.34
 -10   2  -3    5.06    0.33
 -11  -2  -3    1.00    0.20
 -11   2  -3    0.90    0.20
 -12  -2  -3    0.83    0.21
 -12   2  -3    0.87    0.21
 -13  -2  -3    0.01    0.19
 -13   2  -3    0.05    0.18
 -14  -2  -3    0.21    0.21
 -14   2  -3    0.26    0.21
 -15  -2  -3   -0.17    0.21
 -15   2  -3    0.06    0.22
 -16  -2  -3    0.46    0.24
 -16   2  -3    0.00    0.23
 -18  -3   3    2.32    0.28
 -18   3   3    2.55    0.27
 -17  -3   3    0.01    0.18
 -17   3   3    0.24    0.17
 -16  -3   3   -0.10    0.15
 -16   3   3    0.05    0.15
 -15  -3   3    0.60    0.17
 -15   3   3    0.98    0.18
 -14  -3   3    0.39    0.15
 -13  -3   3    2.95    0.22
 -12  -3   3    2.47    0.20
 -12   3   3    2.21    0.18
 -11  -3   3    5.75    0.26
 -11   3   3    5.39    0.20
 -11   3   3    5.24    0.24
  10  -3  -3    1.03    0.18
 -10  -3   3    1.37    0.14
 -10   3   3    1.24    0.09
 -10   3   3    1.39    0.13
   9  -3  -3    1.76    0.21
  -9  -3   3    2.45    0.17
  -9   3   3    2.36    0.11
  -9   3   3    2.37    0.15
  -8  -3   3   12.33    0.33
   8  -3  -3   11.24    0.41
  -8   3   3   12.11    0.26
  -8   3   3   11.96    0.32
   7  -3  -3    0.38    0.13
  -7  -3   3    0.16    0.07
  -7   3   3    0.23    0.07
  -6  -3   3   12.36    0.32
   6  -3  -3   12.82    0.40
  -6   3   3   12.26    0.31
   5  -3  -3    2.98    0.19
  -5  -3   3    3.17    0.15
  -5   3   3    3.03    0.13
  -4  -3   3    2.39    0.13
   4  -3  -3    2.24    0.17
   4  -3  -3    2.35    0.07
  -4   3   3    2.37    0.09
  -4   3   3    2.18    0.12
   3  -3  -3  117.34    2.44
  -3  -3   3  114.21    2.22
   3  -3  -3  111.07    2.35
  -3  -3   3  115.15    2.37
  -3   3   3  112.50    2.36
  -3   3   3  115.92    2.21
   3   3  -3  112.35    2.41
  -2  -3   3    0.09    0.07
   2  -3  -3    0.26    0.10
   2  -3  -3    0.14    0.05
  -2  -3   3    0.13    0.09
   2  -3  -3    0.01    0.03
   2  -3  -3    0.20    0.05
  -2  -3   3    0.20    0.06
  -2   3   3    0.18    0.08
   2   3  -3    0.12    0.06
  -2   3   3    0.12    0.07
   2   3  -3    0.12    0.06
  -1  -3   3   25.95    0.61
  -1  -3   3   26.48    0.56
   1  -3  -3   25.45    0.60
  -1  -3   3   25.87    0.56
   1  -3  -3   25.48    0.55
   1   3  -3   25.98    0.56
   1   3  -3   26.80    0.56
  -1   3   3   25.61    0.56
  -1   3   3   25.78    0.61
   0  -3  -3   56.66    1.22
   0  -3   3   57.95    1.23
   0  -3   3   54.75    1.14
   0  -3  -3   56.04    1.14
   0   3  -3   56.16    1.14
   0   3   3   57.14    1.23
   1  -3   3   42.34    0.93
   1  -3   3   40.09    0.87
  -1  -3  -3   41.48    0.93
  -1   3  -3   40.82    0.93
  -1   3  -3   41.71    0.87
   2  -3   3   16.93    0.46
  -2  -3  -3   17.38    0.46
   2  -3   3   17.40    0.42
  -2   3  -3   17.57    0.43
  -2   3  -3   17.54    0.46
   3  -3   3    3.67    0.17
  -3  -3  -3    3.80    0.20
   3  -3   3    3.54    0.19
  -3   3  -3    3.89    0.21
  -3   3  -3    4.23    0.18
  -4  -3  -3   25.36    0.65
   4  -3   3   25.94    0.59
   4  -3   3   26.21    0.64
  -4   3  -3   25.48    0.65
   5  -3   3    2.73    0.16
  -5  -3  -3    2.87    0.20
  -5   3  -3    3.41    0.22
  -6  -3  -3    3.81    0.24
  -6   3  -3    3.50    0.23
  -7  -3  -3    0.77    0.16
  -7   3  -3    0.68    0.15
  -8  -3  -3    3.38    0.25
  -8   3  -3    3.47    0.25
  -8   3  -3    3.66    0.27
  -9  -3  -3    2.13    0.23
  -9   3  -3    2.10    0.23
 -10  -3  -3    0.26    0.18
 -10   3  -3    0.09    0.17
 -11  -3  -3    0.41    0.19
 -11   3  -3    0.10    0.17
 -12  -3  -3    0.16    0.19
 -12   3  -3    0.15    0.18
 -13  -3  -3    0.21    0.20
 -13   3  -3    0.05    0.19
 -14  -3  -3    0.48    0.21
 -14   3  -3   -0.13    0.20
 -15  -3  -3    0.57    0.25
 -15   3  -3    0.56    0.24
 -18  -4   3    0.74    0.22
 -18   4   3    0.50    0.21
 -17  -4   3    3.05    0.29
 -17   4   3    2.96    0.28
 -16  -4   3    0.11    0.17
 -16   4   3    0.08    0.16
 -15  -4   3    0.42    0.17
 -14  -4   3   -0.07    0.14
 -13  -4   3   14.60    0.48
 -12  -4   3    0.25    0.13
 -12   4   3    0.31    0.12
 -11  -4   3   42.16    0.99
  11  -4  -3   41.01    1.11
 -11   4   3   42.88    0.98
 -11   4   3   41.59    0.89
  10  -4  -3   18.48    0.62
 -10  -4   3   18.75    0.51
 -10   4   3   17.97    0.49
 -10   4   3   18.70    0.44
   9  -4  -3   25.40    0.72
  -9  -4   3   24.44    0.61
  -9   4   3   24.13    0.53
  -9   4   3   24.03    0.59
  -8  -4   3    0.11    0.09
   8  -4  -3    0.11    0.12
  -8   4   3    0.18    0.06
  -8   4   3    0.26    0.08
  -7  -4   3    1.55    0.13
   7  -4  -3    1.35    0.17
  -7   4   3    1.63    0.11
  -7   4   3    1.35    0.09
   6  -4  -3    0.02    0.11
  -6  -4   3    0.01    0.08
  -6   4   3    0.00    0.07
  -6   4   3    0.02    0.05
  -5  -4   3    1.01    0.10
   5  -4  -3    0.88    0.13
  -5   4   3    0.92    0.09
  -5   4   3    0.99    0.07
  -4  -4   3   18.68    0.44
  -4  -4   3   20.38    0.48
   4  -4  -3   19.65    0.44
   4  -4  -3   19.45    0.52
  -4   4   3   19.63    0.43
  -4   4   3   19.28    0.47
   3  -4  -3  135.64    3.14
  -3  -4   3  155.71    2.98
   3  -4  -3  156.55    2.94
   3  -4  -3  154.63    3.25
   3  -4  -3  150.97    2.96
  -3  -4   3  155.79    3.17
  -3   4   3  158.67    3.17
  -3   4   3  155.31    2.97
  -2  -4   3   -0.04    0.08
   2  -4  -3    0.02    0.06
  -2  -4   3    0.04    0.07
   2  -4  -3    0.18    0.11
  -2  -4   3    0.07    0.05
   2  -4  -3    0.07    0.07
  -2   4   3    0.06    0.07
  -2   4   3    0.07    0.08
   2   4  -3    0.04    0.06
   1  -4  -3    1.32    0.10
  -1  -4   3    1.77    0.07
   1  -4  -3    1.41    0.12
  -1  -4   3    1.86    0.14
  -1  -4   3    1.58    0.11
  -1   4   3    1.49    0.12
   1   4  -3    1.88    0.12
  -1   4   3    1.65    0.12
   0  -4   3   21.62    0.53
   0  -4  -3   21.46    0.53
   0  -4  -3   20.59    0.49
   0  -4   3   20.74    0.49
   0   4   3   21.01    0.53
   0   4  -3   21.46    0.49
   1  -4   3    0.88    0.10
  -1  -4  -3    0.50    0.12
   1  -4   3    0.75    0.11
  -1   4  -3    0.61    0.10
  -1   4  -3    0.61    0.05
  -2  -4  -3    4.26    0.22
   2  -4   3    4.42    0.19
   2  -4   3    4.36    0.21
  -2   4  -3    4.10    0.19
  -2   4  -3    4.29    0.15
   3  -4   3    8.91    0.27
  -3  -4  -3    9.26    0.31
   3  -4   3    8.71    0.30
  -3   4  -3    8.37    0.30
  -4  -4  -3   52.99    1.24
   4  -4   3   55.90    1.23
   4  -4   3   54.97    1.14
  -4   4  -3   54.45    1.24
   5  -4   3   14.46    0.41
   5  -4   3   13.26    0.36
  -5  -4  -3   13.01    0.43
  -5   4  -3   13.34    0.43
   6  -4   3    9.30    0.29
  -6  -4  -3    9.19    0.36
  -6   4  -3    9.47    0.36
  -7  -4  -3    1.08    0.18
  -7   4  -3    1.28    0.17
  -8  -4  -3    0.10    0.16
  -8   4  -3   -0.16    0.13
  -9  -4  -3    4.91    0.33
 -10  -4  -3    0.45    0.18
 -10   4  -3    0.37    0.17
 -11  -4  -3    0.71    0.20
 -11   4  -3    0.69    0.19
 -12  -4  -3    0.16    0.19
 -12   4  -3    0.11    0.18
 -13  -4  -3    0.76    0.23
 -13   4  -3    0.50    0.21
 -14  -4  -3    0.05    0.20
 -14   4  -3    0.23    0.20
 -15  -4  -3   -0.01    0.22
 -15   4  -3   -0.14    0.22
 -17  -5   3    1.46    0.25
 -17   5   3    1.94    0.25
 -16  -5   3   -0.33    0.16
 -15  -5   3    0.25    0.17
 -14  -5   3    0.20    0.16
 -13  -5   3   -0.06    0.14
 -12  -5   3    6.22    0.31
 -11  -5   3    7.55    0.33
  11  -5  -3    6.95    0.41
 -11   5   3    7.14    0.30
  10  -5  -3    1.85    0.22
 -10  -5   3    2.50    0.20
 -10   5   3    2.89    0.21
 -10   5   3    2.54    0.17
   9  -5  -3    0.36    0.16
  -9  -5   3    0.35    0.12
  -9   5   3    0.21    0.08
  -9   5   3    0.33    0.11
  -8  -5   3    6.52    0.26
   8  -5  -3    6.30    0.32
  -8   5   3    5.56    0.20
  -8   5   3    5.55    0.23
   7  -5  -3    4.17    0.26
  -7  -5   3    4.55    0.22
  -7   5   3    4.42    0.20
  -7   5   3    4.08    0.16
  -6  -5   3    1.78    0.14
   6  -5  -3    1.61    0.16
  -6   5   3    1.65    0.13
  -6   5   3    1.69    0.10
  -5  -5   3    9.49    0.27
  -5  -5   3    8.92    0.30
   5  -5  -3    9.58    0.25
   5  -5  -3    8.86    0.32
  -5   5   3    9.05    0.25
  -5   5   3    8.95    0.28
  -4  -5   3    0.76    0.09
   4  -5  -3    0.77    0.13
  -4  -5   3    0.94    0.11
   4  -5  -3    0.78    0.05
   4  -5  -3    0.92    0.09
   4  -5  -3    0.81    0.05
  -4   5   3    0.71    0.10
  -4   5   3    0.81    0.09
   3  -5  -3   42.35    0.99
  -3  -5   3   43.03    0.96
   3  -5  -3   42.84    0.86
  -3  -5   3   41.05    0.89
  -3   5   3   41.47    0.95
   3   5  -3   42.13    0.87
  -3   5   3   41.90    0.88
  -2  -5   3    0.26    0.09
  -2  -5   3    0.28    0.06
   2  -5  -3    0.30    0.12
   2  -5  -3    0.34    0.07
   2  -5  -3    0.43    0.09
  -2  -5   3    0.31    0.10
  -2   5   3    0.37    0.08
  -2   5   3    0.42    0.10
   2   5  -3    0.40    0.08
  -1  -5   3    4.00    0.20
   1  -5  -3    3.70    0.18
   1  -5  -3    3.50    0.17
  -1  -5   3    3.51    0.18
  -1  -5   3    3.44    0.10
  -1   5   3    3.50    0.20
  -1   5   3    3.36    0.18
   1   5  -3    3.63    0.17
   0  -5   3    1.18    0.12
   0  -5   3    1.44    0.14
   0  -5  -3    1.31    0.12
   0  -5  -3    1.06    0.12
   0   5  -3    1.36    0.12
   1  -5   3    9.88    0.32
  -1  -5  -3    9.77    0.33
   1  -5   3    9.40    0.29
  -1  -5  -3    9.87    0.30
  -1   5  -3    9.30    0.31
  -2  -5  -3    0.12    0.10
   2  -5   3    0.27    0.10
   2  -5   3    0.12    0.09
  -2   5  -3    0.21    0.06
   3  -5   3   17.08    0.47
   3  -5   3   17.13    0.43
  -3  -5  -3   16.38    0.49
  -4  -5  -3    5.53    0.27
   4  -5   3    5.66    0.22
   4  -5   3    5.21    0.25
  -5  -5  -3    1.77    0.18
   5  -5   3    1.80    0.16
   5  -5   3    1.57    0.13
  -5   5  -3    1.50    0.17
   6  -5   3    1.81    0.17
   6  -5   3    1.81    0.13
  -6  -5  -3    1.67    0.19
  -6   5  -3    2.20    0.20
  -7  -5  -3    1.15    0.19
  -7   5  -3    1.41    0.19
  -8  -5  -3    0.18    0.17
  -9  -5  -3    0.59    0.20
 -10  -5  -3    8.54    0.43
 -11  -5  -3    0.30    0.19
 -11   5  -3    0.33    0.19
 -12  -5  -3    2.70    0.30
 -12   5  -3    2.25    0.27
 -13  -5  -3    2.99    0.32
 -13   5  -3    3.28    0.32
 -14  -5  -3    0.32    0.23
 -14   5  -3    0.56    0.23
 -15  -5  -3    3.56    0.38
 -15   5  -3    3.83    0.37
 -17  -6   3    0.16    0.20
 -17   6   3    0.07    0.18
 -16  -6   3    0.71    0.21
 -15  -6   3    0.65    0.19
 -14  -6   3    0.17    0.16
 -13  -6   3    4.22    0.30
  12  -6  -3    1.66    0.24
 -12  -6   3    1.48    0.20
 -11  -6   3    0.16    0.15
  11  -6  -3    0.18    0.17
 -11   6   3    0.14    0.12
 -10  -6   3    1.69    0.19
  10  -6  -3    1.78    0.24
 -10   6   3    1.52    0.14
 -10   6   3    1.70    0.17
   9  -6  -3    0.19    0.16
  -9  -6   3    0.11    0.13
  -9   6   3    0.08    0.11
  -9   6   3    0.06    0.09
  -8  -6   3   29.59    0.72
   8  -6  -3   28.45    0.78
  -8   6   3   27.39    0.70
  -8   6   3   28.74    0.65
  -7  -6   3    0.21    0.11
   7  -6  -3    0.16    0.12
  -7   6   3    0.00    0.10
  -7   6   3    0.08    0.08
  -6  -6   3    8.87    0.29
   6  -6  -3    8.95    0.35
  -6  -6   3    9.09    0.31
  -6   6   3    8.85    0.30
  -6   6   3    9.11    0.27
  -5  -6   3    6.67    0.27
  -5  -6   3    6.30    0.24
   5  -6  -3    6.29    0.27
   5  -6  -3    6.44    0.22
  -5   6   3    6.59    0.23
  -5   6   3    6.40    0.25
  -4  -6   3    6.22    0.25
  -4  -6   3    6.78    0.23
   4  -6  -3    6.20    0.18
   4  -6  -3    6.57    0.28
   4  -6  -3    5.32    0.20
  -4   6   3    6.53    0.26
  -4   6   3    6.46    0.23
   3  -6  -3    8.34    0.24
  -3  -6   3    8.35    0.27
  -3  -6   3    8.06    0.30
   3  -6  -3    8.40    0.28
   3  -6  -3    8.91    0.32
   3   6  -3    8.63    0.26
  -3   6   3    8.41    0.29
  -3   6   3    8.77    0.27
  -2  -6   3   16.05    0.45
   2  -6  -3   16.67    0.40
  -2  -6   3   16.16    0.42
   2  -6  -3   15.65    0.47
   2  -6  -3   17.03    0.44
  -2   6   3   16.15    0.45
   2   6  -3   16.56    0.41
  -2   6   3   15.56    0.41
  -1  -6   3    0.34    0.04
  -1  -6   3    0.17    0.09
   1  -6  -3    0.41    0.11
  -1  -6   3    0.25    0.10
   1  -6  -3    0.28    0.08
  -1   6   3    0.36    0.10
  -1   6   3    0.39    0.10
   0  -6  -3    0.93    0.11
   0  -6   3    0.96    0.13
   0  -6  -3    1.03    0.13
   0  -6   3    0.98    0.11
  -1  -6  -3    3.19    0.22
   1  -6   3    3.68    0.20
  -1  -6  -3    3.75    0.20
   1  -6   3    3.70    0.21
  -2  -6  -3   12.43    0.37
   2  -6   3   12.63    0.39
   2  -6   3   11.91    0.35
  -2  -6  -3   12.32    0.40
  -2   6  -3   12.08    0.30
   3  -6   3    7.95    0.31
  -3  -6  -3    7.78    0.32
   3  -6   3    8.24    0.28
   4  -6   3    0.09    0.09
   4  -6   3   -0.05    0.10
  -4  -6  -3    0.04    0.13
   5  -6   3    2.18    0.18
   5  -6   3    1.79    0.14
  -5  -6  -3    1.44    0.18
   6  -6   3    0.90    0.12
   6  -6   3    1.24    0.15
  -6  -6  -3    1.00    0.18
   7  -6   3    0.02    0.08
  -7  -6  -3    0.14    0.16
  -8  -6  -3    0.98    0.21
  -9  -6  -3    0.21    0.18
 -10  -6  -3    1.25    0.22
 -11  -6  -3    0.31    0.20
 -12  -6  -3    0.08    0.19
 -12   6  -3    0.23    0.20
 -13  -6  -3    0.99    0.25
 -13   6  -3    0.83    0.24
 -14  -6  -3    2.72    0.33
 -14   6  -3    2.71    0.33
 -15  -6  -3    0.15    0.25
 -15   6  -3    0.68    0.25
 -17  -7   3    1.39    0.26
 -16  -7   3   -0.49    0.17
 -15  -7   3    0.90    0.21
 -14  -7   3    0.02    0.17
 -13  -7   3    0.13    0.16
 -12  -7   3   12.86    0.48
  12  -7  -3   13.63    0.55
 -11  -7   3    5.67    0.32
  11  -7  -3    5.06    0.36
 -10  -7   3    1.03    0.18
  10  -7  -3    0.99    0.21
 -10   7   3    0.71    0.15
   9  -7  -3    3.65    0.28
  -9  -7   3    4.28    0.28
  -9   7   3    3.61    0.25
  -8  -7   3    0.01    0.13
   8  -7  -3   -0.17    0.13
  -8   7   3    0.09    0.11
  -7  -7   3    2.81    0.18
   7  -7  -3    2.37    0.21
  -7  -7   3    2.28    0.19
  -7   7   3    2.43    0.18
  -7   7   3    2.64    0.17
   6  -7  -3    3.03    0.17
   6  -7  -3    2.65    0.21
  -6  -7   3    3.07    0.20
  -6  -7   3    2.82    0.20
  -6   7   3    2.74    0.20
  -6   7   3    2.77    0.18
  -5  -7   3    0.18    0.12
   5  -7  -3    0.17    0.05
  -5  -7   3    0.14    0.10
   5  -7  -3    0.20    0.09
   5  -7  -3    0.27    0.12
  -5   7   3    0.29    0.11
  -5   7   3    0.21    0.09
   4  -7  -3    3.41    0.22
  -4  -7   3    3.08    0.19
  -4  -7   3    3.16    0.22
   4  -7  -3    3.32    0.15
  -4   7   3    3.14    0.20
  -3  -7   3    1.31    0.14
   3  -7  -3    1.33    0.14
   3  -7  -3    1.31    0.11
  -3  -7   3    1.46    0.16
   3  -7  -3    1.18    0.15
  -3   7   3    1.33    0.15
  -2  -7   3   30.58    0.73
  -2  -7   3   33.12    0.80
   2  -7  -3   33.09    0.81
   2  -7  -3   31.80    0.71
   2  -7  -3   33.57    0.78
  -2   7   3   31.26    0.79
   1  -7  -3   21.58    0.56
  -1  -7   3   20.43    0.56
   1  -7  -3   20.82    0.52
  -1  -7   3   21.20    0.52
   0  -7   3    0.93    0.12
   0  -7  -3    0.83    0.11
   0  -7  -3    0.57    0.12
   0  -7   3    1.05    0.15
   1  -7   3    5.10    0.26
  -1  -7  -3    5.27    0.24
   1  -7   3    4.85    0.23
  -1  -7  -3    5.18    0.25
  -2  -7  -3   30.43    0.72
   2  -7   3   30.39    0.71
  -2  -7  -3   31.13    0.78
   2  -7   3   29.53    0.77
   3  -7   3   25.46    0.66
  -3  -7  -3   24.50    0.62
   3  -7   3   24.23    0.60
  -3  -7  -3   24.45    0.67
   4  -7   3    8.76    0.34
  -4  -7  -3    9.66    0.38
   4  -7   3    9.30    0.31
   5  -7   3    0.54    0.11
  -5  -7  -3    0.78    0.18
   5  -7   3    0.54    0.14
  -6  -7  -3    0.36    0.16
   6  -7   3    0.00    0.12
   6  -7   3    0.14    0.10
   7  -7   3    4.72    0.27
   7  -7   3    4.73    0.22
  -7  -7  -3    4.92    0.34
  -8  -7  -3    5.37    0.36
   8  -7   3    5.46    0.23
  -9  -7  -3   14.22    0.54
 -10  -7  -3    0.24    0.19
 -11  -7  -3    1.78    0.27
 -12  -7  -3    4.26    0.36
 -13  -7  -3    2.35    0.31
 -13   7  -3    2.49    0.31
 -14  -7  -3    0.25    0.24
 -14   7  -3    0.01    0.22
 -15  -7  -3    9.44    0.55
 -15   7  -3    9.74    0.56
 -16  -8   3   -0.09    0.19
 -15  -8   3    0.27    0.19
 -14  -8   3    0.40    0.19
 -13  -8   3    1.15    0.21
  12  -8  -3    0.34    0.18
 -12  -8   3    0.48    0.18
 -11  -8   3    0.72    0.18
  11  -8  -3    0.98    0.20
  10  -8  -3   23.97    0.74
 -10  -8   3   24.41    0.70
  -9  -8   3    0.60    0.17
  -9  -8   3    0.25    0.14
   9  -8  -3    0.76    0.18
  -9   8   3    0.68    0.16
  -8  -8   3    8.45    0.37
  -8  -8   3    8.51    0.33
   8  -8  -3    8.86    0.39
  -8   8   3    8.85    0.35
  -7  -8   3    2.11    0.18
  -7  -8   3    2.18    0.21
   7  -8  -3    2.36    0.22
  -7   8   3    2.19    0.19
   6  -8  -3    4.60    0.14
   6  -8  -3    4.61    0.27
   6  -8  -3    4.83    0.22
  -6  -8   3    4.82    0.29
  -6  -8   3    4.62    0.25
  -6   8   3    5.03    0.27
   5  -8  -3    6.66    0.32
  -5  -8   3    6.49    0.30
   5  -8  -3    6.86    0.21
   5  -8  -3    6.86    0.26
  -5  -8   3    6.93    0.28
  -5   8   3    6.69    0.30
   4  -8  -3    0.76    0.12
   4  -8  -3    0.67    0.09
   4  -8  -3    0.50    0.14
  -4  -8   3    0.65    0.12
  -4  -8   3    0.68    0.14
  -4   8   3    0.69    0.14
   3  -8  -3   16.85    0.50
  -3  -8   3   16.11    0.49
  -3  -8   3   16.25    0.45
   3  -8  -3   15.83    0.47
   3  -8  -3   16.28    0.41
  -3   8   3   16.26    0.49
  -2  -8   3    8.13    0.30
  -2  -8   3    8.92    0.34
   2  -8  -3    8.14    0.32
   2  -8  -3    8.86    0.34
   2  -8  -3    8.78    0.29
   1  -8  -3    0.75    0.14
  -1  -8   3    0.74    0.15
   1  -8  -3    0.87    0.12
  -1  -8   3    0.71    0.12
   0  -8   3    1.38    0.07
   0  -8   3    1.43    0.15
   0  -8  -3    1.16    0.16
   0  -8  -3    0.99    0.13
   0  -8   3    1.31    0.17
  -1  -8  -3    4.01    0.25
  -1  -8  -3    3.80    0.22
   1  -8   3    3.87    0.25
   1  -8   3    3.95    0.23
  -2  -8  -3    0.10    0.12
   2  -8   3    0.38    0.13
  -2  -8  -3    0.14    0.12
   2  -8   3    0.10    0.10
   3  -8   3    0.11    0.12
   3  -8   3    0.17    0.11
  -3  -8  -3    0.21    0.15
  -3  -8  -3    0.10    0.12
  -4  -8  -3    9.32    0.39
  -4  -8  -3    8.63    0.36
   4  -8   3    8.62    0.32
   4  -8   3    8.79    0.36
   5  -8   3    7.52    0.33
   5  -8   3    7.79    0.30
  -5  -8  -3    7.57    0.36
   6  -8   3    6.79    0.32
   6  -8   3    5.98    0.27
  -6  -8  -3    6.35    0.37
   7  -8   3    1.52    0.15
  -7  -8  -3    1.70    0.24
  -8  -8  -3    0.15    0.19
   8  -8   3    0.01    0.08
  -9  -8  -3   23.19    0.73
 -10  -8  -3    6.28    0.40
 -11  -8  -3    0.60    0.23
 -12  -8  -3   11.42    0.54
 -13  -8  -3   -0.28    0.21
 -14  -8  -3   -0.12    0.24
 -14   8  -3    0.29    0.23
 -16  -9   3   -0.13    0.21
 -15  -9   3    0.89    0.23
 -14  -9   3    3.26    0.30
  13  -9  -3    0.43    0.20
 -13  -9   3    0.31    0.19
  12  -9  -3   24.99    0.81
 -12  -9   3   26.10    0.77
 -11  -9   3    0.17    0.15
 -11  -9   3    0.12    0.16
  11  -9  -3   -0.07    0.15
  10  -9  -3   25.33    0.77
 -10  -9   3   23.70    0.67
 -10  -9   3   26.01    0.74
  -9  -9   3    3.28    0.23
  -9  -9   3    3.57    0.27
   9  -9  -3    3.10    0.26
  -8  -9   3   10.49    0.43
  -8  -9   3   10.21    0.39
   8  -9  -3    9.69    0.42
  -7  -9   3    6.04    0.33
  -7  -9   3    6.65    0.32
   7  -9  -3    6.65    0.35
  -7   9   3    6.20    0.33
   6  -9  -3    5.97    0.19
   6  -9  -3    6.00    0.31
  -6  -9   3    6.40    0.33
  -6  -9   3    5.73    0.29
   6  -9  -3    5.81    0.26
  -6   9   3    5.77    0.30
  -5  -9   3    4.07    0.25
   5  -9  -3    4.15    0.18
  -5  -9   3    3.97    0.29
   5  -9  -3    3.85    0.27
  -5   9   3    3.91    0.27
  -4  -9   3    4.83    0.29
   4  -9  -3    4.80    0.21
  -4  -9   3    4.44    0.26
   4  -9  -3    4.68    0.27
   4  -9  -3    4.51    0.24
  -4   9   3    4.41    0.28
   3  -9  -3   15.16    0.48
  -3  -9   3   14.41    0.44
   3  -9  -3   14.54    0.45
   3  -9  -3   14.72    0.40
  -3  -9   3   14.17    0.47
  -2  -9   3    1.69    0.19
   2  -9  -3    1.86    0.18
   2  -9  -3    1.22    0.14
   2  -9  -3    1.22    0.18
  -2  -9   3    1.24    0.15
   1  -9  -3    5.52    0.26
  -1  -9   3    5.65    0.27
  -1  -9   3    5.42    0.30
   1  -9  -3    5.73    0.29
   0  -9  -3   -0.02    0.12
   0  -9   3    0.24    0.06
   0  -9   3    0.04    0.13
   0  -9   3    0.25    0.11
   0  -9  -3    0.38    0.12
  -1  -9  -3    9.87    0.39
   1  -9   3   10.11    0.24
   1  -9   3    9.88    0.35
   1  -9   3    9.66    0.39
  -1  -9  -3   10.53    0.36
  -2  -9  -3    4.96    0.28
  -2  -9  -3    4.79    0.30
   2  -9   3    4.89    0.28
   2  -9   3    5.08    0.27
   2  -9   3    5.03    0.15
  -3  -9  -3    0.87    0.18
   3  -9   3    0.59    0.16
  -3  -9  -3    0.79    0.17
   3  -9   3    0.80    0.14
   4  -9   3    0.82    0.16
  -4  -9  -3    0.70    0.19
  -4  -9  -3    0.62    0.16
   4  -9   3    0.95    0.14
  -5  -9  -3    3.27    0.25
   5  -9   3    3.68    0.26
   5  -9   3    3.83    0.24
  -5  -9  -3    3.06    0.27
  -6  -9  -3    0.16    0.18
  -6  -9  -3    0.05    0.16
   6  -9   3    0.15    0.14
   6  -9   3    0.21    0.11
   7  -9   3    3.82    0.22
  -7  -9  -3    4.28    0.34
  -8  -9  -3    8.39    0.43
   8  -9   3    8.38    0.29
  -9  -9  -3    0.60    0.22
 -10  -9  -3    0.60    0.23
 -11  -9  -3    0.12    0.21
 -12  -9  -3    4.32    0.38
 -13  -9  -3    0.07    0.24
 -14  -9  -3   -0.19    0.24
 -16 -10   3    0.16    0.22
 -15 -10   3    0.53    0.21
 -15 -10   3    0.32    0.22
 -14 -10   3    1.78    0.24
 -14 -10   3    1.87    0.28
  13 -10  -3   -0.03    0.18
 -13 -10   3   -0.04    0.18
 -13 -10   3    0.29    0.17
 -12 -10   3    1.02    0.22
  12 -10  -3    0.97    0.21
 -12 -10   3    0.97    0.19
 -11 -10   3    1.23    0.19
 -11 -10   3    1.20    0.22
  11 -10  -3    1.23    0.22
 -10 -10   3    5.11    0.34
 -10 -10   3    5.56    0.33
  10 -10  -3    5.61    0.35
  -9 -10   3    0.45    0.18
  -9 -10   3    0.64    0.17
   9 -10  -3    0.47    0.16
   8 -10  -3    6.90    0.36
  -8 -10   3    6.25    0.37
  -8 -10   3    6.53    0.34
  -7 -10   3   22.57    0.63
   7 -10  -3   22.76    0.48
   7 -10  -3   23.19    0.69
  -7 -10   3   22.10    0.68
   6 -10  -3    0.23    0.15
   6 -10  -3    0.54    0.13
  -6 -10   3    0.44    0.17
  -6 -10   3    0.13    0.14
   6 -10  -3    0.36    0.08
  -6  10   3    0.30    0.16
  -5 -10   3   11.68    0.46
   5 -10  -3   11.91    0.43
   5 -10  -3   12.50    0.34
  -5 -10   3   11.59    0.42
  -5  10   3   11.49    0.44
   4 -10  -3    0.75    0.16
   4 -10  -3    0.76    0.14
   4 -10  -3    0.83    0.12
  -4 -10   3    0.63    0.15
  -4 -10   3    0.91    0.19
   3 -10  -3    5.60    0.32
  -3 -10   3    5.27    0.29
   3 -10  -3    5.90    0.26
  -3 -10   3    5.29    0.32
   3 -10  -3    5.31    0.29
   2 -10  -3    2.06    0.17
   2 -10  -3    1.91    0.20
  -2 -10   3    1.79    0.20
  -2 -10   3    2.12    0.19
   2 -10  -3    2.03    0.21
   1 -10  -3    1.86    0.21
  -1 -10   3    2.18    0.23
   1 -10  -3    1.93    0.17
  -1 -10   3    1.69    0.19
   0 -10   3    5.15    0.29
   0 -10   3    5.39    0.17
   0 -10  -3    5.44    0.29
   0 -10  -3    4.82    0.27
   0 -10   3    4.82    0.31
  -1 -10  -3    9.69    0.37
   1 -10   3    9.02    0.36
   1 -10   3    9.42    0.40
   1 -10   3    9.12    0.24
  -1 -10  -3    9.53    0.39
   2 -10   3   11.48    0.29
  -2 -10  -3   11.77    0.41
  -2 -10  -3   10.98    0.45
   2 -10   3   11.95    0.43
   2 -10   3   11.83    0.40
  -3 -10  -3    3.67    0.29
   3 -10   3    3.29    0.26
  -3 -10  -3    2.78    0.23
   3 -10   3    2.64    0.21
  -4 -10  -3    3.38    0.28
   4 -10   3    4.12    0.25
  -4 -10  -3    3.43    0.26
   4 -10   3    3.49    0.27
  -5 -10  -3    1.84    0.24
   5 -10   3    2.43    0.23
  -5 -10  -3    1.87    0.23
   5 -10   3    2.10    0.19
   6 -10   3   21.50    0.57
  -6 -10  -3   20.64    0.69
  -6 -10  -3   20.83    0.63
  -7 -10  -3    0.85    0.19
  -7 -10  -3    0.98    0.22
   7 -10   3    0.77    0.13
   8 -10   3    0.53    0.11
  -8 -10  -3    0.60    0.21
  -9 -10  -3    8.44    0.46
 -10 -10  -3    0.17    0.21
 -11 -10  -3    0.13    0.22
 -12 -10  -3    2.64    0.34
 -13 -10  -3   -0.33    0.23
 -15 -11   3    3.21    0.31
 -15 -11   3    2.86    0.34
 -14 -11   3    0.30    0.22
 -14 -11   3    0.18    0.18
  13 -11  -3    1.94    0.27
 -13 -11   3    1.91    0.27
 -13 -11   3    2.19    0.25
 -12 -11   3    1.30    0.24
 -12 -11   3    1.78    0.23
  12 -11  -3    1.95    0.25
 -11 -11   3    0.44    0.18
 -11 -11   3    0.79    0.21
  11 -11  -3    0.58    0.19
  10 -11  -3    1.40    0.22
 -10 -11   3    1.53    0.24
 -10 -11   3    1.57    0.21
  -9 -11   3    5.04    0.32
   9 -11  -3    4.87    0.32
  -9 -11   3    3.86    0.31
   8 -11  -3    0.28    0.16
  -8 -11   3    0.42    0.16
  -8 -11   3    0.11    0.17
  -7 -11   3    6.35    0.38
   7 -11  -3    6.33    0.34
   7 -11  -3    6.28    0.20
  -7 -11   3    6.74    0.35
   6 -11  -3   -0.12    0.14
   6 -11  -3    0.19    0.09
  -6 -11   3    0.38    0.16
  -6 -11   3   -0.07    0.17
  -5 -11   3   -0.08    0.17
   5 -11  -3   -0.09    0.09
  -5 -11   3    0.10    0.14
   5 -11  -3    0.12    0.13
   5 -11  -3    0.29    0.15
   4 -11  -3    0.30    0.11
   4 -11  -3    0.33    0.15
   4 -11  -3    0.10    0.13
  -4 -11   3    0.18    0.14
  -4 -11   3    0.16    0.17
  -3 -11   3    0.12    0.17
   3 -11  -3    0.13    0.14
  -3 -11   3    0.34    0.15
   3 -11  -3    0.25    0.16
   3 -11  -3    0.33    0.12
   2 -11  -3    0.17    0.15
   2 -11  -3    0.03    0.12
  -2 -11   3    0.01    0.14
  -2 -11   3   -0.10    0.16
   2 -11  -3   -0.01    0.16
  -1 -11   3    8.41    0.36
   1 -11  -3    9.01    0.39
   1 -11  -3    8.95    0.36
  -1 -11   3    8.89    0.39
   0 -11   3    8.44    0.25
   0 -11  -3    8.54    0.39
   0 -11   3    8.50    0.36
   0 -11   3    8.39    0.39
   0 -11  -3    8.39    0.36
  -1 -11  -3    0.82    0.17
   1 -11   3    0.92    0.08
  -1 -11  -3    0.55    0.17
   1 -11   3    0.82    0.16
   1 -11   3    0.89    0.19
   2 -11   3   15.24    0.53
   2 -11   3   15.95    0.38
  -2 -11  -3   16.01    0.57
  -2 -11  -3   16.63    0.52
   2 -11   3   16.23    0.50
  -3 -11  -3   10.55    0.43
  -3 -11  -3    9.25    0.43
   3 -11   3   11.12    0.40
   3 -11   3   10.16    0.43
   4 -11   3    0.13    0.14
  -4 -11  -3    0.29    0.18
  -4 -11  -3    0.05    0.16
   4 -11   3   -0.01    0.14
   5 -11   3    2.69    0.21
  -5 -11  -3    2.45    0.24
  -5 -11  -3    2.63    0.28
  -6 -11  -3    4.43    0.35
  -6 -11  -3    3.62    0.29
   6 -11   3    4.29    0.26
  -7 -11  -3   -0.02    0.16
   7 -11   3   -0.01    0.11
  -7 -11  -3   -0.20    0.17
  -8 -11  -3    0.35    0.21
  -8 -11  -3    0.26    0.17
  -9 -11  -3    1.01    0.24
  -9 -11  -3    0.51    0.20
 -10 -11  -3    0.09    0.20
 -10 -11  -3    0.20    0.19
 -11 -11  -3    0.37    0.23
 -12 -11  -3    0.17    0.24
 -13 -11  -3    0.57    0.28
 -15 -12   3    0.67    0.27
 -15 -12   3    0.24    0.22
 -14 -12   3    0.94    0.23
 -14 -12   3    0.64    0.26
 -13 -12   3    1.60    0.28
 -13 -12   3    1.27    0.23
  13 -12  -3    1.39    0.25
 -12 -12   3    0.01    0.20
 -12 -12   3   -0.02    0.17
  12 -12  -3    0.39    0.18
  11 -12  -3   12.42    0.54
 -11 -12   3   12.10    0.52
 -11 -12   3   14.21    0.58
 -10 -12   3    0.47    0.21
 -10 -12   3    0.51    0.19
  10 -12  -3    0.71    0.19
  -9 -12   3    1.04    0.22
   9 -12  -3    1.14    0.20
  -9 -12   3    0.88    0.19
  -8 -12   3   -0.14    0.17
  -8 -12   3    0.23    0.16
   8 -12  -3    0.02    0.15
  -7 -12   3    0.10    0.17
   7 -12  -3    0.01    0.15
  -7 -12   3    0.10    0.15
  -6 -12   3   -0.01    0.15
   6 -12  -3    0.06    0.14
   6 -12  -3    0.26    0.10
  -6 -12   3   -0.04    0.18
  -5 -12   3   -0.16    0.17
  -5 -12   3   -0.04    0.15
   5 -12  -3   -0.07    0.10
   5 -12  -3   -0.04    0.15
  -4 -12   3    2.35    0.23
   4 -12  -3    2.31    0.19
  -4 -12   3    2.59    0.28
   4 -12  -3    2.08    0.23
   4 -12  -3    2.91    0.27
   3 -12  -3   11.05    0.44
  -3 -12   3   11.26    0.44
  -3 -12   3   11.49    0.48
   3 -12  -3   10.91    0.39
   3 -12  -3   10.94    0.44
   2 -12  -3    5.04    0.33
   2 -12  -3    4.28    0.31
  -2 -12   3    3.88    0.27
   2 -12  -3    4.55    0.28
  -2 -12   3    5.05    0.36
   1 -12  -3   23.00    0.71
   1 -12  -3   22.26    0.63
  -1 -12   3   22.84    0.57
  -1 -12   3   23.47    0.71
  -1 -12   3   23.67    0.65
   0 -12   3    0.31    0.08
   0 -12   3    0.41    0.19
   0 -12  -3    0.36    0.16
   0 -12  -3    0.56    0.19
   0 -12   3    0.20    0.15
   1 -12   3    0.79    0.08
   1 -12   3    0.72    0.17
   1 -12   3    0.79    0.20
  -1 -12  -3    0.83    0.22
  -1 -12  -3    0.71    0.18
   2 -12   3    6.91    0.34
  -2 -12  -3    7.24    0.38
  -2 -12  -3    7.22    0.40
   2 -12   3    7.53    0.23
   2 -12   3    7.05    0.39
  -3 -12  -3    6.67    0.41
   3 -12   3    8.05    0.35
  -3 -12  -3    6.94    0.37
   3 -12   3    7.67    0.39
   4 -12   3    3.32    0.25
   4 -12   3    3.22    0.28
  -4 -12  -3    2.50    0.24
  -4 -12  -3    3.04    0.30
  -5 -12  -3    6.49    0.41
   5 -12   3    5.96    0.31
  -5 -12  -3    6.39    0.37
  -6 -12  -3    0.91    0.19
  -6 -12  -3    1.60    0.26
   6 -12   3    1.55    0.18
  -7 -12  -3    3.22    0.28
   7 -12   3    3.55    0.24
  -7 -12  -3    3.65    0.34
  -8 -12  -3   -0.06    0.20
  -8 -12  -3   -0.03    0.18
  -9 -12  -3    2.30    0.31
  -9 -12  -3    2.19    0.27
 -10 -12  -3    0.19    0.22
 -10 -12  -3   -0.10    0.18
 -11 -12  -3    0.47    0.26
 -11 -12  -3    0.60    0.22
 -12 -12  -3    0.08    0.22
 -12 -12  -3   -0.40    0.23
 -14 -13   3   -0.01    0.21
 -14 -13   3    0.20    0.24
 -13 -13   3    0.60    0.26
  13 -13  -3   -0.04    0.18
 -13 -13   3    0.09    0.21
  12 -13  -3   -0.20    0.16
 -12 -13   3    0.01    0.21
 -12 -13   3   -0.02    0.19
 -11 -13   3    0.08    0.18
 -11 -13   3    0.32    0.22
  11 -13  -3    0.17    0.18
 -10 -13   3    0.29    0.19
  10 -13  -3    0.56    0.19
 -10 -13   3    0.41    0.21
  -9 -13   3    0.90    0.21
  -9 -13   3    0.83    0.23
   9 -13  -3    0.84    0.19
  -8 -13   3    1.21    0.21
  -8 -13   3    1.51    0.25
   8 -13  -3    1.48    0.22
  -7 -13   3    0.67    0.19
   7 -13  -3    0.84    0.18
  -7 -13   3    0.50    0.20
  -6 -13   3    0.60    0.18
   6 -13  -3    0.70    0.18
   6 -13  -3    0.79    0.12
  -6 -13   3    0.45    0.20
   5 -13  -3    1.57    0.21
  -5 -13   3    2.14    0.26
  -5 -13   3    1.85    0.23
   5 -13  -3    1.85    0.17
  -4 -13   3    4.85    0.36
  -4 -13   3    4.70    0.32
   4 -13  -3    4.96    0.27
   4 -13  -3    4.78    0.32
  -3 -13   3    0.59    0.17
   3 -13  -3    0.39    0.17
   3 -13  -3    0.64    0.15
  -3 -13   3    0.58    0.21
   2 -13  -3    5.45    0.34
  -2 -13   3    5.25    0.33
   2 -13  -3    4.66    0.31
  -2 -13   3    5.47    0.37
   2 -13  -3    5.10    0.35
  -1 -13   3   22.75    0.57
  -1 -13   3   23.27    0.72
  -1 -13   3   22.60    0.66
   1 -13  -3   23.63    0.65
   1 -13  -3   21.21    0.70
   1 -13  -3   22.90    0.72
   0 -13  -3    0.00    0.17
   0 -13   3   -0.03    0.15
   0 -13  -3   -0.07    0.15
   0 -13   3    0.05    0.15
   1 -13   3    3.42    0.30
  -1 -13  -3    2.24    0.23
  -1 -13  -3    3.34    0.31
   1 -13   3    2.83    0.25
   2 -13   3    1.19    0.19
  -2 -13  -3    1.05    0.19
  -2 -13  -3    1.07    0.21
   2 -13   3    1.32    0.22
  -3 -13  -3    4.35    0.30
  -3 -13  -3    3.49    0.31
   3 -13   3    3.35    0.25
   3 -13   3    4.43    0.33
   4 -13   3    1.98    0.20
  -4 -13  -3    1.73    0.22
  -4 -13  -3    1.52    0.25
   5 -13   3    0.56    0.15
  -5 -13  -3    0.71    0.19
  -5 -13  -3    0.90    0.24
   6 -13   3    1.49    0.18
  -6 -13  -3    1.49    0.23
  -6 -13  -3    1.76    0.28
  -7 -13  -3   -0.33    0.19
   7 -13   3   -0.10    0.12
  -7 -13  -3    0.31    0.19
  -8 -13  -3    0.16    0.19
  -8 -13  -3    0.12    0.22
  -9 -13  -3    0.03    0.19
  -9 -13  -3    0.29    0.23
 -10 -13  -3    0.08    0.23
 -10 -13  -3    0.01    0.20
 -11 -13  -3    2.65    0.37
 -11 -13  -3    2.06    0.29
 -12 -13  -3    0.34    0.27
 -12 -13  -3    0.89    0.27
 -13 -14   3    0.79    0.25
 -13 -14   3    0.73    0.28
 -12 -14   3    0.04    0.21
  12 -14  -3    0.06    0.17
 -12 -14   3    0.16    0.23
 -11 -14   3    0.71    0.22
 -11 -14   3    0.61    0.24
  11 -14  -3    0.60    0.20
  10 -14  -3    0.15    0.17
 -10 -14   3    0.23    0.21
 -10 -14   3   -0.07    0.18
  -9 -14   3    0.17    0.21
  -9 -14   3   -0.06    0.18
   9 -14  -3   -0.08    0.16
  -8 -14   3    0.43    0.20
   8 -14  -3    0.89    0.20
  -8 -14   3    0.82    0.24
  -7 -14   3   15.18    0.60
   7 -14  -3   14.15    0.53
  -7 -14   3   14.12    0.54
  -6 -14   3   -0.11    0.16
  -6 -14   3   -0.15    0.19
   6 -14  -3   -0.20    0.14
  -5 -14   3    1.23    0.24
  -5 -14   3    0.87    0.20
   5 -14  -3    1.29    0.16
   5 -14  -3    1.53    0.21
  -4 -14   3    5.57    0.39
  -4 -14   3    6.32    0.37
   4 -14  -3    5.76    0.30
   4 -14  -3    5.90    0.35
  -3 -14   3    9.98    0.45
   3 -14  -3   10.22    0.40
   3 -14  -3   10.57    0.45
  -3 -14   3   11.00    0.50
   2 -14  -3    0.44    0.16
  -2 -14   3    0.69    0.19
  -2 -14   3    0.28    0.20
   2 -14  -3    0.36    0.19
  -1 -14   3    6.11    0.35
   1 -14  -3    6.39    0.35
   1 -14  -3    7.00    0.40
   1 -14  -3    6.06    0.38
  -1 -14   3    7.05    0.41
   0 -14   3   -0.06    0.15
   0 -14  -3   -0.10    0.14
   0 -14   3    0.09    0.17
   0 -14  -3    0.09    0.17
  -1 -14  -3    0.18    0.16
   1 -14   3    0.02    0.14
  -1 -14  -3    0.27    0.17
   1 -14   3    0.02    0.18
   2 -14   3    7.68    0.38
   2 -14   3    7.51    0.42
  -2 -14  -3    7.87    0.40
  -2 -14  -3    7.22    0.43
   3 -14   3    1.58    0.21
  -3 -14  -3    1.99    0.24
  -3 -14  -3    1.59    0.28
  -4 -14  -3    0.06    0.20
   4 -14   3    0.03    0.14
  -4 -14  -3    0.02    0.17
  -5 -14  -3    0.83    0.23
   5 -14   3    0.34    0.15
  -5 -14  -3    0.21    0.19
  -6 -14  -3    1.60    0.29
   6 -14   3    1.45    0.19
  -6 -14  -3    1.60    0.26
  -7 -14  -3    0.80    0.26
  -7 -14  -3    0.42    0.21
  -8 -14  -3   -0.11    0.19
  -8 -14  -3   -0.17    0.22
  -9 -14  -3    0.29    0.22
  -9 -14  -3    0.07    0.23
 -10 -14  -3    0.81    0.26
 -10 -14  -3    0.64    0.29
 -11 -14  -3    0.41    0.25
 -11 -14  -3    0.00    0.26
 -12 -15   3    3.01    0.37
 -12 -15   3    2.87    0.32
 -11 -15   3    0.13    0.24
 -11 -15   3    0.59    0.22
 -10 -15   3    3.93    0.34
 -10 -15   3    3.85    0.37
   9 -15  -3    0.19    0.16
  -9 -15   3    0.18    0.20
  -9 -15   3    0.15    0.22
   8 -15  -3    0.50    0.17
  -8 -15   3    0.30    0.22
  -8 -15   3    0.37    0.19
   7 -15  -3    5.09    0.34
  -7 -15   3    4.94    0.39
  -7 -15   3    4.16    0.32
  -6 -15   3    4.18    0.36
   6 -15  -3    4.59    0.32
  -6 -15   3    4.54    0.33
   5 -15  -3    2.42    0.25
   5 -15  -3    2.30    0.20
  -5 -15   3    1.82    0.25
  -5 -15   3    2.03    0.27
   4 -15  -3    4.64    0.29
  -4 -15   3    4.45    0.37
   4 -15  -3    4.23    0.31
  -4 -15   3    4.26    0.33
   3 -15  -3    0.59    0.19
  -3 -15   3    0.66    0.23
   3 -15  -3    0.44    0.16
  -3 -15   3    0.43    0.18
   2 -15  -3   -0.05    0.16
  -2 -15   3   -0.20    0.17
   2 -15  -3    0.03    0.14
  -2 -15   3    0.27    0.19
  -1 -15   3    1.08    0.21
  -1 -15   3    1.23    0.22
   1 -15  -3    1.47    0.22
   1 -15  -3    1.34    0.24
   0 -15   3    0.25    0.20
   0 -15   3    0.59    0.19
   0 -15  -3    0.22    0.17
   0 -15  -3    0.51    0.22
  -1 -15  -3    8.60    0.46
  -1 -15  -3    8.96    0.42
   1 -15   3    8.29    0.41
   1 -15   3    8.20    0.45
   2 -15   3    0.87    0.18
  -2 -15  -3    0.89    0.21
  -2 -15  -3    0.77    0.23
   3 -15   3   -0.01    0.15
  -3 -15  -3   -0.08    0.17
  -3 -15  -3   -0.22    0.19
  -4 -15  -3    2.59    0.32
   4 -15   3    2.51    0.24
  -4 -15  -3    2.67    0.28
  -5 -15  -3    5.85    0.45
   5 -15   3    5.98    0.34
  -5 -15  -3    6.29    0.42
  -6 -15  -3    2.31    0.32
  -6 -15  -3    2.62    0.30
   6 -15   3    2.58    0.23
  -7 -15  -3    0.01    0.19
  -7 -15  -3    0.24    0.24
  -8 -15  -3    0.26    0.25
  -8 -15  -3    0.55    0.22
  -9 -15  -3    0.05    0.26
  -9 -15  -3   -0.07    0.21
 -10 -15  -3    0.49    0.25
 -10 -15  -3    0.21    0.27
 -11 -16   3    0.16    0.25
 -11 -16   3    0.01    0.22
 -10 -16   3    8.21    0.48
 -10 -16   3    8.43    0.56
  -9 -16   3    0.67    0.26
  -9 -16   3    0.73    0.23
  -8 -16   3    0.05    0.22
  -8 -16   3    0.20    0.21
   7 -16  -3   -0.12    0.16
  -7 -16   3    0.14    0.22
  -7 -16   3    0.05    0.19
   6 -16  -3    4.11    0.31
  -6 -16   3    4.35    0.35
  -6 -16   3    4.36    0.40
  -5 -16   3    0.42    0.21
  -5 -16   3    0.31    0.22
   5 -16  -3    0.24    0.17
  -4 -16   3    1.60    0.25
   4 -16  -3    1.63    0.20
   4 -16  -3    1.77    0.23
  -4 -16   3    1.82    0.29
   3 -16  -3    0.01    0.14
  -3 -16   3    0.07    0.20
   3 -16  -3    0.14    0.18
  -3 -16   3   -0.22    0.17
   2 -16  -3    0.53    0.20
   2 -16  -3    0.79    0.19
  -2 -16   3    0.78    0.23
  -2 -16   3    0.75    0.21
   1 -16  -3    0.28    0.18
   1 -16  -3    0.33    0.20
  -1 -16   3    0.41    0.19
  -1 -16   3    0.25    0.20
   0 -16  -3   -0.41    0.19
   0 -16   3    0.12    0.19
   0 -16  -3    0.10    0.17
   0 -16   3   -0.16    0.16
  -1 -16  -3    0.15    0.18
   1 -16   3    0.18    0.17
  -2 -16  -3    1.42    0.24
   2 -16   3    1.50    0.22
  -2 -16  -3    0.89    0.26
  -3 -16  -3    0.10    0.19
  -3 -16  -3    0.38    0.23
   3 -16   3    0.26    0.17
   4 -16   3    1.30    0.20
  -4 -16  -3    0.54    0.24
  -4 -16  -3    0.80    0.23
  -5 -16  -3    4.28    0.39
   5 -16   3    3.66    0.29
  -5 -16  -3    3.85    0.34
  -6 -16  -3    1.13    0.28
  -6 -16  -3    0.51    0.21
  -7 -16  -3    0.54    0.24
  -7 -16  -3    0.64    0.27
  -8 -16  -3   -0.20    0.23
  -8 -16  -3    0.01    0.22
  -9 -16  -3    1.52    0.29
  -9 -16  -3    1.19    0.32
 -10 -17   3   11.37    0.57
 -10 -17   3   10.64    0.61
  -9 -17   3    1.72    0.32
  -9 -17   3    1.06    0.26
  -8 -17   3    2.03    0.29
  -8 -17   3    1.94    0.32
  -7 -17   3    5.60    0.40
  -7 -17   3    5.63    0.46
  -6 -17   3   -0.07    0.21
  -6 -17   3   -0.14    0.19
  -5 -17   3    1.62    0.29
  -5 -17   3    1.27    0.25
   4 -17  -3    0.32    0.15
   4 -17  -3    0.44    0.21
  -4 -17   3    0.45    0.21
  -4 -17   3    0.30    0.23
   3 -17  -3    0.85    0.21
  -3 -17   3    0.51    0.23
  -3 -17   3    0.89    0.23
   3 -17  -3    0.89    0.19
  -2 -17   3    2.45    0.33
   2 -17  -3    2.55    0.28
  -2 -17   3    2.47    0.28
   2 -17  -3    2.45    0.26
   1 -17  -3    0.03    0.18
  -1 -17   3    0.01    0.19
  -1 -17   3    0.08    0.19
   1 -17  -3   -0.08    0.17
   0 -17   3    1.13    0.23
   0 -17  -3    0.89    0.25
   0 -17  -3    0.70    0.21
   1 -17   3    0.26    0.19
  -1 -17  -3   -0.11    0.18
  -2 -17  -3    0.08    0.19
   2 -17   3   -0.08    0.17
   3 -17   3    0.37    0.18
  -3 -17  -3    0.01    0.19
  -4 -17  -3    0.77    0.28
  -4 -17  -3    0.31    0.21
   4 -17   3    0.09    0.17
  -5 -17  -3    2.53    0.30
  -5 -17  -3    3.30    0.37
   5 -17   3    2.54    0.26
  -6 -17  -3    0.43    0.27
  -6 -17  -3    0.41    0.23
  -7 -17  -3    0.96    0.26
  -7 -17  -3    0.92    0.29
  -8 -17  -3    0.26    0.24
  -8 -17  -3    0.11    0.24
  -8 -18   3    2.02    0.35
  -8 -18   3    1.72    0.30
  -7 -18   3    0.29    0.24
  -7 -18   3    0.29    0.25
  -6 -18   3    0.04    0.22
  -6 -18   3    0.10    0.23
  -5 -18   3    2.36    0.36
  -5 -18   3    1.76    0.28
  -4 -18   3   -0.28    0.22
  -4 -18   3   -0.12    0.20
  -3 -18   3    0.27    0.22
  -3 -18   3    0.30    0.24
   3 -18  -3    0.23    0.17
  -2 -18   3    0.18    0.21
   2 -18  -3    0.25    0.18
  -1 -18   3    2.13    0.28
   1 -18  -3    3.20    0.30
   0 -18  -3    0.31    0.20
   0 -18  -3    0.04    0.22
   0 -18   3    0.23    0.21
  -1 -18  -3    0.83    0.27
  -1 -18  -3    0.48    0.22
   1 -18   3    1.04    0.23
  -2 -18  -3    0.23    0.21
   2 -18   3    0.07    0.19
   3 -18   3    0.03    0.18
  -3 -18  -3    0.21    0.21
  -4 -18  -3    0.79    0.24
   4 -18   3    1.37    0.23
  -5 -18  -3    0.88    0.26
  -6 -18  -3   -0.43    0.21
  -7 -19   3    2.19    0.36
  -6 -19   3    0.11    0.26
  -6 -19   3    0.10    0.24
  -5 -19   3    0.00    0.25
  -5 -19   3    0.01    0.23
  -4 -19   3    2.24    0.32
  -3 -19   3    0.70    0.25
   2 -19  -3    1.53    0.25
  -2 -19   3    1.79    0.28
   1 -19  -3   -0.12    0.19
  -1 -19   3    0.14    0.22
   0 -19   3    0.11    0.21
   0 -19  -3    0.24    0.21
  -1 -19  -3    0.37    0.22
   1 -19   3    0.22    0.21
  -2 -19  -3   -0.15    0.20
   2 -19   3    0.29    0.21
  -3 -19  -3    0.59    0.24
   3 -19   3    0.31    0.20
  -4 -19  -3    0.26    0.23
  -3 -20   3    0.26    0.25
  -2 -20   3   -0.31    0.22
  -1 -20   3   -0.16    0.22
   1 -20  -3   -0.04    0.21
   0 -20   3    0.53    0.23
   0 -20  -3    0.44    0.23
  -1 -20  -3   -0.11    0.23
   1 -20   3    0.12    0.22
 -18   0   4    0.07    0.17
 -17   0   4    3.44    0.26
 -16   0   4    1.37    0.18
 -15   0   4    1.58    0.18
 -14   0   4    5.14    0.26
 -13   0   4   10.40    0.34
 -12   0   4    3.88    0.21
 -11   0   4    0.30    0.09
   9   0  -4    7.07    0.34
   8   0  -4   50.17    1.21
   7   0  -4   13.72    0.44
   6   0  -4    2.08    0.16
   5   0  -4   10.61    0.35
   4   0  -4    1.31    0.12
   3   0  -4   24.64    0.60
  -3   0   4   25.09    0.54
  -3   0   4   24.83    0.54
   2   0  -4  287.94    6.25
  -2   0   4  285.68    6.06
  -2   0   4  299.36    6.12
  -2   0   4  288.05    5.70
   2   0  -4  291.67    5.63
   1   0  -4  265.07    5.44
   1   0  -4  262.59    5.15
  -1   0   4  260.92    5.45
  -1   0   4  251.39    5.13
  -1   0   4  263.35    5.52
   0   0   4  118.83    2.33
   0   0   4  115.08    2.48
   0   0  -4  122.87    2.48
   0   0   4  115.64    2.48
   0   0  -4  120.72    2.32
   1   0   4    9.40    0.30
  -1   0  -4    9.26    0.26
   1   0   4    9.20    0.27
  -1   0  -4    9.09    0.30
  -2   0  -4   14.77    0.41
  -2   0  -4   14.15    0.37
   2   0   4   14.22    0.37
  -3   0  -4    2.29    0.16
  -3   0  -4    1.95    0.16
  -4   0  -4    5.29    0.25
  -4   0  -4    4.84    0.24
  -5   0  -4    0.32    0.12
  -5   0  -4    0.06    0.12
  -6   0  -4    0.06    0.12
  -6   0  -4    0.05    0.11
  -7   0  -4   32.94    0.85
  -7   0  -4   33.13    0.85
  -8   0  -4   10.23    0.41
  -8   0  -4    9.07    0.41
  -9   0  -4    1.66    0.23
 -10   0  -4    0.91    0.20
 -11   0  -4    2.20    0.26
 -12   0  -4    1.37    0.24
 -13   0  -4    2.21    0.29
 -14   0  -4   -0.13    0.20
 -15   0  -4    0.01    0.23
 -18  -1   4    0.66    0.19
 -18   1   4    0.68    0.19
 -17  -1   4    0.16    0.16
 -17   1   4    0.11    0.15
 -16  -1   4    0.34    0.15
 -16   1   4    0.37    0.15
 -15  -1   4    1.12    0.17
 -15   1   4    1.33    0.17
 -14  -1   4    1.78    0.17
 -14   1   4    1.50    0.16
 -13  -1   4    1.23    0.14
 -13   1   4    1.34    0.14
 -12  -1   4   11.38    0.35
 -11  -1   4    6.28    0.24
  10  -1  -4    2.99    0.25
 -10  -1   4    3.60    0.16
  -9  -1   4    0.05    0.06
   9  -1  -4    0.12    0.14
   8  -1  -4   29.51    0.80
  -8  -1   4   30.59    0.64
   8   1  -4   30.65    0.80
   7  -1  -4    1.47    0.16
   7   1  -4    1.57    0.17
   6  -1  -4    9.71    0.35
   6   1  -4    9.73    0.33
   5  -1  -4   -0.05    0.10
   5   1  -4   -0.02    0.10
   4  -1  -4    2.05    0.16
  -4  -1   4    1.96    0.09
  -4  -1   4    1.85    0.08
  -4   1   4    1.85    0.07
   4   1  -4    2.01    0.15
  -4   1   4    1.97    0.07
  -3  -1   4    7.83    0.21
  -3  -1   4    7.66    0.21
  -3  -1   4    7.90    0.18
   3  -1  -4    7.50    0.27
   3   1  -4    8.06    0.26
  -3   1   4    7.80    0.21
   3   1  -4    7.79    0.19
  -3   1   4    7.83    0.17
  -3   1   4    7.52    0.21
  -3   1   4    7.63    0.17
  -2  -1   4   37.88    0.77
  -2  -1   4   37.89    0.82
   2  -1  -4   38.89    0.75
   2  -1  -4   38.15    0.75
  -2  -1   4   36.70    0.82
   2  -1  -4   37.98    0.87
  -2   1   4   37.99    0.77
  -2   1   4   38.13    0.82
   2   1  -4   37.62    0.75
   2   1  -4   38.22    0.85
   1  -1  -4    5.80    0.21
  -1  -1   4    5.77    0.21
  -1  -1   4    5.76    0.20
  -1  -1   4    5.97    0.21
   1  -1  -4    6.43    0.18
   1   1  -4    5.55    0.21
   1   1  -4    6.64    0.21
   1   1  -4    6.09    0.19
  -1   1   4    5.57    0.22
  -1   1   4    5.94    0.19
   0  -1   4  109.18    2.30
   0  -1  -4  107.94    2.30
   0  -1  -4  112.24    2.16
   0  -1   4  108.77    2.16
   0   1   4  111.29    2.30
   0   1   4  111.76    2.16
   0   1  -4  107.44    2.16
   0   1  -4  110.27    2.30
   1  -1   4   35.05    0.76
  -1  -1  -4   36.65    0.77
  -1  -1  -4   34.94    0.82
   1  -1   4   36.23    0.82
  -1   1  -4   36.36    0.82
   1   1   4   35.64    0.77
  -1   1  -4   36.31    0.77
   1   1   4   35.84    0.84
  -2  -1  -4    0.11    0.10
  -2  -1  -4   -0.02    0.07
   2  -1   4   -0.07    0.07
  -2   1  -4   -0.08    0.09
  -2   1  -4    0.14    0.08
   3  -1   4    2.66    0.16
  -3  -1  -4    1.76    0.15
  -3   1  -4    2.59    0.18
  -4  -1  -4    2.07    0.17
  -4   1  -4    2.30    0.20
  -4   1  -4    1.65    0.16
  -5  -1  -4    0.59    0.14
  -5   1  -4    0.49    0.13
  -5   1  -4    0.48    0.13
  -6  -1  -4    0.25    0.13
  -6   1  -4    0.05    0.12
  -6   1  -4    0.01    0.11
  -7  -1  -4    4.73    0.29
  -7   1  -4    4.80    0.28
  -7   1  -4    5.15    0.30
  -8  -1  -4    1.73    0.21
  -8   1  -4    1.63    0.20
  -8   1  -4    1.43    0.21
  -9  -1  -4    1.65    0.23
  -9   1  -4    1.57    0.22
 -10  -1  -4    0.24    0.17
 -10   1  -4    0.38    0.18
 -11  -1  -4    0.09    0.18
 -11   1  -4   -0.04    0.17
 -12  -1  -4    1.76    0.25
 -12   1  -4    1.53    0.25
 -13  -1  -4    0.04    0.19
 -13   1  -4   -0.05    0.19
 -14  -1  -4    0.19    0.22
 -14   1  -4    0.24    0.22
 -15  -1  -4    0.82    0.27
 -15   1  -4    0.84    0.27
 -18  -2   4    0.03    0.18
 -18   2   4    0.31    0.18
 -17  -2   4    0.07    0.17
 -17   2   4    0.60    0.17
 -16  -2   4    0.04    0.14
 -16   2   4   -0.06    0.13
 -15  -2   4    0.61    0.15
 -15   2   4    0.51    0.14
 -14  -2   4    0.05    0.12
 -14   2   4   -0.17    0.11
 -13  -2   4    1.79    0.16
 -13   2   4    1.70    0.15
 -12  -2   4    1.02    0.14
 -12   2   4    1.06    0.12
  11  -2  -4    6.98    0.41
 -11  -2   4    7.39    0.26
 -11   2   4    7.07    0.24
 -10  -2   4    2.67    0.16
  10  -2  -4    2.05    0.23
 -10   2   4    2.58    0.14
   9  -2  -4    0.42    0.17
  -9  -2   4    0.33    0.08
  -9   2   4    0.41    0.07
   8  -2  -4    1.78    0.20
  -8  -2   4    1.32    0.09
  -7  -2   4   43.10    0.93
   7  -2  -4   43.31    1.07
   7   2  -4   45.82    1.07
  -6  -2   4   10.46    0.26
   6  -2  -4   10.17    0.36
   6   2  -4   11.27    0.37
  -5  -2   4   64.14    1.32
   5  -2  -4   63.59    1.43
  -5   2   4   61.95    1.30
   5   2  -4   63.42    1.41
  -4  -2   4   53.30    1.11
   4  -2  -4   52.93    1.19
  -4   2   4   51.29    1.09
   4   2  -4   52.03    1.17
   3  -2  -4   92.58    2.04
  -3  -2   4   92.52    1.83
  -3  -2   4   94.86    1.96
   3  -2  -4   95.87    1.94
   3   2  -4   93.76    1.95
   3   2  -4   95.04    2.01
  -3   2   4   95.37    1.95
  -3   2   4   93.64    1.82
  -3   2   4   94.54    1.82
  -2  -2   4    4.96    0.19
   2  -2  -4    4.86    0.22
   2  -2  -4    4.56    0.14
   2  -2  -4    4.85    0.14
  -2  -2   4    4.56    0.19
  -2  -2   4    4.73    0.17
  -2   2   4    4.78    0.16
   2   2  -4    4.72    0.18
  -2   2   4    4.47    0.18
  -2   2   4    4.86    0.16
   2   2  -4    4.51    0.15
   1  -2  -4    2.92    0.16
  -1  -2   4    2.81    0.15
  -1  -2   4    2.90    0.16
   1  -2  -4    2.82    0.13
   1   2  -4    2.96    0.14
  -1   2   4    2.72    0.17
   1   2  -4    2.82    0.16
  -1   2   4    2.74    0.14
   1   2  -4    3.16    0.14
   0  -2   4   17.08    0.43
   0  -2   4   16.64    0.40
   0  -2  -4   16.30    0.43
   0  -2  -4   16.77    0.39
   0   2  -4   16.22    0.39
   0   2  -4   16.49    0.43
   0   2   4   16.48    0.44
  -1  -2  -4   20.90    0.48
  -1  -2  -4   21.08    0.52
   1  -2   4   20.53    0.48
   1  -2   4   20.54    0.52
  -1   2  -4   20.93    0.49
  -2  -2  -4    3.02    0.17
   2  -2   4    3.12    0.17
  -2  -2  -4    2.83    0.20
   2  -2   4    2.98    0.17
  -2   2  -4    3.10    0.17
  -2   2  -4    3.00    0.19
   3  -2   4    5.35    0.21
   3  -2   4    5.69    0.24
  -3  -2  -4    5.37    0.25
  -3   2  -4    5.37    0.23
   4  -2   4   28.53    0.67
  -4  -2  -4   29.57    0.74
  -4   2  -4   30.00    0.73
  -5  -2  -4    0.01    0.11
  -5   2  -4   -0.06    0.11
  -6  -2  -4    1.08    0.17
  -6   2  -4    1.12    0.17
  -7  -2  -4    0.47    0.16
  -7   2  -4    0.33    0.15
  -7   2  -4    0.57    0.17
  -8  -2  -4    1.78    0.21
  -8   2  -4    1.74    0.22
  -9  -2  -4   -0.14    0.16
  -9   2  -4    0.06    0.16
 -10  -2  -4    3.28    0.28
 -10   2  -4    3.57    0.29
 -11  -2  -4    5.57    0.36
 -11   2  -4    5.88    0.37
 -12  -2  -4    0.45    0.21
 -12   2  -4    0.27    0.20
 -13  -2  -4    0.24    0.21
 -13   2  -4    0.66    0.23
 -14  -2  -4   -0.02    0.21
 -14   2  -4    0.43    0.23
 -15  -2  -4    0.45    0.25
 -15   2  -4    0.43    0.25
 -18  -3   4    0.74    0.21
 -18   3   4    0.64    0.20
 -17  -3   4   -0.01    0.16
 -17   3   4    0.17    0.16
 -16  -3   4    0.11    0.15
 -16   3   4    0.17    0.15
 -15  -3   4    2.21    0.21
 -15   3   4    2.63    0.21
 -14  -3   4    2.30    0.20
 -13  -3   4    0.59    0.14
 -13   3   4    0.11    0.11
 -12  -3   4    7.58    0.30
  12  -3  -4    7.34    0.41
 -12   3   4    7.76    0.28
 -11  -3   4    8.38    0.30
  11  -3  -4    9.30    0.45
 -11   3   4    8.47    0.28
 -11   3   4    8.62    0.23
  10  -3  -4    5.77    0.35
 -10  -3   4    5.68    0.23
 -10   3   4    5.35    0.21
  -9  -3   4    8.10    0.26
   9  -3  -4    8.63    0.39
  -9   3   4    8.10    0.24
   8  -3  -4   -0.14    0.12
  -8  -3   4    0.07    0.07
  -8   3   4    0.10    0.06
   7  -3  -4   25.38    0.69
  -7  -3   4   24.59    0.57
  -7   3   4   25.58    0.56
  -6  -3   4    1.81    0.12
   6  -3  -4    1.86    0.18
  -6   3   4    1.80    0.10
  -5  -3   4   28.55    0.63
   5  -3  -4   28.20    0.71
   5   3  -4   28.38    0.69
  -5   3   4   26.84    0.61
  -4  -3   4   37.48    0.83
  -4  -3   4   38.48    0.76
   4  -3  -4   36.96    0.89
   4   3  -4   37.72    0.86
  -4   3   4   37.57    0.82
  -4   3   4   37.25    0.75
  -4   3   4   37.70    0.75
   3  -3  -4    4.27    0.15
  -3  -3   4    4.10    0.18
  -3  -3   4    4.20    0.15
   3  -3  -4    4.10    0.21
   3   3  -4    4.31    0.17
  -3   3   4    4.05    0.15
  -3   3   4    4.05    0.17
   3   3  -4    4.44    0.13
  -2  -3   4   15.65    0.37
   2  -3  -4   15.34    0.43
   2  -3  -4   15.09    0.34
  -2  -3   4   14.97    0.40
  -2  -3   4   15.12    0.36
   2  -3  -4   15.20    0.34
   2   3  -4   15.36    0.37
  -2   3   4   15.42    0.36
  -2   3   4   15.41    0.40
   2   3  -4   15.85    0.35
  -1  -3   4    5.32    0.21
   1  -3  -4    5.07    0.19
  -1  -3   4    5.14    0.19
   1  -3  -4    5.04    0.21
   1  -3  -4    4.96    0.17
   1   3  -4    5.42    0.19
  -1   3   4    5.05    0.21
   1   3  -4    5.00    0.15
   0  -3  -4    0.02    0.08
   0  -3   4    0.08    0.09
   0  -3  -4    0.05    0.07
   0  -3   4    0.08    0.07
   0   3  -4   -0.06    0.07
   0   3   4    0.15    0.10
   1  -3   4   16.19    0.44
  -1  -3  -4   15.89    0.44
   1  -3   4   15.69    0.40
  -1   3  -4   16.22    0.40
   2  -3   4   28.24    0.69
  -2  -3  -4   28.38    0.69
   2  -3   4   28.32    0.64
  -3  -3  -4    0.18    0.11
   3  -3   4    0.25    0.10
   3  -3   4    0.02    0.08
   4  -3   4    7.63    0.29
   4  -3   4    7.87    0.26
  -4  -3  -4    7.90    0.32
  -5  -3  -4    1.42    0.18
   5  -3   4    1.58    0.13
  -6  -3  -4    8.24    0.36
  -6   3  -4    8.82    0.36
  -7  -3  -4    0.43    0.16
  -7   3  -4    0.32    0.16
  -8  -3  -4    1.95    0.23
  -8   3  -4    2.46    0.23
  -9  -3  -4    0.14    0.18
  -9   3  -4    0.26    0.17
 -10  -3  -4    0.21    0.18
 -10   3  -4   -0.02    0.17
 -11  -3  -4    1.67    0.25
 -11   3  -4    1.24    0.23
 -12  -3  -4    0.20    0.20
 -12   3  -4    0.06    0.19
 -13  -3  -4    0.26    0.21
 -13   3  -4    0.53    0.22
 -14  -3  -4   -0.11    0.20
 -14   3  -4    0.03    0.21
 -15  -3  -4    1.28    0.29
 -15   3  -4    1.19    0.28
 -18  -4   4    0.34    0.20
 -18   4   4   -0.14    0.17
 -17  -4   4    0.20    0.17
 -17   4   4   -0.11    0.16
 -16  -4   4   -0.03    0.16
 -16   4   4    0.10    0.14
 -15  -4   4    0.71    0.17
 -14  -4   4    0.04    0.14
 -13  -4   4    1.47    0.17
 -12  -4   4    0.69    0.14
  12  -4  -4    0.17    0.17
 -12   4   4    0.46    0.12
 -11  -4   4    4.26    0.25
  11  -4  -4    4.49    0.34
 -11   4   4    4.95    0.18
 -11   4   4    4.34    0.22
  10  -4  -4    9.75    0.45
 -10  -4   4    9.94    0.34
 -10   4   4   10.71    0.26
 -10   4   4   10.54    0.32
   9  -4  -4    4.19    0.28
  -9  -4   4    4.15    0.21
  -9   4   4    3.85    0.13
  -9   4   4    3.85    0.18
  -8  -4   4    7.96    0.27
   8  -4  -4    8.33    0.37
  -8   4   4    7.87    0.19
  -8   4   4    7.85    0.24
  -7  -4   4    0.05    0.08
   7  -4  -4    0.16    0.12
  -7   4   4    0.03    0.07
  -7   4   4    0.06    0.04
  -6  -4   4    1.24    0.11
   6  -4  -4    1.69    0.17
  -6   4   4    1.27    0.08
  -6   4   4    1.16    0.10
  -5  -4   4    0.79    0.10
  -5  -4   4    0.87    0.08
   5  -4  -4    0.96    0.15
  -5   4   4    0.84    0.09
  -5   4   4    0.85    0.07
   4  -4  -4    1.22    0.08
  -4  -4   4    1.12    0.09
  -4  -4   4    1.16    0.11
   4  -4  -4    1.00    0.14
  -4   4   4    1.27    0.11
  -4   4   4    1.19    0.09
  -3  -4   4   45.71    0.97
  -3  -4   4   48.52    1.04
   3  -4  -4   45.48    1.02
   3  -4  -4   47.38    0.93
   3  -4  -4   47.71    0.93
   3  -4  -4   46.47    1.09
  -3   4   4   46.65    1.03
   3   4  -4   47.40    1.03
   3   4  -4   47.82    0.95
  -3   4   4   47.72    0.96
   2  -4  -4   23.88    0.52
  -2  -4   4   24.19    0.54
   2  -4  -4   23.42    0.62
   2  -4  -4   23.94    0.57
   2  -4  -4   23.70    0.52
  -2  -4   4   23.32    0.54
  -2  -4   4   23.97    0.58
  -2   4   4   24.10    0.58
   2   4  -4   24.03    0.54
  -2   4   4   23.96    0.54
   2   4  -4   24.86    0.53
  -1  -4   4    0.11    0.09
  -1  -4   4    0.04    0.08
   1  -4  -4    0.14    0.07
   1  -4  -4    0.13    0.07
   1  -4  -4   -0.04    0.08
   1   4  -4    0.08    0.04
   1   4  -4    0.03    0.07
  -1   4   4    0.15    0.10
   0  -4   4    4.80    0.22
   0  -4   4    4.55    0.20
   0  -4  -4    4.78    0.20
   0  -4  -4    4.46    0.21
   0   4  -4    4.70    0.12
   0   4  -4    4.48    0.19
   0   4   4    4.67    0.23
  -1  -4  -4   31.10    0.75
   1  -4   4   32.00    0.70
   1  -4   4   29.93    0.74
   2  -4   4   28.44    0.70
   2  -4   4   29.19    0.65
  -2  -4  -4   26.82    0.69
  -3  -4  -4   63.78    1.42
   3  -4   4   62.82    1.32
   3  -4   4   63.60    1.42
   4  -4   4   18.02    0.51
  -4  -4  -4   17.74    0.52
   4  -4   4   18.53    0.47
  -5  -4  -4   23.32    0.65
   5  -4   4   23.71    0.63
   5  -4   4   23.42    0.57
  -6  -4  -4    3.65    0.26
   6  -4   4    3.16    0.20
  -7  -4  -4    2.47    0.24
  -8  -4  -4    3.76    0.30
  -8   4  -4    3.08    0.27
  -9  -4  -4    2.00    0.24
  -9   4  -4    2.57    0.26
 -10  -4  -4    0.66    0.20
 -10   4  -4    0.68    0.19
 -11  -4  -4    1.78    0.25
 -11   4  -4    1.97    0.26
 -12  -4  -4    2.41    0.29
 -12   4  -4    3.13    0.31
 -13  -4  -4    0.08    0.21
 -13   4  -4    0.17    0.20
 -14  -4  -4    0.26    0.23
 -14   4  -4   -0.05    0.22
 -15  -4  -4   -0.07    0.24
 -15   4  -4    0.16    0.24
 -18  -5   4    0.02    0.20
 -18   5   4    0.10    0.18
 -17  -5   4    2.01    0.26
 -17   5   4    1.96    0.24
 -16  -5   4    0.03    0.16
 -15  -5   4    0.04    0.15
 -14  -5   4    0.09    0.15
  13  -5  -4    1.18    0.22
 -13  -5   4    1.21    0.18
  12  -5  -4    3.88    0.33
 -12  -5   4    4.52    0.27
 -12   5   4    4.51    0.24
 -11  -5   4    5.62    0.29
  11  -5  -4    5.57    0.38
 -11   5   4    5.60    0.26
 -10  -5   4   15.57    0.47
  10  -5  -4   16.32    0.58
 -10   5   4   16.19    0.39
 -10   5   4   16.45    0.45
   9  -5  -4    2.76    0.26
  -9  -5   4    2.90    0.21
  -9   5   4    2.70    0.14
  -9   5   4    2.49    0.18
  -8  -5   4    8.93    0.30
   8  -5  -4    9.01    0.38
  -8   5   4    8.85    0.29
  -8   5   4    8.74    0.24
  -7  -5   4    0.19    0.09
   7  -5  -4   -0.03    0.13
  -7   5   4    0.11    0.06
  -7   5   4    0.10    0.08
  -6  -5   4   52.15    1.16
  -6  -5   4   52.42    1.08
   6  -5  -4   52.68    1.24
  -6   5   4   51.92    1.15
  -6   5   4   52.69    1.06
   5  -5  -4   26.01    0.57
  -5  -5   4   25.95    0.57
   5  -5  -4   24.96    0.67
  -5  -5   4   25.25    0.62
  -5   5   4   26.26    0.56
  -5   5   4   24.35    0.61
   4  -5  -4   -0.07    0.06
  -4  -5   4   -0.02    0.07
   4  -5  -4   -0.08    0.11
   4  -5  -4    0.06    0.03
  -4  -5   4   -0.04    0.08
   4  -5  -4    0.01    0.03
  -4   5   4    0.07    0.07
  -4   5   4    0.12    0.08
   3  -5  -4   26.99    0.57
   3  -5  -4   27.24    0.70
  -3  -5   4   27.24    0.66
  -3  -5   4   26.97    0.61
   3  -5  -4   27.57    0.57
  -3   5   4   26.44    0.65
  -3   5   4   26.86    0.60
   3   5  -4   27.74    0.59
  -2  -5   4   70.67    1.55
  -2  -5   4   71.92    1.45
  -2  -5   4   70.61    1.50
   2  -5  -4   70.08    1.43
   2  -5  -4   71.33    1.54
   2   5  -4   72.82    1.44
  -2   5   4   72.95    1.45
  -2   5   4   69.69    1.54
   1  -5  -4   16.97    0.42
  -1  -5   4   16.96    0.46
   1  -5  -4   16.77    0.45
  -1  -5   4   17.34    0.43
  -1   5   4   17.22    0.47
   1   5  -4   16.78    0.42
   0  -5   4   10.87    0.36
   0  -5   4   11.13    0.32
   0  -5  -4   11.29    0.36
   0  -5  -4   11.79    0.33
  -1  -5  -4   40.10    0.88
   1  -5   4   39.47    0.88
  -1  -5  -4   40.48    0.95
   1  -5   4   41.47    0.95
   2  -5   4   11.13    0.37
   2  -5   4   11.41    0.34
  -2  -5  -4   11.06    0.38
  -2   5  -4   11.19    0.29
   3  -5   4   12.17    0.35
   3  -5   4   11.88    0.39
  -3  -5  -4   11.69    0.39
   4  -5   4    1.15    0.15
   4  -5   4    0.81    0.11
  -4  -5  -4    0.55    0.15
   5  -5   4    9.08    0.34
  -5  -5  -4    8.96    0.38
   5  -5   4    9.04    0.31
  -6  -5  -4    4.92    0.31
   6  -5   4    5.20    0.28
   6  -5   4    4.48    0.22
   7  -5   4    0.10    0.09
  -7  -5  -4    0.06    0.17
  -8  -5  -4    0.45    0.19
  -9  -5  -4    1.63    0.24
 -10  -5  -4    1.00    0.22
 -10   5  -4    0.94    0.21
 -11  -5  -4    2.81    0.29
 -11   5  -4    3.09    0.30
 -12  -5  -4    0.68    0.23
 -12   5  -4    0.84    0.24
 -13  -5  -4    0.28    0.22
 -13   5  -4    0.32    0.21
 -14  -5  -4   -0.14    0.22
 -14   5  -4    0.35    0.24
 -15  -5  -4    1.02    0.29
 -15   5  -4    1.18    0.29
 -17  -6   4    2.22    0.27
 -16  -6   4    0.27    0.18
 -15  -6   4    1.77    0.23
 -14  -6   4    0.88    0.19
 -13  -6   4    0.39    0.16
  13  -6  -4    0.36    0.20
  12  -6  -4    0.24    0.18
 -12  -6   4    0.27    0.14
 -11  -6   4   24.01    0.65
  11  -6  -4   23.75    0.76
 -11   6   4   23.19    0.62
  10  -6  -4    0.20    0.16
 -10  -6   4    0.00    0.13
 -10   6   4    0.24    0.09
 -10   6   4    0.29    0.12
  -9  -6   4    0.23    0.13
   9  -6  -4    0.08    0.16
  -9   6   4    0.07    0.08
  -9   6   4    0.13    0.11
   8  -6  -4    2.54    0.23
  -8  -6   4    1.90    0.17
  -8   6   4    2.61    0.16
  -8   6   4    2.15    0.16
  -7  -6   4    0.46    0.12
  -7  -6   4    0.23    0.10
   7  -6  -4    0.32    0.14
  -7   6   4    0.29    0.10
  -7   6   4    0.33    0.08
  -6  -6   4   -0.04    0.08
  -6  -6   4    0.06    0.10
   6  -6  -4   -0.25    0.11
  -6   6   4   -0.02    0.07
  -6   6   4    0.01    0.09
   5  -6  -4    5.78    0.29
  -5  -6   4    6.26    0.24
   5  -6  -4    6.59    0.22
  -5  -6   4    6.44    0.26
  -5   6   4    6.46    0.22
  -5   6   4    6.29    0.25
   4  -6  -4   19.99    0.57
  -4  -6   4   19.56    0.48
  -4  -6   4   19.86    0.53
   4  -6  -4   19.51    0.43
   4  -6  -4   20.21    0.49
   4  -6  -4   20.03    0.43
  -4   6   4   19.97    0.48
  -4   6   4   19.50    0.52
   3  -6  -4   10.27    0.37
  -3  -6   4   10.29    0.34
   3  -6  -4   10.86    0.28
  -3  -6   4    9.94    0.31
   3  -6  -4   10.41    0.32
  -3   6   4   10.59    0.31
  -3   6   4   10.03    0.33
   3   6  -4   10.61    0.30
  -2  -6   4   91.55    1.88
   2  -6  -4   91.20    1.93
  -2  -6   4   87.66    1.94
  -2  -6   4   89.61    1.82
   2  -6  -4   90.80    1.80
  -2   6   4   88.94    1.94
  -2   6   4   88.25    1.82
  -1  -6   4   10.06    0.35
   1  -6  -4   10.58    0.33
  -1  -6   4   10.14    0.31
   1  -6  -4    9.97    0.30
  -1   6   4    9.43    0.34
   0  -6   4    6.88    0.29
   0  -6   4    6.98    0.26
   0  -6  -4    6.79    0.28
   0  -6  -4    6.95    0.26
  -1  -6  -4   17.73    0.51
   1  -6   4   17.53    0.51
  -1  -6  -4   18.22    0.47
   1  -6   4   17.98    0.47
   2  -6   4   19.09    0.50
   2  -6   4   18.63    0.54
  -2  -6  -4   20.68    0.56
  -2   6  -4   19.51    0.44
   3  -6   4    3.01    0.20
   3  -6   4    3.36    0.23
  -3  -6  -4    3.10    0.23
   4  -6   4    0.99    0.13
   4  -6   4    0.96    0.15
  -4  -6  -4    1.13    0.17
  -5  -6  -4   -0.10    0.14
   5  -6   4   -0.03    0.12
   5  -6   4    0.06    0.10
  -6  -6  -4    0.05    0.17
   6  -6   4   -0.04    0.11
   6  -6   4    0.25    0.10
   7  -6   4    0.02    0.09
  -7  -6  -4    0.27    0.18
  -8  -6  -4    1.12    0.22
  -9  -6  -4    7.46    0.41
 -10  -6  -4   17.02    0.62
 -11  -6  -4    3.16    0.32
 -11   6  -4    2.92    0.30
 -12  -6  -4    0.40    0.23
 -12   6  -4    0.78    0.23
 -13  -6  -4    3.14    0.34
 -13   6  -4    3.15    0.34
 -14  -6  -4    1.40    0.30
 -14   6  -4    2.31    0.32
 -17  -7   4    0.79    0.23
 -16  -7   4    0.30    0.20
 -15  -7   4    0.36    0.18
 -14  -7   4    0.93    0.19
  13  -7  -4    0.10    0.19
 -13  -7   4    0.12    0.16
 -12  -7   4    3.09    0.25
  12  -7  -4    2.61    0.30
 -11  -7   4   -0.08    0.14
  11  -7  -4    0.16    0.17
  10  -7  -4    7.90    0.41
 -10  -7   4    7.44    0.35
 -10   7   4    7.96    0.33
  -9  -7   4    4.27    0.27
   9  -7  -4    3.96    0.29
  -9   7   4    4.00    0.24
  -9   7   4    3.82    0.21
  -8  -7   4    5.73    0.26
  -8  -7   4    5.73    0.29
   8  -7  -4    4.93    0.30
  -8   7   4    5.21    0.26
  -8   7   4    5.12    0.23
  -7  -7   4    0.18    0.11
  -7  -7   4    0.35    0.13
   7  -7  -4    0.09    0.12
  -7   7   4    0.09    0.09
  -7   7   4    0.09    0.11
  -6  -7   4   -0.13    0.09
  -6  -7   4    0.12    0.11
   6  -7  -4   -0.04    0.11
  -6   7   4   -0.04    0.10
  -6   7   4    0.12    0.09
  -5  -7   4   29.86    0.68
   5  -7  -4   28.86    0.60
   5  -7  -4   29.70    0.70
   5  -7  -4   29.68    0.60
  -5  -7   4   29.52    0.74
   5  -7  -4   29.32    0.78
  -5   7   4   28.47    0.73
  -5   7   4   29.95    0.67
   4  -7  -4    7.73    0.33
  -4  -7   4    7.60    0.27
   4  -7  -4    7.42    0.22
  -4  -7   4    7.47    0.31
  -4   7   4    7.72    0.29
   3  -7  -4    0.63    0.14
   3  -7  -4    0.52    0.11
  -3  -7   4    0.58    0.13
  -3  -7   4    0.47    0.11
   3  -7  -4    0.62    0.09
  -3   7   4    0.54    0.13
   2  -7  -4    0.47    0.12
  -2  -7   4    0.35    0.06
  -2  -7   4    0.46    0.13
  -2  -7   4    0.38    0.11
   2  -7  -4    0.40    0.09
  -2   7   4    0.28    0.12
   1  -7  -4   30.67    0.70
  -1  -7   4   31.08    0.72
  -1  -7   4   31.07    0.78
   1  -7  -4   30.24    0.76
   0  -7   4    0.65    0.14
   0  -7  -4    0.64    0.13
   0  -7  -4    0.55    0.11
   0  -7   4    0.55    0.11
  -1  -7  -4    8.55    0.31
   1  -7   4    8.96    0.34
  -1  -7  -4    8.80    0.35
   1  -7   4    8.89    0.31
   2  -7   4    0.40    0.11
   2  -7   4    0.48    0.13
  -2  -7  -4    0.38    0.14
  -2  -7  -4    0.41    0.12
   3  -7   4    4.11    0.23
  -3  -7  -4    3.96    0.28
   3  -7   4    3.96    0.25
  -4  -7  -4    0.52    0.17
   4  -7   4    0.61    0.15
   4  -7   4    0.38    0.12
   5  -7   4    8.17    0.34
  -5  -7  -4    6.94    0.35
   5  -7   4    7.55    0.30
   6  -7   4    0.69    0.15
   6  -7   4    0.55    0.12
  -6  -7  -4    0.56    0.19
  -7  -7  -4    1.86    0.24
   7  -7   4    1.65    0.15
  -8  -7  -4    0.58    0.21
   8  -7   4    0.90    0.12
  -9  -7  -4    0.80    0.22
 -10  -7  -4    7.23    0.43
 -11  -7  -4    0.44    0.22
 -12  -7  -4    2.00    0.29
 -12   7  -4    1.55    0.27
 -13  -7  -4    0.72    0.26
 -13   7  -4    0.83    0.26
 -14  -7  -4    4.25    0.42
 -14   7  -4    3.56    0.38
 -17  -8   4   -0.11    0.20
 -16  -8   4    0.65    0.23
 -15  -8   4    0.88    0.22
 -14  -8   4    0.35    0.18
  13  -8  -4    0.89    0.23
 -13  -8   4    1.09    0.20
 -12  -8   4    3.54    0.27
  12  -8  -4    3.30    0.30
 -11  -8   4    5.98    0.33
  11  -8  -4    7.00    0.39
 -10  -8   4    0.96    0.16
 -10  -8   4    0.66    0.17
  10  -8  -4    0.62    0.17
  -9  -8   4   -0.05    0.15
  -9  -8   4   -0.10    0.12
   9  -8  -4   -0.09    0.14
  -9   8   4    0.10    0.13
   8  -8  -4   -0.03    0.15
  -8  -8   4    0.07    0.14
  -8  -8   4    0.05    0.12
  -8   8   4    0.06    0.12
   7  -8  -4    2.81    0.25
  -7  -8   4    2.84    0.20
  -7  -8   4    3.01    0.23
  -7   8   4    2.69    0.21
  -6  -8   4    0.31    0.12
   6  -8  -4    0.05    0.14
  -6  -8   4    0.52    0.14
   6  -8  -4    0.37    0.10
  -6   8   4    0.28    0.13
   5  -8  -4    2.61    0.13
   5  -8  -4    2.83    0.23
  -5  -8   4    2.82    0.22
  -5  -8   4    2.03    0.17
   5  -8  -4    2.98    0.18
  -5   8   4    2.44    0.20
   4  -8  -4    2.52    0.15
  -4  -8   4    2.06    0.16
   4  -8  -4    2.41    0.21
  -4  -8   4    2.95    0.21
  -4   8   4    2.55    0.20
   3  -8  -4    0.27    0.11
   3  -8  -4    0.13    0.08
   3  -8  -4    0.10    0.12
  -3  -8   4    0.05    0.12
  -3  -8   4    0.18    0.11
  -3   8   4    0.23    0.12
   2  -8  -4   33.51    0.75
  -2  -8   4   32.55    0.78
  -2  -8   4   33.49    0.84
   2  -8  -4   33.25    0.86
  -2  -8   4   33.12    0.73
   2  -8  -4   33.57    0.82
  -1  -8   4    3.97    0.23
  -1  -8   4    3.84    0.25
   1  -8  -4    3.54    0.24
   1  -8  -4    4.12    0.22
   0  -8  -4    0.12    0.10
   0  -8   4    0.20    0.12
   0  -8   4    0.00    0.10
   0  -8  -4    0.01    0.12
   1  -8   4   11.27    0.40
  -1  -8  -4   10.77    0.36
   1  -8   4   10.76    0.36
  -1  -8  -4   10.27    0.39
  -2  -8  -4    9.43    0.38
   2  -8   4    8.42    0.36
   2  -8   4    8.85    0.33
  -2  -8  -4    8.62    0.34
  -3  -8  -4   13.60    0.48
   3  -8   4   13.79    0.42
   3  -8   4   13.06    0.46
  -3  -8  -4   13.95    0.44
  -3   8  -4   13.02    0.34
   4  -8   4   14.35    0.43
  -4  -8  -4   13.89    0.50
   4  -8   4   13.40    0.46
  -4  -8  -4   13.41    0.45
  -5  -8  -4    2.08    0.23
   5  -8   4    1.75    0.17
   5  -8   4    1.40    0.19
  -6  -8  -4    0.29    0.18
   6  -8   4    0.55    0.16
   6  -8   4    0.47    0.13
  -7  -8  -4    6.93    0.40
   7  -8   4    6.75    0.28
   8  -8   4    4.89    0.23
  -8  -8  -4    4.67    0.34
  -9  -8  -4    1.05    0.24
 -10  -8  -4    9.43    0.49
 -11  -8  -4    4.62    0.38
 -12  -8  -4    1.11    0.27
 -13  -8  -4    5.37    0.44
 -13   8  -4    5.34    0.43
 -14  -8  -4    0.86    0.29
 -14   8  -4    0.98    0.29
 -16  -9   4    0.43    0.22
 -15  -9   4    0.04    0.18
  14  -9  -4    0.79    0.23
 -14  -9   4    0.90    0.22
 -13  -9   4    0.07    0.17
  13  -9  -4    0.05    0.18
 -12  -9   4   13.21    0.50
  12  -9  -4   13.37    0.56
 -12  -9   4   12.33    0.46
  11  -9  -4    0.65    0.19
 -11  -9   4    0.43    0.15
 -11  -9   4    0.60    0.17
  10  -9  -4   17.79    0.62
 -10  -9   4   16.82    0.57
 -10  -9   4   17.72    0.53
  -9  -9   4   -0.18    0.13
   9  -9  -4   -0.02    0.16
  -9  -9   4   -0.05    0.16
   8  -9  -4    9.73    0.43
  -8  -9   4   10.55    0.42
  -8  -9   4   10.04    0.38
  -8   9   4    9.88    0.40
  -7  -9   4    0.15    0.13
  -7  -9   4   -0.07    0.14
   7  -9  -4   -0.04    0.14
  -7   9   4   -0.02    0.13
   6  -9  -4    3.93    0.29
   6  -9  -4    3.80    0.14
   6  -9  -4    3.89    0.22
  -6  -9   4    4.22    0.26
  -6  -9   4    3.41    0.25
   6  -9  -4    4.10    0.13
  -6   9   4    3.25    0.24
   5  -9  -4    1.66    0.20
  -5  -9   4    1.38    0.16
   5  -9  -4    1.72    0.12
   5  -9  -4    1.72    0.15
  -5  -9   4    1.87    0.21
  -5   9   4    1.79    0.19
  -4  -9   4    0.04    0.14
  -4  -9   4    0.18    0.12
   4  -9  -4    0.21    0.09
   4  -9  -4    0.11    0.14
   4  -9  -4    0.00    0.10
  -4   9   4   -0.01    0.14
   3  -9  -4    3.00    0.19
  -3  -9   4    2.53    0.19
  -3  -9   4    2.45    0.21
   3  -9  -4    2.98    0.24
   3  -9  -4    3.12    0.23
   2  -9  -4    0.48    0.11
   2  -9  -4    0.48    0.16
  -2  -9   4    0.38    0.13
   2  -9  -4    0.51    0.14
  -2  -9   4    0.43    0.15
   1  -9  -4    0.01    0.11
   1  -9  -4    0.03    0.12
  -1  -9   4    0.03    0.11
  -1  -9   4    0.08    0.14
   0  -9  -4    0.05    0.12
   0  -9   4   -0.04    0.14
   0  -9   4    0.09    0.12
   0  -9  -4   -0.12    0.11
  -1  -9  -4    9.41    0.36
  -1  -9  -4    9.77    0.40
   1  -9   4    9.62    0.35
   1  -9   4   10.17    0.40
   2  -9   4    1.48    0.16
   2  -9   4    1.70    0.21
  -2  -9  -4    1.68    0.21
  -2  -9  -4    1.57    0.18
   3  -9   4    4.26    0.26
  -3  -9  -4    4.39    0.28
   3  -9   4    3.80    0.27
  -3  -9  -4    3.46    0.27
   4  -9   4    0.51    0.16
  -4  -9  -4    0.55    0.16
  -4  -9  -4    0.58    0.20
   4  -9   4    0.27    0.13
  -5  -9  -4    7.18    0.37
   5  -9   4    6.88    0.35
  -5  -9  -4    6.81    0.40
   5  -9   4    7.41    0.32
  -6  -9  -4    5.57    0.38
   6  -9   4    5.62    0.28
  -7  -9  -4   12.52    0.52
   7  -9   4   12.72    0.41
  -8  -9  -4    1.04    0.23
   8  -9   4    0.93    0.13
  -9  -9  -4    1.13    0.25
 -10  -9  -4    0.26    0.22
 -11  -9  -4   11.69    0.56
 -12  -9  -4    0.04    0.23
 -13  -9  -4   -0.24    0.24
 -13   9  -4    0.10    0.24
 -16 -10   4    0.12    0.20
 -16 -10   4    0.50    0.24
 -15 -10   4    0.54    0.20
 -15 -10   4    0.33    0.22
 -14 -10   4    3.02    0.27
  14 -10  -4    2.36    0.30
 -14 -10   4    2.67    0.29
  13 -10  -4    1.42    0.24
 -13 -10   4    1.20    0.23
 -13 -10   4    1.64    0.22
 -12 -10   4    0.04    0.18
  12 -10  -4    0.21    0.18
 -12 -10   4   -0.18    0.15
  11 -10  -4    1.44    0.24
 -11 -10   4    1.55    0.23
 -11 -10   4    1.23    0.19
 -10 -10   4    2.68    0.26
  10 -10  -4    2.27    0.25
 -10 -10   4    1.98    0.21
  -9 -10   4    9.32    0.43
   9 -10  -4    9.24    0.43
  -9 -10   4    9.94    0.39
   8 -10  -4   -0.07    0.16
  -8 -10   4    0.25    0.16
  -8 -10   4    0.02    0.15
  -7 -10   4    6.03    0.35
  -7 -10   4    6.51    0.32
   7 -10  -4    5.20    0.34
   6 -10  -4    0.97    0.09
  -6 -10   4    0.90    0.19
  -6 -10   4    0.80    0.17
   6 -10  -4    1.24    0.20
  -6  10   4    1.10    0.19
  -5 -10   4    3.58    0.28
   5 -10  -4    3.65    0.19
  -5 -10   4    3.40    0.24
   5 -10  -4    3.15    0.26
  -5  10   4    3.27    0.26
  -4 -10   4    0.59    0.17
   4 -10  -4    0.61    0.11
  -4 -10   4    0.67    0.15
   4 -10  -4    0.98    0.19
   4 -10  -4    0.99    0.15
   3 -10  -4    1.69    0.19
  -3 -10   4    1.33    0.17
  -3 -10   4    1.50    0.20
   3 -10  -4    1.55    0.21
   3 -10  -4    1.77    0.16
   2 -10  -4   -0.16    0.12
   2 -10  -4    0.11    0.11
  -2 -10   4   -0.12    0.12
   2 -10  -4    0.15    0.17
  -2 -10   4   -0.17    0.14
   1 -10  -4    6.85    0.31
  -1 -10   4    6.98    0.36
  -1 -10   4    6.93    0.32
   1 -10  -4    6.72    0.34
   0 -10  -4    0.43    0.17
   0 -10  -4    0.18    0.13
   0 -10   4    0.27    0.14
   0 -10   4    0.25    0.15
   1 -10   4    3.39    0.27
  -1 -10  -4    2.70    0.22
   1 -10   4    2.85    0.22
  -1 -10  -4    3.29    0.27
   2 -10   4    1.85    0.22
  -2 -10  -4    1.05    0.21
   2 -10   4    1.34    0.17
  -2 -10  -4    1.15    0.18
   3 -10   4   15.76    0.54
  -3 -10  -4   15.95    0.56
  -3 -10  -4   15.05    0.51
   3 -10   4   15.52    0.49
  -4 -10  -4    2.01    0.24
  -4 -10  -4    1.67    0.21
   4 -10   4    2.44    0.25
   4 -10   4    2.04    0.20
   5 -10   4    5.65    0.30
  -5 -10  -4    6.12    0.39
  -5 -10  -4    6.20    0.35
   5 -10   4    5.92    0.34
  -6 -10  -4    8.23    0.40
  -6 -10  -4    8.59    0.44
   6 -10   4    8.63    0.35
  -7 -10  -4    3.01    0.30
  -7 -10  -4    2.60    0.26
   7 -10   4    3.18    0.22
  -8 -10  -4    0.23    0.19
   8 -10   4    0.46    0.12
  -9 -10  -4    1.20    0.26
 -10 -10  -4    0.26    0.22
 -11 -10  -4    0.52    0.25
 -12 -10  -4    0.23    0.24
 -13 -10  -4    0.45    0.27
 -15 -11   4    1.86    0.29
 -15 -11   4    1.80    0.25
 -14 -11   4   -0.24    0.17
  14 -11  -4    0.17    0.20
 -14 -11   4    0.01    0.20
  13 -11  -4    2.12    0.28
 -13 -11   4    2.72    0.27
 -13 -11   4    2.61    0.30
  12 -11  -4    5.70    0.40
 -12 -11   4    5.57    0.39
 -12 -11   4    5.35    0.36
 -11 -11   4    0.13    0.18
  11 -11  -4    0.23    0.17
 -11 -11   4    0.33    0.17
 -10 -11   4    1.86    0.25
  10 -11  -4    1.92    0.24
 -10 -11   4    1.88    0.22
  -9 -11   4    0.04    0.17
  -9 -11   4    0.20    0.15
   9 -11  -4    0.16    0.16
   8 -11  -4    2.07    0.25
  -8 -11   4    2.37    0.25
  -8 -11   4    2.42    0.23
  -7 -11   4    6.83    0.38
   7 -11  -4    6.39    0.36
  -7 -11   4    6.69    0.35
  -6 -11   4    1.76    0.21
  -6 -11   4    1.87    0.24
   6 -11  -4    2.00    0.14
   6 -11  -4    1.76    0.23
  -5 -11   4    7.86    0.40
   5 -11  -4    7.43    0.38
  -5 -11   4    8.16    0.37
   5 -11  -4    7.87    0.28
  -4 -11   4    1.26    0.21
   4 -11  -4    1.63    0.15
   4 -11  -4    1.60    0.19
  -4 -11   4    1.64    0.20
   4 -11  -4    1.71    0.22
   3 -11  -4    0.28    0.12
  -3 -11   4    0.26    0.17
  -3 -11   4    0.13    0.14
   3 -11  -4    0.50    0.18
   3 -11  -4    0.39    0.15
   2 -11  -4    0.36    0.18
  -2 -11   4    0.12    0.17
   2 -11  -4    0.26    0.13
  -2 -11   4    0.42    0.15
   2 -11  -4    0.40    0.16
   1 -11  -4    2.44    0.21
   1 -11  -4    3.17    0.27
  -1 -11   4    3.11    0.24
  -1 -11   4    2.83    0.27
   0 -11  -4   -0.02    0.16
   0 -11  -4   -0.03    0.13
   0 -11   4   -0.16    0.13
   0 -11   4    0.12    0.16
   1 -11   4    2.65    0.22
  -1 -11  -4    2.93    0.25
   1 -11   4    2.86    0.26
  -1 -11  -4    2.69    0.24
   2 -11   4    6.16    0.32
  -2 -11  -4    6.52    0.34
  -2 -11  -4    6.40    0.38
   2 -11   4    6.50    0.35
  -3 -11  -4    0.08    0.16
   3 -11   4   -0.03    0.14
   3 -11   4   -0.04    0.15
  -3 -11  -4   -0.11    0.18
   4 -11   4   20.44    0.58
  -4 -11  -4   19.29    0.67
  -4 -11  -4   20.15    0.63
   4 -11   4   20.78    0.65
  -5 -11  -4    2.21    0.26
  -5 -11  -4    1.98    0.22
   5 -11   4    2.10    0.20
  -6 -11  -4    1.79    0.23
  -6 -11  -4    1.79    0.25
   6 -11   4    2.02    0.20
  -7 -11  -4    8.61    0.46
   7 -11   4    8.08    0.33
  -7 -11  -4    7.52    0.40
  -8 -11  -4    1.24    0.22
  -8 -11  -4    1.12    0.25
  -9 -11  -4    1.04    0.23
  -9 -11  -4    1.06    0.25
 -10 -11  -4    0.09    0.22
 -11 -11  -4    1.89    0.32
 -12 -11  -4   -0.21    0.24
 -15 -12   4    1.15    0.25
 -15 -12   4    1.45    0.29
 -14 -12   4    1.62    0.29
  14 -12  -4    1.67    0.28
 -14 -12   4    2.11    0.28
  13 -12  -4    0.21    0.19
 -13 -12   4   -0.12    0.17
 -13 -12   4    0.12    0.21
 -12 -12   4    1.41    0.25
 -12 -12   4    1.56    0.23
  12 -12  -4    1.27    0.24
 -11 -12   4    0.31    0.20
 -11 -12   4    0.31    0.19
  11 -12  -4    0.24    0.18
  10 -12  -4    4.59    0.35
 -10 -12   4    4.05    0.33
 -10 -12   4    4.35    0.31
  -9 -12   4    0.40    0.17
   9 -12  -4    0.86    0.20
  -9 -12   4    0.41    0.20
   8 -12  -4    2.09    0.24
  -8 -12   4    2.17    0.24
  -8 -12   4    2.70    0.28
  -7 -12   4   13.19    0.48
   7 -12  -4   12.24    0.49
  -7 -12   4   13.37    0.52
   6 -12  -4    0.05    0.08
   6 -12  -4    0.01    0.16
  -6 -12   4   -0.02    0.15
  -6 -12   4   -0.03    0.17
   5 -12  -4   -0.07    0.15
  -5 -12   4   -0.01    0.15
  -5 -12   4    0.14    0.17
   5 -12  -4   -0.04    0.09
   4 -12  -4    0.85    0.14
  -4 -12   4    0.78    0.19
   4 -12  -4    1.03    0.20
  -4 -12   4    1.15    0.22
   3 -12  -4   11.43    0.40
  -3 -12   4   12.33    0.45
  -3 -12   4   12.18    0.50
   3 -12  -4   12.23    0.50
   3 -12  -4   11.44    0.46
  -2 -12   4    2.64    0.25
  -2 -12   4    2.83    0.28
   2 -12  -4    2.76    0.22
   2 -12  -4    2.13    0.24
   2 -12  -4    2.78    0.28
   1 -12  -4   -0.21    0.17
   1 -12  -4    0.08    0.14
  -1 -12   4   -0.14    0.18
  -1 -12   4    0.04    0.16
   0 -12   4    7.90    0.38
   0 -12   4    7.95    0.41
   0 -12  -4    7.88    0.37
   0 -12  -4    8.87    0.42
  -1 -12  -4    0.76    0.19
  -1 -12  -4    0.71    0.18
   1 -12   4    0.45    0.19
   1 -12   4    0.82    0.17
  -2 -12  -4    9.77    0.46
  -2 -12  -4    9.14    0.42
   2 -12   4   10.39    0.41
   2 -12   4    9.83    0.45
   3 -12   4    0.26    0.15
   3 -12   4    0.16    0.16
  -3 -12  -4    0.52    0.21
  -3 -12  -4    0.28    0.17
  -4 -12  -4    0.38    0.17
   4 -12   4    0.15    0.14
   4 -12   4   -0.06    0.16
  -4 -12  -4    0.03    0.19
  -5 -12  -4   13.88    0.57
  -5 -12  -4   13.90    0.52
   5 -12   4   14.11    0.47
  -6 -12  -4    0.16    0.20
   6 -12   4    0.08    0.13
  -6 -12  -4    0.19    0.18
  -7 -12  -4   -0.02    0.20
  -7 -12  -4    0.38    0.20
   7 -12   4    0.15    0.12
  -8 -12  -4    0.99    0.25
  -8 -12  -4    0.94    0.22
  -9 -12  -4    0.02    0.18
  -9 -12  -4   -0.02    0.23
 -10 -12  -4    1.00    0.24
 -10 -12  -4    1.10    0.28
 -11 -12  -4    0.22    0.26
 -11 -12  -4    0.13    0.22
 -12 -12  -4   -0.38    0.24
 -12 -12  -4    0.39    0.23
 -14 -13   4    0.14    0.24
 -14 -13   4    0.37    0.22
  14 -13  -4    0.56    0.23
  13 -13  -4   -0.05    0.18
 -13 -13   4   -0.16    0.20
 -13 -13   4   -0.06    0.20
  12 -13  -4    8.94    0.49
 -12 -13   4    8.12    0.49
 -12 -13   4    9.32    0.47
 -11 -13   4    1.99    0.28
 -11 -13   4    1.96    0.26
  11 -13  -4    1.93    0.26
  10 -13  -4    8.01    0.43
 -10 -13   4    7.83    0.42
 -10 -13   4    9.19    0.47
  -9 -13   4    3.40    0.32
  -9 -13   4    3.41    0.29
   9 -13  -4    3.37    0.30
  -8 -13   4    1.56    0.25
   8 -13  -4    1.29    0.23
  -8 -13   4    1.25    0.21
  -7 -13   4   13.07    0.49
   7 -13  -4   13.54    0.51
  -7 -13   4   12.92    0.54
  -6 -13   4    0.46    0.20
   6 -13  -4    0.13    0.09
   6 -13  -4    0.10    0.16
  -6 -13   4    0.18    0.16
  -5 -13   4    2.65    0.29
  -5 -13   4    2.45    0.24
   5 -13  -4    2.56    0.26
   5 -13  -4    2.63    0.18
   4 -13  -4    0.14    0.12
  -4 -13   4    0.39    0.19
   4 -13  -4    0.08    0.17
  -4 -13   4    0.18    0.16
   3 -13  -4    1.41    0.23
   3 -13  -4    1.36    0.17
  -3 -13   4    1.54    0.25
  -3 -13   4    1.04    0.20
   2 -13  -4    8.59    0.38
   2 -13  -4    9.43    0.46
  -2 -13   4    8.87    0.45
  -2 -13   4    9.82    0.42
   2 -13  -4    9.55    0.42
   1 -13  -4    1.44    0.19
  -1 -13   4    1.40    0.20
   1 -13  -4    1.59    0.23
  -1 -13   4    1.15    0.22
   0 -13  -4   18.70    0.58
   0 -13   4   19.49    0.66
   0 -13   4   18.68    0.59
   0 -13  -4   19.28    0.65
   1 -13   4    0.15    0.15
  -1 -13  -4    0.42    0.17
  -1 -13  -4    0.11    0.18
   1 -13   4    0.28    0.18
  -2 -13  -4    8.07    0.39
   2 -13   4    7.95    0.38
  -2 -13  -4    9.44    0.45
   2 -13   4    8.41    0.43
  -3 -13  -4    0.31    0.18
   3 -13   4    0.52    0.16
  -3 -13  -4    0.40    0.18
   3 -13   4    0.49    0.17
   4 -13   4    3.32    0.26
  -4 -13  -4    3.31    0.32
  -4 -13  -4    3.00    0.27
  -5 -13  -4    1.37    0.23
  -5 -13  -4    1.35    0.26
   5 -13   4    1.57    0.20
   6 -13   4    1.22    0.18
  -6 -13  -4    1.83    0.28
  -6 -13  -4    1.22    0.23
  -7 -13  -4    0.06    0.19
  -7 -13  -4    0.13    0.21
   7 -13   4    0.01    0.12
  -8 -13  -4    0.06    0.19
  -8 -13  -4    0.25    0.23
  -9 -13  -4    1.05    0.28
  -9 -13  -4    1.14    0.25
 -10 -13  -4   -0.03    0.22
 -10 -13  -4   -0.09    0.23
 -11 -13  -4    0.59    0.28
 -11 -13  -4    0.73    0.25
 -13 -14   4    2.12    0.29
 -13 -14   4    2.59    0.34
  13 -14  -4    2.06    0.30
 -12 -14   4    1.60    0.26
  12 -14  -4    1.57    0.26
 -12 -14   4    2.18    0.31
 -11 -14   4    4.70    0.36
 -11 -14   4    4.55    0.39
  11 -14  -4    4.52    0.36
  10 -14  -4    0.47    0.19
 -10 -14   4    0.72    0.24
 -10 -14   4    0.40    0.20
  -9 -14   4    0.06    0.18
   9 -14  -4    0.35    0.19
  -9 -14   4    0.43    0.23
   8 -14  -4    0.56    0.19
  -8 -14   4    0.22    0.21
  -8 -14   4    0.66    0.20
   7 -14  -4    0.11    0.17
  -7 -14   4   -0.08    0.17
  -7 -14   4    0.17    0.20
  -6 -14   4    0.33    0.17
  -6 -14   4    0.20    0.20
   6 -14  -4    0.42    0.18
   5 -14  -4   -0.02    0.10
  -5 -14   4   -0.11    0.16
   5 -14  -4   -0.06    0.16
  -5 -14   4   -0.15    0.17
   4 -14  -4    2.51    0.26
  -4 -14   4    2.32    0.24
  -4 -14   4    2.34    0.28
   4 -14  -4    2.86    0.21
  -3 -14   4    3.04    0.30
   3 -14  -4    3.18    0.29
  -3 -14   4    3.28    0.28
   3 -14  -4    2.94    0.23
  -2 -14   4   -0.01    0.16
   2 -14  -4    0.04    0.14
  -2 -14   4    0.23    0.18
   2 -14  -4    0.27    0.19
   1 -14  -4    0.30    0.16
  -1 -14   4    0.47    0.20
  -1 -14   4    0.28    0.17
   1 -14  -4    0.30    0.21
   0 -14   4    3.35    0.27
   0 -14  -4    3.07    0.29
   0 -14  -4    3.53    0.27
   0 -14   4    3.11    0.31
   1 -14   4   -0.17    0.14
  -1 -14  -4   -0.22    0.16
  -1 -14  -4   -0.21    0.15
   1 -14   4   -0.10    0.17
   2 -14   4   -0.10    0.16
  -2 -14  -4    0.13    0.16
  -2 -14  -4    0.09    0.18
   2 -14   4   -0.28    0.14
  -3 -14  -4    0.08    0.18
  -3 -14  -4    0.09    0.18
   3 -14   4    0.34    0.16
  -4 -14  -4    0.40    0.19
  -4 -14  -4    0.51    0.22
   4 -14   4    0.62    0.17
  -5 -14  -4    0.36    0.20
  -5 -14  -4    0.41    0.21
   5 -14   4    0.47    0.17
   6 -14   4    0.45    0.15
  -6 -14  -4    0.54    0.24
  -6 -14  -4    0.06    0.18
  -7 -14  -4    0.34    0.20
  -7 -14  -4    0.51    0.25
  -8 -14  -4    0.24    0.24
  -8 -14  -4    0.46    0.23
  -9 -14  -4    1.62    0.32
  -9 -14  -4    1.29    0.26
 -10 -14  -4   -0.41    0.20
 -10 -14  -4    0.08    0.26
 -12 -15   4    0.06    0.24
 -12 -15   4   -0.20    0.20
 -11 -15   4    0.30    0.21
  11 -15  -4    0.61    0.20
 -11 -15   4    0.47    0.25
 -10 -15   4    0.11    0.19
  10 -15  -4    0.26    0.18
 -10 -15   4    0.62    0.24
  -9 -15   4    1.89    0.30
   9 -15  -4    1.79    0.25
  -9 -15   4    1.79    0.27
  -8 -15   4    1.28    0.23
  -8 -15   4    1.77    0.28
   8 -15  -4    1.13    0.23
  -7 -15   4    4.74    0.35
   7 -15  -4    4.28    0.34
  -7 -15   4    4.44    0.38
  -6 -15   4   -0.11    0.18
  -6 -15   4    0.17    0.21
   6 -15  -4   -0.08    0.16
  -5 -15   4    0.55    0.23
   5 -15  -4    1.09    0.16
   5 -15  -4    0.73    0.20
  -5 -15   4    0.76    0.21
   4 -15  -4    5.20    0.36
  -4 -15   4    5.99    0.38
  -4 -15   4    6.27    0.42
   4 -15  -4    5.77    0.31
   3 -15  -4    6.17    0.33
  -3 -15   4    5.81    0.39
  -3 -15   4    5.55    0.41
   3 -15  -4    6.14    0.40
   2 -15  -4    0.31    0.16
   2 -15  -4   -0.09    0.18
  -2 -15   4   -0.05    0.19
  -2 -15   4    0.16    0.18
  -1 -15   4    0.13    0.17
   1 -15  -4   -0.10    0.15
   1 -15  -4   -0.11    0.20
  -1 -15   4   -0.45    0.18
   0 -15  -4    3.25    0.27
   0 -15   4    3.70    0.29
   0 -15   4    3.29    0.31
  -1 -15  -4    6.46    0.38
   1 -15   4    6.20    0.37
  -1 -15  -4    6.28    0.41
   1 -15   4    6.29    0.41
  -2 -15  -4    0.17    0.18
  -2 -15  -4    0.13    0.20
   2 -15   4    0.21    0.16
  -3 -15  -4    0.25    0.19
  -3 -15  -4   -0.10    0.19
   3 -15   4    0.01    0.15
  -4 -15  -4   -0.05    0.19
  -4 -15  -4    0.19    0.21
   4 -15   4    0.34    0.16
  -5 -15  -4   -0.12    0.18
   5 -15   4    0.01    0.15
  -5 -15  -4   -0.01    0.20
  -6 -15  -4    0.24    0.21
  -6 -15  -4    0.95    0.27
   6 -15   4    0.44    0.15
  -7 -15  -4    1.15    0.28
  -7 -15  -4    0.71    0.24
  -8 -15  -4    2.91    0.37
  -8 -15  -4    2.69    0.33
  -9 -15  -4    0.91    0.31
  -9 -15  -4    0.82    0.25
 -11 -16   4   -0.02    0.25
 -11 -16   4   -0.15    0.21
 -10 -16   4    2.29    0.33
 -10 -16   4    2.02    0.29
  -9 -16   4    0.52    0.24
   9 -16  -4    0.43    0.21
  -9 -16   4    0.07    0.19
  -8 -16   4    0.38    0.24
  -8 -16   4    0.40    0.21
   8 -16  -4    0.07    0.17
   7 -16  -4    1.99    0.25
  -7 -16   4    2.53    0.33
  -7 -16   4    2.09    0.27
   6 -16  -4    0.97    0.21
  -6 -16   4    1.34    0.25
  -6 -16   4    1.36    0.28
  -5 -16   4    1.56    0.25
   5 -16  -4    1.74    0.25
  -5 -16   4    1.65    0.28
   4 -16  -4    0.92    0.22
  -4 -16   4    0.70    0.24
   4 -16  -4    1.20    0.18
  -4 -16   4    1.01    0.23
  -3 -16   4    0.09    0.18
   3 -16  -4    0.11    0.14
   3 -16  -4    0.16    0.19
  -3 -16   4    0.04    0.21
   2 -16  -4    0.05    0.16
  -2 -16   4   -0.06    0.19
  -2 -16   4    0.20    0.19
   2 -16  -4    0.15    0.20
  -1 -16   4    0.16    0.20
   1 -16  -4   -0.03    0.16
  -1 -16   4   -0.13    0.17
   1 -16  -4    0.23    0.22
   0 -16   4   -0.17    0.17
   0 -16   4    0.24    0.21
   0 -16  -4   -0.25    0.16
  -1 -16  -4    0.68    0.20
   1 -16   4    0.53    0.19
  -2 -16  -4    6.89    0.42
   2 -16   4    6.90    0.40
   3 -16   4    0.12    0.17
  -3 -16  -4   -0.02    0.18
  -3 -16  -4   -0.06    0.22
   4 -16   4    0.72    0.19
  -4 -16  -4    0.54    0.23
  -4 -16  -4    0.48    0.22
  -5 -16  -4    1.05    0.24
  -5 -16  -4    0.98    0.26
   5 -16   4    1.10    0.20
  -6 -16  -4    2.27    0.29
  -6 -16  -4    3.14    0.38
  -7 -16  -4    0.17    0.22
  -7 -16  -4    0.53    0.27
  -8 -16  -4    0.01    0.22
  -8 -16  -4    0.10    0.25
 -10 -17   4    0.49    0.24
 -10 -17   4    0.52    0.27
  -9 -17   4    1.70    0.28
  -9 -17   4    1.88    0.34
  -8 -17   4    0.05    0.23
  -8 -17   4   -0.06    0.20
  -7 -17   4    0.74    0.26
  -7 -17   4    0.28    0.21
  -6 -17   4    1.22    0.25
   6 -17  -4    0.98    0.22
  -6 -17   4    0.94    0.26
  -5 -17   4    1.17    0.27
  -5 -17   4    1.25    0.25
   5 -17  -4    1.26    0.24
  -4 -17   4    1.09    0.28
  -4 -17   4    0.71    0.23
   4 -17  -4    0.91    0.22
  -3 -17   4    0.28    0.20
   3 -17  -4    0.13    0.20
   3 -17  -4    0.33    0.16
  -3 -17   4    0.40    0.24
   2 -17  -4    0.05    0.20
   2 -17  -4    0.61    0.18
  -2 -17   4    0.36    0.20
  -2 -17   4    0.09    0.21
   1 -17  -4    0.18    0.18
  -1 -17   4   -0.12    0.18
   1 -17  -4   -0.48    0.19
  -1 -17   4   -0.10    0.20
   0 -17   4    0.25    0.18
   0 -17  -4    0.28    0.19
   0 -17  -4   -0.03    0.23
   1 -17   4    1.16    0.23
  -1 -17  -4    1.24    0.24
   2 -17   4    0.68    0.20
  -2 -17  -4    0.89    0.22
  -3 -17  -4    0.10    0.20
   3 -17   4    0.86    0.21
  -4 -17  -4    1.04    0.25
   4 -17   4    0.77    0.21
   5 -17   4    0.62    0.21
  -5 -17  -4    0.46    0.23
  -6 -17  -4    0.00    0.22
  -7 -17  -4    0.14    0.27
  -7 -17  -4    0.51    0.26
  -9 -18   4   -0.09    0.25
  -8 -18   4   -0.18    0.24
  -8 -18   4   -0.07    0.23
  -7 -18   4    0.40    0.24
  -7 -18   4    0.33    0.26
  -6 -18   4    0.12    0.22
  -6 -18   4    0.31    0.24
  -5 -18   4    0.19    0.24
  -5 -18   4   -0.01    0.21
  -4 -18   4    0.27    0.25
  -4 -18   4    0.15    0.22
   3 -18  -4   -0.22    0.20
  -3 -18   4    0.31    0.24
  -3 -18   4    0.02    0.20
   2 -18  -4   -0.01    0.20
   2 -18  -4    0.02    0.17
  -2 -18   4    0.26    0.21
   1 -18  -4    2.30    0.27
   1 -18  -4    1.82    0.29
  -1 -18   4    2.15    0.29
   0 -18  -4   -0.07    0.24
   0 -18  -4   -0.21    0.19
   0 -18   4    0.07    0.19
  -1 -18  -4   -0.08    0.19
   1 -18   4    0.30    0.19
  -2 -18  -4    1.18    0.25
   2 -18   4    1.13    0.24
  -3 -18  -4    0.24    0.21
   3 -18   4    0.32    0.19
   4 -18   4   -0.28    0.17
  -4 -18  -4   -0.02    0.21
  -5 -18  -4    0.32    0.25
  -6 -18  -4    1.90    0.31
  -6 -19   4    1.61    0.34
  -6 -19   4    1.81    0.30
  -5 -19   4    0.33    0.23
  -5 -19   4   -0.01    0.26
  -4 -19   4    0.60    0.29
  -4 -19   4    0.90    0.26
  -3 -19   4    0.45    0.24
   2 -19  -4    0.31    0.21
  -2 -19   4    0.49    0.24
   1 -19  -4    0.14    0.20
  -1 -19   4   -0.13    0.21
   0 -19   4    0.44    0.22
   0 -19  -4    0.15    0.22
  -1 -19  -4    0.25    0.28
  -1 -19  -4    0.29    0.22
   1 -19   4    0.21    0.22
  -2 -19  -4    0.38    0.23
   2 -19   4    0.16    0.20
   3 -19   4   -0.25    0.19
  -3 -19  -4   -0.24    0.20
  -2 -20   4    0.63    0.25
   1 -20  -4    1.52    0.27
  -1 -20   4    1.16    0.28
 -18   0   5    0.09    0.16
 -17   0   5    0.02    0.13
 -16   0   5    0.11    0.13
 -15   0   5   -0.02    0.12
 -14   0   5    0.05    0.10
 -13   0   5    0.13    0.10
 -12   0   5   -0.13    0.08
  11   0  -5    0.11    0.16
  10   0  -5   -0.01    0.14
   9   0  -5   -0.12    0.13
   8   0  -5    0.11    0.12
   7   0  -5    0.05    0.11
   6   0  -5   -0.01    0.11
   5   0  -5    0.05    0.10
  -5   0   5   -0.04    0.03
  -4   0   5    0.01    0.05
  -4   0   5   -0.01    0.05
   4   0  -5    0.03    0.11
  -3   0   5    0.06    0.05
  -3   0   5   -0.03    0.06
  -3   0   5    0.04    0.06
   3   0  -5   -0.04    0.10
   3   0  -5   -0.01    0.05
   2   0  -5   -0.06    0.04
  -2   0   5   -0.02    0.07
  -2   0   5    0.05    0.06
   2   0  -5    0.02    0.02
   2   0  -5    0.11    0.10
  -2   0   5    0.18    0.08
   1   0  -5    0.00    0.06
  -1   0   5    0.12    0.09
   1   0  -5    0.00    0.08
  -1   0   5    0.04    0.08
  -1   0   5    0.03    0.07
   0   0   5   -0.01    0.07
   0   0  -5    0.04    0.07
   0   0  -5   -0.05    0.08
   0   0   5   -0.07    0.09
  -1   0  -5   -0.17    0.09
   1   0   5    0.03    0.08
  -1   0  -5    0.12    0.07
  -2   0  -5   -0.05    0.10
   2   0   5   -0.02    0.08
  -3   0  -5   -0.07    0.11
   3   0   5   -0.08    0.08
  -4   0  -5    0.14    0.12
  -5   0  -5   -0.14    0.12
  -6   0  -5    0.07    0.15
  -7   0  -5    0.14    0.16
  -8   0  -5    0.19    0.17
  -9   0  -5   -0.16    0.16
 -10   0  -5   -0.08    0.17
 -11   0  -5   -0.16    0.18
 -12   0  -5    0.13    0.20
 -13   0  -5   -0.30    0.19
 -14   0  -5    0.06    0.22
 -15   0  -5   -0.08    0.23
 -18  -1   5   -0.02    0.15
 -18   1   5    0.15    0.16
 -17  -1   5   -0.10    0.14
 -17   1   5   -0.01    0.13
 -16  -1   5    0.86    0.15
 -16   1   5    0.71    0.15
 -15  -1   5    0.57    0.14
 -15   1   5    0.46    0.13
 -14  -1   5    1.75    0.15
 -14   1   5    1.81    0.15
 -14   1   5    1.84    0.15
 -13  -1   5    1.74    0.14
 -13   1   5    1.89    0.14
 -12  -1   5    1.13    0.12
 -11  -1   5   -0.01    0.08
  11  -1  -5    0.11    0.16
  10  -1  -5    0.10    0.16
 -10  -1   5    0.23    0.07
  10   1  -5    0.05    0.16
   9  -1  -5    0.26    0.15
   9   1  -5   -0.11    0.14
   8  -1  -5   10.83    0.41
   8   1  -5   11.10    0.41
   7  -1  -5    0.54    0.15
   7   1  -5    0.61    0.14
   6  -1  -5   31.87    0.80
   6   1  -5   31.15    0.79
  -5  -1   5    9.23    0.23
  -5  -1   5    9.24    0.23
   5  -1  -5    9.87    0.34
   5   1  -5    9.73    0.33
  -5   1   5    9.46    0.21
  -5   1   5    9.13    0.21
  -4  -1   5    9.73    0.25
  -4  -1   5    9.88    0.21
  -4  -1   5    9.60    0.25
   4  -1  -5    9.88    0.33
   4   1  -5    9.63    0.31
  -4   1   5    9.97    0.25
  -4   1   5    9.78    0.25
   3  -1  -5    4.07    0.14
  -3  -1   5    4.06    0.14
  -3  -1   5    3.95    0.16
   3  -1  -5    4.14    0.22
  -3  -1   5    3.90    0.16
   3   1  -5    3.85    0.20
  -3   1   5    4.04    0.16
  -3   1   5    3.77    0.16
  -3   1   5    3.71    0.13
   3   1  -5    4.29    0.14
  -2  -1   5    4.82    0.19
   2  -1  -5    5.10    0.15
   2  -1  -5    4.99    0.15
  -2  -1   5    4.85    0.17
  -2  -1   5    4.97    0.19
   2  -1  -5    4.52    0.22
  -2   1   5    4.69    0.17
   2   1  -5    5.14    0.15
   2   1  -5    5.00    0.21
  -2   1   5    4.91    0.19
   1  -1  -5    3.55    0.15
   1  -1  -5    3.46    0.18
  -1  -1   5    3.89    0.17
  -1  -1   5    3.86    0.19
  -1  -1   5    4.00    0.18
  -1   1   5    3.85    0.19
   1   1  -5    3.54    0.15
  -1   1   5    3.73    0.16
   1   1  -5    3.69    0.17
   0  -1  -5   41.00    0.90
   0  -1   5   39.16    0.89
   0  -1  -5   38.13    0.83
   0  -1   5   40.47    0.90
   0   1   5   38.55    0.83
   0   1  -5   38.75    0.83
   0   1  -5   39.75    0.89
   0   1   5   38.70    0.90
   1  -1   5    0.44    0.09
  -1  -1  -5    0.78    0.10
   1  -1   5    0.50    0.11
  -1  -1  -5    0.54    0.11
   1   1   5    0.63    0.10
  -1   1  -5    0.42    0.08
  -1   1  -5    0.57    0.12
  -2  -1  -5    4.80    0.24
   2  -1   5    4.79    0.21
  -2   1  -5    5.14    0.24
  -3  -1  -5   21.08    0.57
   3  -1   5   20.49    0.51
  -3   1  -5   20.60    0.56
   4  -1   5    1.05    0.12
  -4  -1  -5    0.92    0.15
  -4   1  -5    0.93    0.15
  -5  -1  -5    0.52    0.15
  -5   1  -5    0.37    0.13
  -6  -1  -5   12.96    0.46
  -6   1  -5   13.15    0.46
  -7  -1  -5    0.51    0.18
  -7   1  -5    0.33    0.17
  -8  -1  -5    4.91    0.34
  -8   1  -5    4.69    0.33
  -9  -1  -5    0.34    0.18
  -9   1  -5    0.43    0.18
 -10  -1  -5    1.81    0.25
 -10   1  -5    1.85    0.26
 -11  -1  -5    0.25    0.19
 -11   1  -5   -0.03    0.18
 -12  -1  -5    0.20    0.20
 -12   1  -5   -0.14    0.19
 -13  -1  -5   -0.08    0.20
 -13   1  -5    0.09    0.21
 -14  -1  -5    1.69    0.29
 -14   1  -5    1.58    0.29
 -15  -1  -5    0.37    0.25
 -15   1  -5    0.40    0.26
 -18  -2   5    0.53    0.18
 -18   2   5    0.93    0.18
 -17  -2   5    1.59    0.20
 -17   2   5    2.12    0.21
 -16  -2   5    0.83    0.16
 -16   2   5    0.74    0.15
 -15  -2   5   -0.11    0.12
 -15   2   5   -0.05    0.11
 -14  -2   5    0.09    0.12
 -14   2   5   -0.07    0.09
 -13  -2   5    2.88    0.19
 -13   2   5    2.26    0.15
  12  -2  -5    4.89    0.36
 -12  -2   5    5.19    0.23
 -12   2   5    5.28    0.20
 -11  -2   5    2.38    0.16
  11  -2  -5    2.41    0.28
 -11   2   5    2.43    0.14
 -10  -2   5   12.45    0.32
  10  -2  -5   12.33    0.49
 -10   2   5   11.79    0.29
  -9  -2   5    1.43    0.09
   9  -2  -5    1.39    0.19
   9   2  -5    1.62    0.21
   8  -2  -5    0.16    0.12
  -8  -2   5   -0.06    0.05
   8   2  -5    0.13    0.13
  -7  -2   5   63.61    1.33
   7  -2  -5   64.00    1.48
   7   2  -5   64.58    1.47
  -6  -2   5    2.13    0.11
   6  -2  -5    2.47    0.19
  -6   2   5    2.16    0.08
   6   2  -5    2.16    0.18
   5  -2  -5   32.06    0.79
  -5  -2   5   31.61    0.69
  -5   2   5   30.79    0.68
   5   2  -5   31.89    0.77
  -4  -2   5    1.68    0.10
   4  -2  -5    1.88    0.16
  -4  -2   5    1.82    0.12
  -4   2   5    1.80    0.12
   4   2  -5    1.85    0.14
  -4   2   5    1.70    0.08
   4   2  -5    1.88    0.09
  -4   2   5    1.85    0.08
  -3  -2   5   21.41    0.48
   3  -2  -5   21.40    0.58
   3  -2  -5   22.13    0.50
  -3  -2   5   22.65    0.53
  -3   2   5   22.64    0.52
  -3   2   5   22.24    0.48
   3   2  -5   22.56    0.54
   3   2  -5   22.75    0.45
   3   2  -5   22.63    0.51
  -3   2   5   22.29    0.48
   2  -2  -5  114.29    2.52
  -2  -2   5  119.61    2.46
   2  -2  -5  115.02    2.28
   2  -2  -5  119.53    2.28
  -2  -2   5  113.25    2.30
  -2   2   5  117.06    2.45
   2   2  -5  120.05    2.29
  -2   2   5  115.62    2.30
   2   2  -5  119.24    2.44
   2   2  -5  118.58    2.48
  -1  -2   5   66.69    1.32
  -1  -2   5   64.71    1.41
   1  -2  -5   64.54    1.31
   1  -2  -5   65.79    1.40
  -1   2   5   65.71    1.41
   1   2  -5   64.09    1.31
   1   2  -5   64.06    1.40
   1   2  -5   64.81    1.40
  -1   2   5   63.76    1.31
   0  -2  -5    0.32    0.10
   0  -2   5    0.42    0.11
   0  -2   5    0.37    0.08
   0  -2  -5    0.27    0.08
   0   2  -5    0.25    0.09
   0   2   5    0.28    0.08
   0   2  -5    0.35    0.08
   0   2   5    0.25    0.11
   1  -2   5   15.51    0.40
  -1  -2  -5   15.30    0.44
   1  -2   5   16.00    0.44
  -1  -2  -5   15.50    0.43
  -1   2  -5   15.50    0.43
  -2  -2  -5   11.68    0.38
   2  -2   5   12.28    0.35
   2  -2   5   12.24    0.38
  -2   2  -5   12.82    0.39
  -3  -2  -5    0.74    0.14
   3  -2   5    0.56    0.10
  -3   2  -5    0.63    0.13
  -4  -2  -5    0.35    0.12
   4  -2   5    0.42    0.10
  -4   2  -5    0.18    0.12
  -5  -2  -5   11.10    0.41
   5  -2   5   11.27    0.35
  -5   2  -5   10.87    0.40
  -6  -2  -5   18.60    0.58
  -6   2  -5   19.15    0.58
  -7  -2  -5    0.32    0.17
  -7   2  -5    0.11    0.16
  -8  -2  -5    2.13    0.24
  -8   2  -5    1.80    0.23
  -9  -2  -5    3.60    0.30
  -9   2  -5    3.20    0.29
 -10  -2  -5    1.29    0.23
 -10   2  -5    1.54    0.24
 -11  -2  -5    5.76    0.39
 -11   2  -5    5.95    0.41
 -12  -2  -5    0.59    0.24
 -12   2  -5    1.37    0.26
 -13  -2  -5    0.15    0.21
 -13   2  -5    0.29    0.22
 -14  -2  -5    0.57    0.26
 -14   2  -5    0.17    0.23
 -15  -2  -5   -0.23    0.23
 -15   2  -5    0.09    0.25
 -18  -3   5   -0.09    0.16
 -18   3   5   -0.01    0.16
 -17  -3   5    0.32    0.16
 -17   3   5    0.18    0.14
 -16  -3   5    0.03    0.14
 -16   3   5    0.10    0.13
 -15  -3   5    0.44    0.14
 -14  -3   5    0.71    0.15
 -13  -3   5    0.11    0.11
  13  -3  -5    0.33    0.20
 -13   3   5    0.00    0.09
  12  -3  -5    1.02    0.24
 -12  -3   5    0.93    0.13
 -12   3   5    1.01    0.12
 -11  -3   5    0.42    0.11
  11  -3  -5    0.54    0.20
 -11   3   5    0.48    0.09
  10  -3  -5    9.06    0.41
 -10  -3   5    9.78    0.29
 -10   3   5    9.46    0.26
  -9  -3   5    8.52    0.26
   9  -3  -5    9.35    0.39
  -9   3   5    8.70    0.24
  -8  -3   5   18.96    0.46
   8  -3  -5   20.22    0.60
  -8   3   5   18.55    0.43
   7  -3  -5    1.50    0.17
  -7  -3   5    1.62    0.11
   7   3  -5    1.59    0.17
  -7   3   5    1.54    0.10
  -6  -3   5    1.30    0.10
   6  -3  -5    0.83    0.14
  -6   3   5    1.01    0.08
   6   3  -5    0.89    0.15
  -5  -3   5    7.15    0.23
  -5  -3   5    7.57    0.20
   5   3  -5    7.62    0.28
  -5   3   5    7.44    0.17
  -5   3   5    7.24    0.17
  -5   3   5    6.96    0.22
   4  -3  -5    2.49    0.20
   4  -3  -5    2.09    0.10
  -4  -3   5    2.16    0.14
  -4  -3   5    2.38    0.12
   4   3  -5    2.36    0.16
   4   3  -5    2.23    0.11
  -4   3   5    2.16    0.11
  -4   3   5    2.27    0.14
  -4   3   5    2.11    0.11
   3  -3  -5   44.74    0.95
  -3  -3   5   43.13    0.97
   3  -3  -5   44.11    0.86
   3  -3  -5   44.15    0.86
   3  -3  -5   42.10    1.03
  -3  -3   5   43.88    0.90
  -3   3   5   43.19    0.90
   3   3  -5   44.12    0.98
  -3   3   5   44.02    0.97
   3   3  -5   44.51    0.88
  -3   3   5   44.01    0.90
  -2  -3   5    1.92    0.12
   2  -3  -5    1.94    0.14
   2  -3  -5    2.08    0.11
  -2  -3   5    2.03    0.14
   2  -3  -5    1.96    0.12
   2   3  -5    2.11    0.13
  -2   3   5    1.66    0.11
  -2   3   5    2.13    0.16
   2   3  -5    1.89    0.13
  -1  -3   5    5.58    0.21
  -1  -3   5    5.64    0.23
   1  -3  -5    5.30    0.19
   1  -3  -5    5.52    0.22
   1  -3  -5    5.59    0.20
  -1   3   5    5.89    0.24
   1   3  -5    5.53    0.20
   1   3  -5    5.17    0.18
   0  -3   5  103.84    2.19
   0  -3  -5  103.02    2.04
   0  -3  -5  104.55    2.19
   0  -3   5   99.28    2.05
   0   3   5  100.35    2.19
   0   3  -5  104.62    2.05
  -1  -3  -5   36.32    0.85
   1  -3   5   35.05    0.84
   1  -3   5   34.78    0.78
   2  -3   5    1.06    0.12
  -2  -3  -5    0.91    0.14
   2  -3   5    1.02    0.14
   3  -3   5    5.91    0.27
  -3  -3  -5    6.16    0.29
   3  -3   5    6.12    0.25
  -4  -3  -5    2.29    0.20
   4  -3   5    1.98    0.15
  -4   3  -5    1.54    0.16
  -5  -3  -5   25.69    0.71
   5  -3   5   26.43    0.64
  -5   3  -5   26.33    0.71
  -6  -3  -5    0.65    0.18
  -6   3  -5    0.46    0.18
  -7  -3  -5    0.30    0.18
  -7   3  -5    0.15    0.17
  -8  -3  -5   -0.02    0.18
  -8   3  -5    0.06    0.17
  -9  -3  -5    1.36    0.23
  -9   3  -5    1.28    0.21
 -10  -3  -5    0.11    0.18
 -10   3  -5   -0.36    0.16
 -11  -3  -5    5.32    0.38
 -11   3  -5    4.45    0.35
 -12  -3  -5    0.67    0.23
 -12   3  -5    0.40    0.22
 -13  -3  -5    0.23    0.22
 -13   3  -5    0.37    0.23
 -14  -3  -5    0.67    0.26
 -14   3  -5    0.54    0.26
 -18  -4   5    0.22    0.19
 -18   4   5    0.23    0.17
 -17  -4   5    4.33    0.32
 -17   4   5    3.93    0.29
 -16  -4   5   -0.02    0.14
 -15  -4   5    0.00    0.14
 -14  -4   5    2.60    0.21
 -13  -4   5   14.79    0.44
  13  -4  -5   13.88    0.58
 -13   4   5   14.04    0.41
  12  -4  -5    3.80    0.33
 -12  -4   5    3.89    0.23
 -12   4   5    4.15    0.21
 -11  -4   5    7.10    0.27
  11  -4  -5    6.07    0.40
 -11   4   5    6.28    0.19
 -11   4   5    6.87    0.25
 -10  -4   5    4.45    0.22
  10  -4  -5    4.17    0.31
 -10   4   5    4.62    0.13
 -10   4   5    4.39    0.19
   9  -4  -5    4.65    0.32
  -9  -4   5    4.42    0.21
  -9   4   5    4.77    0.19
  -8  -4   5   11.19    0.33
   8  -4  -5   11.82    0.44
  -8   4   5   11.66    0.31
   7  -4  -5    2.57    0.21
  -7  -4   5    3.14    0.17
  -7   4   5    3.13    0.10
  -7   4   5    3.13    0.15
  -6  -4   5   28.32    0.66
  -6  -4   5   28.08    0.60
   6  -4  -5   28.37    0.75
  -6   4   5   27.74    0.64
  -6   4   5   28.36    0.58
  -5  -4   5    1.41    0.10
  -5  -4   5    1.45    0.12
   5  -4  -5    1.15    0.15
  -5   4   5    1.44    0.09
   5   4  -5    1.37    0.14
  -5   4   5    1.37    0.11
   4  -4  -5    1.30    0.09
   4  -4  -5    1.23    0.15
  -4  -4   5    1.36    0.10
  -4  -4   5    1.09    0.11
  -4   4   5    1.21    0.11
  -4   4   5    1.34    0.10
   4   4  -5    1.41    0.12
  -3  -4   5   15.50    0.41
   3  -4  -5   15.19    0.34
   3  -4  -5   13.52    0.38
   3  -4  -5   16.08    0.34
  -3  -4   5   15.43    0.38
   3  -4  -5   15.44    0.46
  -3   4   5   15.38    0.41
  -3   4   5   15.28    0.38
   3   4  -5   15.16    0.35
   3   4  -5   15.69    0.39
  -2  -4   5   15.45    0.39
  -2  -4   5   15.38    0.43
   2  -4  -5   15.39    0.37
   2  -4  -5   15.55    0.41
   2  -4  -5   14.99    0.37
  -2  -4   5   16.14    0.38
   2   4  -5   15.59    0.37
  -2   4   5   15.72    0.43
   2   4  -5   15.68    0.38
  -1  -4   5   33.38    0.80
   1  -4  -5   34.00    0.79
   1  -4  -5   34.26    0.73
  -1  -4   5   33.86    0.74
   1  -4  -5   34.06    0.73
   1   4  -5   33.16    0.73
  -1   4   5   33.13    0.80
   1   4  -5   32.91    0.73
   0  -4   5   11.42    0.36
   0  -4  -5   10.88    0.34
   1  -4   5    0.07    0.09
  -1  -4  -5    0.16    0.11
   1  -4   5    0.19    0.11
   2  -4   5    0.64    0.11
  -2  -4  -5    0.46    0.13
   2  -4   5    0.72    0.14
  -3  -4  -5   22.78    0.63
   3  -4   5   23.57    0.57
   3  -4   5   22.96    0.62
   4  -4   5    0.71    0.12
  -4  -4  -5    0.66    0.16
   4  -4   5    0.53    0.14
   5  -4   5    1.35    0.14
  -5  -4  -5    1.06    0.18
   6  -4   5    2.38    0.18
  -6  -4  -5    2.35    0.24
  -7  -4  -5    0.75    0.20
  -7   4  -5    0.80    0.20
  -8  -4  -5    0.72    0.20
  -8   4  -5    0.84    0.21
  -9  -4  -5    9.36    0.46
  -9   4  -5    9.36    0.44
 -10  -4  -5    0.11    0.19
 -10   4  -5   -0.11    0.18
 -11  -4  -5    0.70    0.23
 -11   4  -5    1.09    0.23
 -12  -4  -5   -0.11    0.20
 -12   4  -5    0.01    0.20
 -13  -4  -5    0.12    0.21
 -13   4  -5    0.28    0.23
 -14  -4  -5    1.00    0.29
 -14   4  -5    0.60    0.26
 -18  -5   5    0.22    0.20
 -18   5   5    0.51    0.18
 -17  -5   5    0.64    0.19
 -16  -5   5    0.49    0.17
 -15  -5   5    1.38    0.19
 -14  -5   5   -0.17    0.14
  14  -5  -5   -0.05    0.17
  13  -5  -5    0.09    0.17
 -13  -5   5    0.29    0.14
  12  -5  -5   -0.05    0.17
 -12  -5   5    0.00    0.12
 -12   5   5   -0.09    0.10
  11  -5  -5   14.20    0.57
 -11  -5   5   14.66    0.44
 -11   5   5   14.12    0.41
 -10  -5   5    2.99    0.22
  10  -5  -5    2.42    0.25
 -10   5   5    2.48    0.18
 -10   5   5    2.44    0.14
   9  -5  -5    0.65    0.18
  -9  -5   5    1.21    0.14
  -9   5   5    1.14    0.09
  -9   5   5    1.08    0.12
  -8  -5   5    0.07    0.10
   8  -5  -5    0.14    0.13
  -8   5   5    0.11    0.08
  -8   5   5    0.01    0.06
  -7  -5   5    2.55    0.15
   7  -5  -5    2.15    0.20
  -7  -5   5    2.60    0.18
  -7   5   5    2.75    0.16
  -7   5   5    2.50    0.13
   6  -5  -5    8.57    0.35
  -6  -5   5    8.60    0.26
  -6  -5   5    8.97    0.29
  -6   5   5    9.19    0.25
  -6   5   5    8.78    0.28
  -5  -5   5    0.26    0.10
  -5  -5   5    0.14    0.07
   5  -5  -5    0.31    0.14
  -5   5   5    0.26    0.09
  -5   5   5    0.17    0.07
   4  -5  -5   26.24    0.70
   4  -5  -5   26.08    0.52
  -4  -5   5   26.17    0.63
   4  -5  -5   25.65    0.51
  -4  -5   5   24.17    0.58
   4  -5  -5   26.43    0.60
  -4   5   5   25.20    0.62
  -4   5   5   26.49    0.58
  -3  -5   5    3.47    0.20
   3  -5  -5    3.25    0.23
   3  -5  -5    3.30    0.14
   3  -5  -5    3.10    0.13
  -3  -5   5    2.99    0.17
  -3   5   5    3.18    0.20
  -3   5   5    3.02    0.18
   3   5  -5    3.07    0.15
   2  -5  -5   30.06    0.65
   2  -5  -5   29.21    0.65
   2  -5  -5   30.27    0.71
  -2  -5   5   30.70    0.66
  -2  -5   5   28.94    0.67
  -2  -5   5   31.41    0.73
  -2   5   5   28.96    0.72
   2   5  -5   29.66    0.66
  -2   5   5   28.87    0.67
  -1  -5   5    0.33    0.10
  -1  -5   5    0.49    0.12
   1  -5  -5    0.54    0.09
   1  -5  -5    0.54    0.11
  -1   5   5    0.52    0.12
   0  -5   5   -0.10    0.10
   0  -5  -5    0.05    0.09
   0  -5   5   -0.01    0.08
   0  -5  -5    0.13    0.11
   1  -5   5   22.69    0.60
  -1  -5  -5   21.66    0.60
   1  -5   5   21.82    0.55
   2  -5   5    1.64    0.17
   2  -5   5    1.72    0.16
  -2  -5  -5    1.67    0.18
  -3  -5  -5    0.19    0.13
   3  -5   5   -0.13    0.11
   3  -5   5   -0.06    0.09
   4  -5   5    0.98    0.13
  -4  -5  -5    1.09    0.18
   4  -5   5    1.09    0.16
   5  -5   5    0.10    0.10
   5  -5   5   -0.05    0.12
  -5  -5  -5   -0.05    0.14
   6  -5   5    1.28    0.15
  -6  -5  -5    1.42    0.21
  -7  -5  -5    0.20    0.19
   7  -5   5    0.18    0.11
  -8  -5  -5   17.07    0.60
  -8   5  -5   16.76    0.59
  -9  -5  -5    2.22    0.27
  -9   5  -5    2.66    0.28
 -10  -5  -5    5.98    0.40
 -10   5  -5    6.38    0.41
 -11  -5  -5   -0.02    0.19
 -11   5  -5   -0.05    0.19
 -12  -5  -5    1.75    0.28
 -12   5  -5    1.74    0.27
 -13  -5  -5    0.39    0.25
 -13   5  -5    0.32    0.23
 -14  -5  -5    1.80    0.32
 -14   5  -5    1.81    0.32
 -17  -6   5   -0.08    0.18
 -16  -6   5    0.20    0.17
 -15  -6   5   -0.10    0.15
 -14  -6   5    0.76    0.17
  14  -6  -5    0.61    0.23
 -13  -6   5    0.86    0.17
  13  -6  -5    0.83    0.22
  12  -6  -5    6.90    0.42
 -12  -6   5    7.01    0.32
 -12   6   5    6.69    0.29
 -11  -6   5    3.87    0.26
  11  -6  -5    3.88    0.32
 -11   6   5    3.95    0.23
 -10  -6   5    0.82    0.15
  10  -6  -5    0.86    0.21
 -10   6   5    0.82    0.13
 -10   6   5    0.64    0.10
   9  -6  -5    3.57    0.28
  -9  -6   5    4.31    0.25
  -9   6   5    3.78    0.22
  -9   6   5    3.74    0.18
  -8  -6   5    0.88    0.12
  -8  -6   5    0.66    0.14
   8  -6  -5    0.69    0.16
  -8   6   5    0.67    0.12
  -8   6   5    0.76    0.09
  -7  -6   5    4.47    0.24
   7  -6  -5    4.67    0.28
  -7  -6   5    4.55    0.21
  -7   6   5    4.56    0.19
  -7   6   5    4.51    0.22
  -6  -6   5    0.07    0.08
   6  -6  -5    0.06    0.13
  -6  -6   5    0.11    0.10
  -6   6   5    0.10    0.08
  -6   6   5    0.23    0.10
  -5  -6   5   22.72    0.54
  -5  -6   5   22.44    0.59
   5  -6  -5   22.66    0.65
   5  -6  -5   23.31    0.54
  -5   6   5   22.90    0.58
  -5   6   5   22.58    0.53
   4  -6  -5    5.39    0.16
  -4  -6   5    5.54    0.25
   4  -6  -5    5.77    0.30
   4  -6  -5    5.52    0.22
  -4  -6   5    5.53    0.23
   4  -6  -5    5.69    0.16
  -4   6   5    5.22    0.24
   4   6  -5    5.66    0.19
  -4   6   5    5.32    0.22
   3  -6  -5   24.03    0.64
   3  -6  -5   26.40    0.72
   3  -6  -5   26.87    0.58
  -3  -6   5   26.18    0.62
   3  -6  -5   26.33    0.58
  -3  -6   5   27.20    0.68
  -3   6   5   26.92    0.62
  -3   6   5   26.96    0.67
   3   6  -5   27.37    0.60
   2  -6  -5   19.14    0.51
  -2  -6   5   18.74    0.53
   2  -6  -5   18.40    0.46
  -2  -6   5   19.59    0.49
  -2  -6   5   19.23    0.43
  -2   6   5   18.92    0.53
  -1  -6   5    5.26    0.23
   1  -6  -5    5.23    0.22
   1  -6  -5    5.29    0.25
  -1  -6   5    5.19    0.25
   0  -6   5   17.51    0.52
   0  -6  -5   18.33    0.48
   0  -6   5   18.24    0.48
   0  -6  -5   18.81    0.52
   1  -6   5    1.13    0.13
   1  -6   5    1.90    0.18
  -1  -6  -5    1.14    0.14
  -1  -6  -5    1.62    0.17
   2  -6   5   68.75    1.46
  -2  -6  -5   69.19    1.58
   2  -6   5   70.80    1.58
  -2   6  -5   69.54    1.47
   3  -6   5   11.61    0.40
  -3  -6  -5   10.61    0.41
   3  -6   5   11.05    0.36
   4  -6   5   -0.05    0.10
   4  -6   5   -0.02    0.12
  -4  -6  -5    0.07    0.15
  -5  -6  -5    0.80    0.19
   5  -6   5    0.71    0.16
   5  -6   5    0.62    0.13
   6  -6   5    2.89    0.23
   6  -6   5    2.62    0.19
  -6  -6  -5    2.94    0.27
  -7  -6  -5    0.72    0.21
   7  -6   5    0.11    0.11
  -8  -6  -5    0.80    0.22
  -9  -6  -5    0.98    0.23
 -10  -6  -5   -0.14    0.19
 -10   6  -5    0.02    0.20
 -11  -6  -5    0.52    0.22
 -11   6  -5    0.79    0.24
 -12  -6  -5    0.31    0.22
 -12   6  -5    0.09    0.21
 -13  -6  -5   -0.06    0.24
 -13   6  -5    0.29    0.23
 -14  -6  -5    5.90    0.47
 -14   6  -5    6.08    0.48
 -17  -7   5    0.67    0.22
 -16  -7   5    1.48    0.23
 -15  -7   5    1.30    0.22
 -14  -7   5    2.73    0.25
  14  -7  -5    1.90    0.27
  13  -7  -5    4.90    0.39
 -13  -7   5    5.31    0.32
  12  -7  -5    2.18    0.27
 -12  -7   5    2.35    0.22
 -11  -7   5   10.09    0.39
  11  -7  -5    9.21    0.44
 -11   7   5    9.31    0.35
  10  -7  -5    2.34    0.25
 -10  -7   5    3.00    0.22
 -10  -7   5    2.94    0.20
 -10   7   5    2.85    0.19
 -10   7   5    2.87    0.21
  -9  -7   5    0.33    0.14
   9  -7  -5    0.29    0.17
  -9  -7   5    0.21    0.11
  -9   7   5    0.37    0.13
  -9   7   5    0.26    0.10
  -8  -7   5    1.62    0.18
   8  -7  -5    1.80    0.22
  -8  -7   5    1.76    0.16
  -8   7   5    1.69    0.14
  -8   7   5    1.81    0.17
   7  -7  -5   44.73    1.13
  -7  -7   5   43.76    1.06
  -7  -7   5   44.58    0.98
  -7   7   5   46.26    0.97
  -7   7   5   45.27    1.05
  -6  -7   5    9.27    0.35
  -6  -7   5    9.41    0.31
   6  -7  -5    9.85    0.40
  -6   7   5    9.56    0.30
  -6   7   5    9.35    0.34
   5  -7  -5   17.61    0.45
   5  -7  -5   16.98    0.36
   5  -7  -5   17.65    0.55
  -5  -7   5   17.50    0.50
  -5  -7   5   16.49    0.45
   5  -7  -5   17.12    0.36
  -5   7   5   17.10    0.49
   4  -7  -5   23.49    0.52
  -4  -7   5   24.58    0.64
   4  -7  -5   23.57    0.53
  -4  -7   5   24.52    0.59
   4  -7  -5   24.34    0.68
  -4   7   5   23.42    0.63
  -3  -7   5   12.50    0.41
   3  -7  -5   13.11    0.39
   3  -7  -5   12.50    0.45
   3  -7  -5   12.62    0.34
  -3  -7   5   13.14    0.38
  -3   7   5   12.26    0.41
  -2  -7   5    1.15    0.07
   2  -7  -5    1.00    0.14
  -2  -7   5    1.06    0.13
  -2  -7   5    1.30    0.16
   2  -7  -5    0.96    0.11
  -2   7   5    1.21    0.16
  -1  -7   5    5.47    0.28
  -1  -7   5    5.69    0.25
   1  -7  -5    5.87    0.24
   1  -7  -5    5.79    0.27
   0  -7  -5   14.28    0.42
   0  -7   5   14.44    0.46
   0  -7   5   13.90    0.42
   0  -7  -5   15.03    0.46
  -1  -7  -5   12.00    0.40
   1  -7   5   13.34    0.40
  -1  -7  -5   12.85    0.44
   1  -7   5   13.31    0.44
   2  -7   5    4.46    0.27
   2  -7   5    3.81    0.24
  -2  -7  -5    4.28    0.25
  -2  -7  -5    4.29    0.28
   3  -7   5    0.12    0.11
   3  -7   5    0.03    0.13
  -3  -7  -5    0.03    0.14
  -4  -7  -5    5.72    0.32
   4  -7   5    5.42    0.28
   4  -7   5    5.53    0.30
  -5  -7  -5    2.34    0.25
   5  -7   5    2.25    0.19
   5  -7   5    2.45    0.22
   6  -7   5    3.80    0.28
   6  -7   5    4.15    0.25
  -6  -7  -5    3.36    0.29
  -7  -7  -5    0.96    0.22
   7  -7   5    1.04    0.15
   8  -7   5    2.05    0.17
  -8  -7  -5    2.16    0.27
  -9  -7  -5   -0.12    0.18
 -10  -7  -5    1.90    0.27
 -11  -7  -5    0.33    0.23
 -11   7  -5    0.42    0.22
 -12  -7  -5    1.80    0.30
 -12   7  -5    2.25    0.31
 -13  -7  -5    1.63    0.30
 -13   7  -5    0.84    0.27
 -14  -7  -5    2.44    0.38
 -14   7  -5    1.81    0.32
 -17  -8   5    0.43    0.21
 -16  -8   5    1.41    0.24
  15  -8  -5    0.63    0.24
 -15  -8   5    0.45    0.19
  14  -8  -5    1.55    0.27
 -14  -8   5    2.26    0.25
  13  -8  -5    0.13    0.19
 -13  -8   5    0.40    0.17
  12  -8  -5    0.80    0.22
 -12  -8   5    0.72    0.17
 -11  -8   5    0.18    0.15
 -11  -8   5   -0.03    0.12
  11  -8  -5    0.05    0.16
 -10  -8   5   10.27    0.37
  10  -8  -5   10.61    0.47
 -10  -8   5   10.43    0.41
   9  -8  -5    0.21    0.18
  -9  -8   5    0.17    0.15
  -9  -8   5    0.23    0.13
  -9   8   5    0.25    0.14
   8  -8  -5   11.32    0.47
  -8  -8   5   12.34    0.39
  -8  -8   5   12.29    0.43
  -8   8   5   11.12    0.40
  -7  -8   5    2.15    0.20
   7  -8  -5    2.23    0.23
  -7  -8   5    2.31    0.18
  -7   8   5    2.14    0.19
  -6  -8   5    4.40    0.28
   6  -8  -5    4.35    0.22
   6  -8  -5    4.11    0.28
  -6  -8   5    4.01    0.24
  -6   8   5    3.90    0.25
  -5  -8   5   42.63    0.95
   5  -8  -5   42.32    0.98
   5  -8  -5   43.16    0.86
   5  -8  -5   40.54    1.06
  -5  -8   5   42.83    1.03
   5  -8  -5   42.80    0.87
  -5   8   5   41.58    1.01
  -4  -8   5   11.47    0.37
  -4  -8   5   11.10    0.40
   4  -8  -5   11.33    0.43
   4  -8  -5   11.34    0.31
  -4   8   5   11.47    0.40
   3  -8  -5    4.48    0.24
  -3  -8   5    5.11    0.28
  -3  -8   5    4.94    0.25
   3  -8  -5    4.94    0.31
   3  -8  -5    4.76    0.21
  -3   8   5    4.39    0.27
  -2  -8   5    3.54    0.23
   2  -8  -5    3.32    0.20
   2  -8  -5    3.46    0.24
  -2  -8   5    3.83    0.26
   1  -8  -5    3.51    0.22
  -1  -8   5    3.72    0.26
  -1  -8   5    3.73    0.23
   1  -8  -5    3.43    0.24
   0  -8   5    3.40    0.23
   0  -8  -5    3.00    0.22
   0  -8  -5    2.58    0.19
   0  -8   5    3.10    0.24
   1  -8   5    0.18    0.12
  -1  -8  -5    0.39    0.14
  -1  -8  -5    0.02    0.12
   1  -8   5    0.42    0.15
   2  -8   5   17.94    0.51
  -2  -8  -5   17.91    0.52
   2  -8   5   18.09    0.56
  -2  -8  -5   17.19    0.57
   3  -8   5   12.24    0.41
  -3  -8  -5   12.87    0.44
   3  -8   5   13.10    0.46
  -3  -8  -5   13.29    0.49
  -3   8  -5   12.74    0.32
   4  -8   5    7.81    0.37
  -4  -8  -5    9.15    0.42
   4  -8   5    8.58    0.34
   5  -8   5    6.39    0.35
  -5  -8  -5    6.63    0.39
   5  -8   5    6.04    0.30
  -6  -8  -5    0.39    0.19
   6  -8   5    0.13    0.13
   6  -8   5    0.01    0.15
   7  -8   5    4.77    0.26
  -7  -8  -5    4.36    0.33
   8  -8   5    0.78    0.13
  -8  -8  -5    0.77    0.22
  -9  -8  -5    0.18    0.20
 -10  -8  -5    0.36    0.21
 -11  -8  -5    0.01    0.22
 -12  -8  -5   -0.08    0.23
 -12   8  -5   -0.07    0.22
 -13  -8  -5   -0.16    0.24
 -13   8  -5    0.25    0.26
 -16  -9   5    0.25    0.20
  15  -9  -5    0.11    0.21
 -15  -9   5    0.23    0.19
 -15  -9   5   -0.07    0.16
  14  -9  -5    0.19    0.20
 -14  -9   5   -0.27    0.16
 -14  -9   5    0.06    0.15
 -13  -9   5    1.04    0.21
 -13  -9   5    1.16    0.19
  13  -9  -5    1.06    0.23
 -12  -9   5    6.15    0.32
 -12  -9   5    5.60    0.35
  12  -9  -5    5.80    0.40
 -11  -9   5    0.77    0.18
 -11  -9   5    0.52    0.15
  11  -9  -5    0.31    0.18
 -10  -9   5   22.25    0.67
 -10  -9   5   21.88    0.61
  10  -9  -5   22.21    0.72
  -9  -9   5    2.29    0.23
  -9  -9   5    2.00    0.19
   9  -9  -5    1.66    0.23
  -8  -9   5    0.89    0.16
  -8  -9   5    0.77    0.17
   8  -9  -5    0.68    0.19
  -8   9   5    0.50    0.16
   7  -9  -5    8.25    0.40
  -7  -9   5    7.76    0.37
  -7  -9   5    7.52    0.33
  -7   9   5    7.77    0.35
  -6  -9   5   24.39    0.69
   6  -9  -5   24.56    0.50
   6  -9  -5   24.43    0.72
   6  -9  -5   24.45    0.62
   6  -9  -5   24.36    0.49
  -6  -9   5   23.42    0.63
  -6   9   5   24.15    0.67
  -5  -9   5   22.31    0.60
  -5  -9   5   21.97    0.65
   5  -9  -5   22.51    0.51
   5  -9  -5   23.04    0.51
   5  -9  -5   22.67    0.68
   5  -9  -5   21.64    0.59
  -5   9   5   21.35    0.64
   4  -9  -5    1.64    0.13
   4  -9  -5    2.00    0.18
   4  -9  -5    1.40    0.20
  -4  -9   5    1.52    0.17
  -4  -9   5    1.74    0.20
  -4   9   5    1.85    0.21
  -3  -9   5   -0.09    0.12
   3  -9  -5   -0.05    0.16
   3  -9  -5   -0.03    0.12
   3  -9  -5    0.04    0.09
  -3  -9   5    0.08    0.14
  -2  -9   5    0.27    0.13
  -2  -9   5    0.44    0.15
   2  -9  -5    0.25    0.11
   2  -9  -5    0.07    0.13
   1  -9  -5   25.15    0.70
   1  -9  -5   25.42    0.64
  -1  -9   5   25.02    0.65
  -1  -9   5   25.35    0.71
   0  -9  -5    3.96    0.24
   0  -9   5    3.11    0.24
   0  -9   5    3.17    0.22
   0  -9  -5    3.69    0.27
   1  -9   5    1.48    0.17
  -1  -9  -5    1.00    0.17
  -1  -9  -5    0.97    0.16
   1  -9   5    1.10    0.18
   2  -9   5   11.86    0.41
   2  -9   5   11.24    0.44
  -2  -9  -5   11.48    0.42
  -2  -9  -5   11.85    0.46
   3  -9   5    0.83    0.16
  -3  -9  -5    0.87    0.18
   3  -9   5    0.88    0.19
  -3  -9  -5    1.36    0.23
   4  -9   5   -0.18    0.13
   4  -9   5    0.27    0.13
  -4  -9  -5    0.09    0.18
  -4  -9  -5    0.09    0.16
  -5  -9  -5    2.50    0.27
   5  -9   5    2.43    0.21
   5  -9   5    2.63    0.25
  -5  -9  -5    2.26    0.24
  -6  -9  -5    0.02    0.19
   6  -9   5   -0.02    0.12
   7  -9   5    1.58    0.17
  -7  -9  -5    1.68    0.27
   8  -9   5   10.84    0.38
  -8  -9  -5   11.63    0.52
  -9  -9  -5   -0.07    0.20
 -10  -9  -5    1.88    0.30
 -11  -9  -5    0.49    0.25
 -12  -9  -5    0.15    0.25
 -12   9  -5   -0.15    0.23
 -13  -9  -5    0.58    0.29
 -13   9  -5    0.75    0.29
 -16 -10   5    1.24    0.26
 -16 -10   5    1.32    0.24
 -15 -10   5   -0.08    0.20
 -15 -10   5    0.13    0.18
  15 -10  -5    0.21    0.22
  14 -10  -5    3.69    0.35
 -14 -10   5    4.17    0.33
 -14 -10   5    3.71    0.29
  13 -10  -5    1.05    0.23
 -13 -10   5    0.56    0.18
 -13 -10   5    0.43    0.20
 -12 -10   5    2.79    0.28
  12 -10  -5    2.63    0.30
 -12 -10   5    2.42    0.23
 -11 -10   5    0.42    0.16
  11 -10  -5    0.50    0.19
 -11 -10   5    0.47    0.18
 -10 -10   5    1.81    0.23
 -10 -10   5    1.89    0.21
  10 -10  -5    2.30    0.27
   9 -10  -5    2.27    0.26
  -9 -10   5    1.77    0.22
  -9 -10   5    1.63    0.19
  -8 -10   5    6.83    0.33
   8 -10  -5    6.07    0.37
  -8 -10   5    6.95    0.37
   7 -10  -5    0.39    0.18
  -7 -10   5    0.69    0.19
  -7 -10   5    0.42    0.16
  -6 -10   5   -0.04    0.16
   6 -10  -5    0.15    0.06
   6 -10  -5   -0.03    0.06
  -6 -10   5   -0.13    0.13
   6 -10  -5    0.07    0.17
   5 -10  -5    0.01    0.08
   5 -10  -5   -0.07    0.16
  -5 -10   5   -0.12    0.15
  -5 -10   5    0.00    0.14
   5 -10  -5   -0.06    0.04
  -5  10   5    0.16    0.16
   4 -10  -5    6.27    0.36
   4 -10  -5    6.15    0.25
  -4 -10   5    6.12    0.34
  -4 -10   5    6.13    0.32
   4 -10  -5    5.95    0.30
   3 -10  -5    2.06    0.17
  -3 -10   5    1.56    0.18
  -3 -10   5    1.91    0.23
   3 -10  -5    1.63    0.19
   3 -10  -5    2.00    0.25
   2 -10  -5    5.24    0.27
  -2 -10   5    4.91    0.30
   2 -10  -5    5.28    0.30
  -2 -10   5    5.29    0.29
   2 -10  -5    5.22    0.36
   1 -10  -5    2.19    0.22
   1 -10  -5    2.22    0.19
  -1 -10   5    2.40    0.21
  -1 -10   5    2.59    0.25
   0 -10  -5    0.31    0.14
   0 -10  -5    0.28    0.16
   0 -10   5    0.69    0.19
   0 -10   5    0.43    0.15
  -1 -10  -5   -0.02    0.15
  -1 -10  -5    0.24    0.14
   1 -10   5    0.12    0.14
   1 -10   5    0.37    0.17
   2 -10   5    0.87    0.16
  -2 -10  -5    1.15    0.21
  -2 -10  -5    0.86    0.18
   2 -10   5    1.45    0.22
  -3 -10  -5    0.83    0.19
   3 -10   5    1.17    0.21
  -3 -10  -5    0.85    0.19
   3 -10   5    0.77    0.16
   4 -10   5    0.00    0.16
  -4 -10  -5    0.30    0.20
  -4 -10  -5    0.03    0.17
   4 -10   5    0.04    0.13
  -5 -10  -5    6.16    0.36
   5 -10   5    5.52    0.30
   5 -10   5    5.52    0.34
  -5 -10  -5    5.58    0.39
   6 -10   5    6.74    0.32
  -6 -10  -5    6.19    0.41
  -6 -10  -5    6.91    0.38
   7 -10   5    0.52    0.14
  -7 -10  -5    0.49    0.21
  -8 -10  -5   -0.16    0.21
   8 -10   5    0.06    0.11
  -9 -10  -5    2.48    0.31
 -10 -10  -5    0.18    0.23
 -11 -10  -5    0.03    0.23
 -12 -10  -5    0.00    0.26
 -15 -11   5    0.94    0.22
 -15 -11   5    0.88    0.25
  15 -11  -5    1.02    0.26
  14 -11  -5    1.80    0.28
 -14 -11   5    2.04    0.25
 -14 -11   5    2.43    0.30
 -13 -11   5    0.84    0.23
 -13 -11   5    0.98    0.20
  13 -11  -5    0.82    0.23
 -12 -11   5   -0.08    0.18
 -12 -11   5   -0.10    0.16
  12 -11  -5    0.20    0.18
  11 -11  -5    0.25    0.18
 -11 -11   5    0.09    0.16
 -11 -11   5    0.07    0.18
  10 -11  -5    0.57    0.20
 -10 -11   5    0.89    0.20
 -10 -11   5    0.48    0.17
  -9 -11   5    8.27    0.42
   9 -11  -5    8.11    0.43
  -9 -11   5    8.10    0.37
   8 -11  -5    0.17    0.17
  -8 -11   5    0.00    0.16
  -8 -11   5    0.04    0.14
  -7 -11   5    0.92    0.20
  -7 -11   5    0.60    0.17
   7 -11  -5    0.85    0.20
  -6 -11   5    0.33    0.18
   6 -11  -5    0.31    0.08
   6 -11  -5    0.29    0.18
  -6 -11   5   -0.03    0.15
   5 -11  -5    6.04    0.37
  -5 -11   5    5.78    0.36
  -5 -11   5    6.44    0.35
   5 -11  -5    6.50    0.25
  -4 -11   5    8.70    0.42
   4 -11  -5    8.49    0.31
   4 -11  -5    8.90    0.37
   4 -11  -5    9.58    0.43
  -4 -11   5    8.98    0.39
  -3 -11   5   -0.24    0.13
   3 -11  -5   -0.06    0.18
  -3 -11   5    0.19    0.16
   3 -11  -5    0.09    0.12
   3 -11  -5    0.08    0.14
   2 -11  -5   10.52    0.48
  -2 -11   5   10.69    0.46
   2 -11  -5    9.83    0.37
   2 -11  -5   10.28    0.42
  -2 -11   5   10.13    0.41
   1 -11  -5   17.44    0.59
  -1 -11   5   18.23    0.55
   1 -11  -5   17.95    0.53
  -1 -11   5   17.93    0.59
   0 -11   5    5.44    0.31
   0 -11   5    5.16    0.33
   0 -11  -5    4.91    0.34
   0 -11  -5    4.85    0.30
   1 -11   5    1.67    0.20
  -1 -11  -5    1.89    0.21
  -1 -11  -5    1.82    0.23
   1 -11   5    2.05    0.25
  -2 -11  -5    0.45    0.17
   2 -11   5    0.45    0.16
   2 -11   5    0.37    0.19
  -2 -11  -5    0.43    0.19
   3 -11   5    0.54    0.16
  -3 -11  -5    0.38    0.17
  -3 -11  -5    0.46    0.18
   3 -11   5    0.69    0.17
   4 -11   5    2.38    0.26
   4 -11   5    2.53    0.23
  -4 -11  -5    2.29    0.28
  -4 -11  -5    2.55    0.25
  -5 -11  -5    0.34    0.21
   5 -11   5    0.66    0.16
  -5 -11  -5    0.49    0.18
  -6 -11  -5    3.28    0.28
   6 -11   5    2.95    0.23
  -6 -11  -5    3.08    0.33
  -7 -11  -5    0.11    0.18
   7 -11   5    0.15    0.13
  -7 -11  -5    0.41    0.21
  -8 -11  -5    0.00    0.21
  -8 -11  -5    0.19    0.19
  -9 -11  -5    0.30    0.23
  -9 -11  -5    0.18    0.19
 -10 -11  -5    0.52    0.24
 -11 -11  -5    0.06    0.25
 -12 -11  -5    0.13    0.27
 -15 -12   5    0.47    0.22
 -15 -12   5    0.42    0.25
  15 -12  -5    0.52    0.24
  14 -12  -5    0.71    0.24
 -14 -12   5    0.63    0.22
 -14 -12   5    0.51    0.23
  13 -12  -5    1.04    0.25
 -13 -12   5    1.29    0.26
 -13 -12   5    1.74    0.24
 -12 -12   5    3.38    0.29
  12 -12  -5    3.22    0.32
 -12 -12   5    3.13    0.32
 -11 -12   5    2.85    0.29
  11 -12  -5    2.15    0.27
 -11 -12   5    2.34    0.25
 -10 -12   5   -0.08    0.18
  10 -12  -5    0.06    0.17
 -10 -12   5    0.37    0.17
  -9 -12   5    0.31    0.19
  -9 -12   5    0.54    0.18
   9 -12  -5    0.45    0.19
   8 -12  -5   -0.01    0.17
  -8 -12   5    0.13    0.18
  -8 -12   5    0.09    0.15
   7 -12  -5   13.16    0.52
  -7 -12   5   13.61    0.53
  -7 -12   5   13.23    0.49
   6 -12  -5    2.18    0.25
  -6 -12   5    2.27    0.23
   6 -12  -5    2.01    0.14
  -6 -12   5    2.85    0.28
   5 -12  -5    5.90    0.36
  -5 -12   5    5.97    0.34
  -5 -12   5    6.31    0.38
   5 -12  -5    5.99    0.25
   4 -12  -5    1.39    0.16
  -4 -12   5    1.24    0.20
   4 -12  -5    1.49    0.24
  -4 -12   5    1.28    0.22
  -3 -12   5    1.91    0.22
   3 -12  -5    1.77    0.24
  -3 -12   5    2.30    0.27
   3 -12  -5    2.13    0.19
   2 -12  -5    1.16    0.17
   2 -12  -5    1.15    0.24
  -2 -12   5    1.23    0.19
   2 -12  -5    1.52    0.22
  -2 -12   5    1.03    0.22
  -1 -12   5    5.29    0.36
  -1 -12   5    5.33    0.33
   1 -12  -5    5.10    0.34
   1 -12  -5    5.53    0.31
   0 -12  -5    2.58    0.28
   0 -12  -5    3.17    0.25
   0 -12   5    2.91    0.25
   0 -12   5    3.12    0.29
   1 -12   5    2.28    0.23
  -1 -12  -5    2.37    0.24
   1 -12   5    2.37    0.27
  -1 -12  -5    2.93    0.29
  -2 -12  -5    0.21    0.16
   2 -12   5    0.07    0.14
   2 -12   5    0.41    0.19
  -2 -12  -5    0.14    0.17
   3 -12   5    2.16    0.22
  -3 -12  -5    1.78    0.22
   3 -12   5    2.46    0.25
  -3 -12  -5    2.63    0.29
   4 -12   5    0.67    0.17
  -4 -12  -5    0.78    0.21
  -4 -12  -5    0.66    0.19
  -5 -12  -5    2.59    0.27
   5 -12   5    2.66    0.23
  -5 -12  -5    3.25    0.33
  -6 -12  -5    3.40    0.32
  -6 -12  -5    3.85    0.31
   6 -12   5    3.26    0.25
   7 -12   5    1.04    0.17
  -7 -12  -5    1.15    0.23
  -7 -12  -5    1.24    0.28
  -8 -12  -5    0.50    0.21
  -8 -12  -5    0.51    0.25
  -9 -12  -5    4.36    0.35
  -9 -12  -5    3.54    0.38
 -10 -12  -5    0.65    0.27
 -10 -12  -5    1.00    0.25
 -11 -12  -5    2.22    0.35
 -11 -12  -5    2.05    0.30
  14 -13  -5    0.49    0.23
 -14 -13   5    0.30    0.23
 -14 -13   5    0.65    0.23
 -13 -13   5    0.45    0.23
 -13 -13   5    0.22    0.20
  13 -13  -5    0.41    0.21
  12 -13  -5    0.01    0.18
 -12 -13   5    0.00    0.18
 -12 -13   5   -0.54    0.17
 -11 -13   5    0.26    0.20
  11 -13  -5    0.40    0.20
 -11 -13   5    0.20    0.18
  10 -13  -5    0.24    0.19
 -10 -13   5    0.48    0.22
 -10 -13   5    0.54    0.19
  -9 -13   5    0.23    0.20
   9 -13  -5    0.25    0.19
  -9 -13   5    0.17    0.17
   8 -13  -5    0.31    0.18
  -8 -13   5   -0.03    0.16
  -8 -13   5    0.17    0.18
  -7 -13   5   -0.05    0.15
   7 -13  -5   -0.21    0.17
  -7 -13   5    0.05    0.18
  -6 -13   5    0.23    0.18
  -6 -13   5    0.44    0.17
   6 -13  -5    0.18    0.18
   5 -13  -5    1.13    0.21
  -5 -13   5    0.92    0.20
   5 -13  -5    1.34    0.15
  -5 -13   5    1.29    0.22
   4 -13  -5    0.17    0.18
  -4 -13   5   -0.18    0.15
   4 -13  -5   -0.04    0.11
  -4 -13   5   -0.03    0.17
  -3 -13   5    1.02    0.22
   3 -13  -5    1.05    0.22
   3 -13  -5    1.23    0.17
  -3 -13   5    1.10    0.20
   2 -13  -5    8.09    0.36
  -2 -13   5    8.30    0.44
  -2 -13   5    8.27    0.39
   2 -13  -5    7.86    0.43
  -1 -13   5    0.06    0.15
   1 -13  -5   -0.21    0.15
   1 -13  -5    0.07    0.14
  -1 -13   5    0.05    0.18
   0 -13  -5    2.55    0.27
   0 -13  -5    2.32    0.22
   0 -13   5    2.03    0.23
   0 -13   5    2.29    0.27
   1 -13   5    0.07    0.15
   1 -13   5    0.29    0.17
  -1 -13  -5    0.06    0.17
  -1 -13  -5   -0.20    0.15
   2 -13   5    0.25    0.15
   2 -13   5    0.22    0.17
  -2 -13  -5    0.12    0.17
  -2 -13  -5    0.22    0.17
   3 -13   5    3.45    0.27
   3 -13   5    3.17    0.31
  -3 -13  -5    2.75    0.29
  -3 -13  -5    3.74    0.30
  -4 -13  -5   -0.02    0.17
  -4 -13  -5    0.40    0.22
   4 -13   5   -0.11    0.14
  -5 -13  -5    1.05    0.22
   5 -13   5    1.10    0.19
  -5 -13  -5    0.70    0.24
   6 -13   5    0.09    0.15
  -6 -13  -5   -0.06    0.18
  -6 -13  -5    0.07    0.21
  -7 -13  -5    0.05    0.22
  -7 -13  -5    0.03    0.19
  -8 -13  -5    1.12    0.28
  -8 -13  -5    1.59    0.26
  -9 -13  -5    0.16    0.22
  -9 -13  -5    0.00    0.23
 -10 -13  -5    0.22    0.22
 -10 -13  -5   -0.29    0.24
 -13 -14   5   -0.01    0.22
 -13 -14   5    0.09    0.20
  13 -14  -5    0.22    0.21
 -12 -14   5    1.81    0.31
 -12 -14   5    2.09    0.27
  12 -14  -5    2.55    0.31
 -11 -14   5   -0.12    0.20
 -11 -14   5   -0.06    0.18
  11 -14  -5   -0.01    0.17
 -10 -14   5    0.17    0.19
 -10 -14   5    0.14    0.21
  10 -14  -5    0.08    0.18
   9 -14  -5    4.28    0.36
  -9 -14   5    4.53    0.33
  -9 -14   5    5.31    0.41
  -8 -14   5    0.15    0.17
   8 -14  -5    0.26    0.19
  -8 -14   5    0.26    0.20
  -7 -14   5    0.45    0.21
  -7 -14   5    1.15    0.21
   7 -14  -5    0.56    0.20
   6 -14  -5    0.31    0.19
  -6 -14   5    0.17    0.18
  -6 -14   5    0.29    0.19
  -5 -14   5    3.93    0.30
   5 -14  -5    3.87    0.23
  -5 -14   5    4.44    0.36
   5 -14  -5    3.80    0.33
  -4 -14   5    3.77    0.34
  -4 -14   5    3.33    0.28
   4 -14  -5    3.44    0.32
   4 -14  -5    3.75    0.24
  -3 -14   5    0.62    0.21
   3 -14  -5    0.33    0.14
  -3 -14   5    0.12    0.17
   3 -14  -5    0.51    0.21
   2 -14  -5    1.97    0.27
   2 -14  -5    1.88    0.21
  -2 -14   5    1.21    0.24
  -2 -14   5    1.47    0.22
  -1 -14   5    4.64    0.36
   1 -14  -5    4.93    0.31
  -1 -14   5    4.38    0.32
   0 -14   5   12.58    0.50
   0 -14  -5   13.72    0.49
   0 -14   5   13.43    0.56
  -1 -14  -5    2.32    0.28
   1 -14   5    2.56    0.25
   1 -14   5    2.50    0.29
  -1 -14  -5    2.26    0.25
   2 -14   5    0.10    0.15
  -2 -14  -5   -0.06    0.17
  -2 -14  -5    0.36    0.19
   2 -14   5    0.40    0.19
  -3 -14  -5   -0.22    0.16
  -3 -14  -5   -0.27    0.17
   3 -14   5   -0.09    0.14
  -4 -14  -5   -0.07    0.18
  -4 -14  -5   -0.06    0.18
   4 -14   5   -0.18    0.14
  -5 -14  -5    0.54    0.21
  -5 -14  -5    0.99    0.24
   5 -14   5    0.81    0.18
  -6 -14  -5    1.28    0.25
  -6 -14  -5    0.46    0.24
   6 -14   5    1.11    0.19
  -7 -14  -5    2.75    0.36
  -7 -14  -5    3.17    0.32
  -8 -14  -5   -0.14    0.23
  -8 -14  -5    0.32    0.22
  -9 -14  -5    0.46    0.27
  -9 -14  -5    0.40    0.24
 -10 -14  -5    0.13    0.24
 -10 -14  -5   -0.04    0.27
 -12 -15   5    0.08    0.22
  12 -15  -5    0.58    0.23
 -12 -15   5   -0.11    0.23
  11 -15  -5    0.08    0.18
 -11 -15   5   -0.32    0.19
 -11 -15   5   -0.07    0.22
  10 -15  -5    0.10    0.19
 -10 -15   5   -0.32    0.18
 -10 -15   5   -0.17    0.21
  -9 -15   5    0.68    0.24
  -9 -15   5    0.68    0.21
   9 -15  -5    0.83    0.23
   8 -15  -5    0.20    0.18
  -8 -15   5    0.00    0.18
  -8 -15   5   -0.10    0.20
  -7 -15   5    0.23    0.19
  -7 -15   5    0.37    0.22
   7 -15  -5    0.07    0.19
  -6 -15   5    1.11    0.22
  -6 -15   5    0.97    0.25
   6 -15  -5    1.06    0.23
   5 -15  -5    1.73    0.25
  -5 -15   5    1.71    0.24
  -5 -15   5    1.63    0.28
   4 -15  -5    0.14    0.13
  -4 -15   5   -0.04    0.17
  -4 -15   5   -0.03    0.20
   4 -15  -5    0.13    0.19
   3 -15  -5    2.57    0.30
  -3 -15   5    2.84    0.32
   3 -15  -5    2.56    0.23
  -3 -15   5    2.94    0.28
   2 -15  -5    0.29    0.22
  -2 -15   5    0.38    0.21
   2 -15  -5    0.39    0.16
  -2 -15   5    0.51    0.19
  -1 -15   5   12.85    0.57
  -1 -15   5   12.98    0.52
   1 -15  -5   12.94    0.49
   1 -15  -5   12.16    0.57
   0 -15  -5    0.34    0.17
   0 -15   5    0.20    0.20
   0 -15   5    0.22    0.18
   1 -15   5    0.12    0.17
   1 -15   5    0.04    0.18
  -1 -15  -5    0.01    0.17
  -2 -15  -5    0.03    0.17
   2 -15   5   -0.11    0.16
   3 -15   5   -0.22    0.15
  -3 -15  -5    0.19    0.19
  -3 -15  -5    0.13    0.18
  -4 -15  -5    1.45    0.25
  -4 -15  -5    1.90    0.28
   4 -15   5    1.51    0.22
  -5 -15  -5   -0.33    0.19
  -5 -15  -5    0.22    0.21
   5 -15   5    0.05    0.15
   6 -15   5    0.29    0.16
  -6 -15  -5   -0.20    0.21
  -6 -15  -5   -0.10    0.20
  -7 -15  -5    0.64    0.28
  -7 -15  -5    1.11    0.26
  -8 -15  -5    0.23    0.23
  -8 -15  -5    0.59    0.28
  -9 -15  -5    0.31    0.24
  -9 -15  -5    0.08    0.27
 -11 -16   5   -0.04    0.24
 -11 -16   5    0.46    0.24
 -10 -16   5    0.94    0.27
 -10 -16   5    0.88    0.25
  10 -16  -5    0.70    0.23
  -9 -16   5    1.19    0.29
  -9 -16   5    1.04    0.24
   9 -16  -5    0.50    0.21
   8 -16  -5   -0.05    0.18
  -8 -16   5    0.18    0.20
  -8 -16   5    0.14    0.22
   7 -16  -5    0.11    0.20
  -7 -16   5    0.39    0.21
  -7 -16   5    0.70    0.24
  -6 -16   5    0.09    0.22
   6 -16  -5   -0.24    0.18
  -6 -16   5    0.06    0.19
  -5 -16   5    0.19    0.19
   5 -16  -5   -0.02    0.19
  -5 -16   5    0.07    0.21
  -4 -16   5    3.36    0.32
   4 -16  -5    3.19    0.24
  -4 -16   5    2.51    0.32
   4 -16  -5    2.50    0.30
  -3 -16   5    0.21    0.19
   3 -16  -5    0.06    0.14
  -3 -16   5    0.13    0.22
   3 -16  -5    0.04    0.20
  -2 -16   5    0.24    0.19
   2 -16  -5   -0.06    0.16
  -2 -16   5   -0.27    0.20
   2 -16  -5    0.17    0.21
   1 -16  -5   -0.16    0.16
  -1 -16   5   -0.11    0.20
   1 -16  -5   -0.01    0.22
  -1 -16   5   -0.20    0.17
   0 -16   5    0.47    0.24
   0 -16   5    0.60    0.20
   0 -16  -5    0.52    0.19
  -1 -16  -5    3.49    0.31
   1 -16   5    3.46    0.30
  -2 -16  -5    0.14    0.18
   2 -16   5    0.02    0.17
  -3 -16  -5    6.43    0.43
   3 -16   5    7.44    0.41
   4 -16   5    2.51    0.26
  -4 -16  -5    2.64    0.31
  -5 -16  -5    0.72    0.27
  -5 -16  -5    0.99    0.24
   5 -16   5    0.53    0.19
  -6 -16  -5    1.28    0.28
  -6 -16  -5    1.03    0.28
  -7 -16  -5    0.08    0.26
  -7 -16  -5   -0.39    0.21
  -8 -16  -5    0.34    0.28
  -8 -16  -5    0.23    0.24
 -10 -17   5    1.81    0.30
 -10 -17   5    2.07    0.34
  -9 -17   5    2.10    0.34
  -9 -17   5    2.45    0.31
  -8 -17   5    0.41    0.23
  -8 -17   5    0.49    0.25
   8 -17  -5    0.36    0.21
  -7 -17   5    1.96    0.28
  -7 -17   5    2.34    0.33
   7 -17  -5    2.09    0.28
  -6 -17   5    0.02    0.22
  -6 -17   5    0.15    0.21
   6 -17  -5    0.09    0.20
   5 -17  -5   -0.05    0.19
  -5 -17   5    0.11    0.20
  -5 -17   5   -0.05    0.22
  -4 -17   5    1.69    0.26
  -4 -17   5    2.12    0.32
   4 -17  -5    2.57    0.31
  -3 -17   5    0.37    0.23
   3 -17  -5    0.12    0.16
  -3 -17   5    0.13    0.20
   3 -17  -5    0.08    0.20
  -2 -17   5    1.07    0.23
  -2 -17   5    0.58    0.23
   2 -17  -5    0.71    0.19
   2 -17  -5    0.66    0.25
   1 -17  -5    0.35    0.24
  -1 -17   5    0.06    0.19
  -1 -17   5   -0.06    0.20
   1 -17  -5   -0.13    0.17
   0 -17  -5    1.09    0.22
   0 -17   5    0.83    0.22
   0 -17  -5    0.29    0.25
   1 -17   5    5.15    0.37
  -1 -17  -5    6.02    0.41
   2 -17   5    1.01    0.22
  -2 -17  -5    1.36    0.24
   3 -17   5    0.66    0.20
  -3 -17  -5    0.61    0.22
   4 -17   5    0.53    0.20
  -4 -17  -5    0.37    0.22
  -5 -17  -5    0.51    0.24
  -6 -17  -5    0.49    0.25
  -8 -18   5    0.04    0.25
  -8 -18   5   -0.01    0.23
  -7 -18   5    0.13    0.23
  -7 -18   5    0.12    0.25
  -6 -18   5   -0.11    0.21
  -6 -18   5   -0.19    0.23
  -5 -18   5    0.12    0.22
   5 -18  -5   -0.10    0.19
  -5 -18   5   -0.42    0.22
   4 -18  -5    0.71    0.24
  -4 -18   5    0.78    0.27
  -4 -18   5    0.43    0.22
  -3 -18   5    1.16    0.25
   3 -18  -5    0.59    0.24
  -3 -18   5    0.79    0.28
   2 -18  -5    0.73    0.21
  -2 -18   5    0.40    0.22
   2 -18  -5    0.59    0.25
  -1 -18   5    0.30    0.21
   1 -18  -5    0.24    0.25
   1 -18  -5    0.32    0.21
   0 -18   5    0.79    0.24
   0 -18  -5    1.19    0.24
   0 -18  -5    0.53    0.27
   1 -18   5    0.42    0.21
  -1 -18  -5    0.78    0.23
   2 -18   5   -0.35    0.18
  -2 -18  -5    0.17    0.21
  -3 -18  -5    0.60    0.24
   3 -18   5    0.07    0.20
  -4 -18  -5   -0.07    0.22
   4 -18   5   -0.01    0.18
  -5 -18  -5    0.26    0.24
  -6 -19   5    7.49    0.51
  -6 -19   5    7.72    0.56
  -5 -19   5    1.61    0.34
  -5 -19   5    1.39    0.29
  -4 -19   5    1.35    0.33
  -4 -19   5    1.58    0.30
  -3 -19   5    0.05    0.22
  -2 -19   5    0.05    0.21
   1 -19  -5   -0.45    0.24
  -1 -19   5   -0.15    0.21
   1 -19  -5   -0.25    0.19
   0 -19   5   -0.11    0.21
   0 -19  -5    0.09    0.22
   0 -19  -5   -0.13    0.26
  -1 -19  -5   -0.73    0.26
  -1 -19  -5    0.08    0.22
   1 -19   5    0.18    0.22
  -2 -19  -5    0.20    0.22
   2 -19   5   -0.07    0.19
 -18   0   6   -0.01    0.14
 -17   0   6    0.16    0.13
 -16   0   6    0.12    0.12
 -15   0   6    7.42    0.28
 -14   0   6    3.30    0.18
 -13   0   6    2.78    0.15
 -12   0   6   27.64    0.61
  12   0  -6   27.62    0.85
  11   0  -6    1.04    0.20
  10   0  -6    0.09    0.15
   9   0  -6   12.59    0.47
   8   0  -6   58.22    1.38
   7   0  -6    0.66    0.14
   6   0  -6   54.09    1.25
  -6   0   6   53.26    1.11
  -6   0   6   53.30    1.11
  -5   0   6   12.92    0.31
   5   0  -6   12.30    0.39
  -5   0   6   12.39    0.30
  -4   0   6    9.15    0.22
  -4   0   6    9.54    0.26
  -4   0   6    9.07    0.26
   4   0  -6    8.90    0.32
  -3   0   6    6.81    0.22
   3   0  -6    6.81    0.27
   3   0  -6    6.77    0.16
   3   0  -6    6.62    0.21
  -3   0   6    6.61    0.20
  -3   0   6    7.07    0.23
   3   0  -6    6.80    0.16
  -2   0   6    0.17    0.09
  -2   0   6    0.14    0.09
   2   0  -6    0.19    0.06
   2   0  -6    0.30    0.08
  -2   0   6    0.15    0.07
   2   0  -6    0.35    0.11
   1   0  -6   36.46    0.77
  -1   0   6   35.86    0.78
   1   0  -6   35.16    0.83
  -1   0   6   35.82    0.83
  -1   0   6   36.05    0.83
   0   0   6   14.76    0.44
   0   0  -6   15.59    0.42
   0   0   6   15.74    0.40
  -1   0  -6    6.90    0.27
   1   0   6    6.83    0.25
  -2   0  -6    0.01    0.11
   2   0   6   -0.12    0.09
   3   0   6    0.82    0.12
  -3   0  -6    0.85    0.14
  -4   0  -6   58.55    1.36
  -5   0  -6   37.73    0.96
  -6   0  -6   21.57    0.65
  -7   0  -6   -0.33    0.15
  -8   0  -6    3.65    0.31
  -9   0  -6    0.18    0.19
 -10   0  -6    2.05    0.27
 -11   0  -6    1.12    0.25
 -12   0  -6    0.11    0.21
 -13   0  -6    4.48    0.39
 -14   0  -6    1.89    0.32
 -18  -1   6    0.04    0.15
 -18   1   6    0.56    0.15
 -17  -1   6    0.01    0.13
 -17   1   6    0.00    0.12
 -16  -1   6    0.09    0.12
 -16   1   6    0.11    0.12
 -15  -1   6    1.79    0.16
 -15   1   6    1.94    0.15
 -14  -1   6    0.76    0.11
 -14   1   6    0.82    0.11
  13  -1  -6   -0.09    0.19
 -13  -1   6    0.18    0.08
 -12  -1   6    0.02    0.08
  12  -1  -6    0.18    0.17
  11  -1  -6    0.45    0.19
 -11  -1   6    0.65    0.07
  11   1  -6    0.66    0.21
  10  -1  -6    1.22    0.21
  10   1  -6    1.33    0.22
   9  -1  -6    1.77    0.20
   9   1  -6    1.89    0.21
   8  -1  -6   10.05    0.39
   8   1  -6   10.10    0.40
   7  -1  -6    5.07    0.27
  -7  -1   6    5.21    0.13
   7   1  -6    5.22    0.28
  -6  -1   6    8.90    0.23
   6  -1  -6    9.46    0.35
  -6  -1   6    9.28    0.23
  -6   1   6    9.39    0.22
   6   1  -6    9.37    0.34
  -6   1   6    9.24    0.22
  -5  -1   6   17.68    0.36
  -5  -1   6   17.87    0.41
   5  -1  -6   17.47    0.51
  -5  -1   6   17.95    0.42
   5   1  -6   17.91    0.50
  -5   1   6   17.33    0.41
  -5   1   6   17.74    0.41
  -4  -1   6    1.62    0.12
  -4  -1   6    1.78    0.12
  -4  -1   6    1.73    0.10
   4  -1  -6    1.52    0.16
   4   1  -6    1.70    0.09
  -4   1   6    1.76    0.10
  -4   1   6    1.66    0.12
   4   1  -6    1.63    0.15
  -4   1   6    1.71    0.13
   3  -1  -6   56.38    1.11
   3  -1  -6   55.52    1.29
   3  -1  -6   57.48    1.11
  -3  -1   6   56.17    1.24
   3  -1  -6   60.09    1.22
  -3  -1   6   58.25    1.24
  -3  -1   6   57.61    1.15
  -3   1   6   56.91    1.23
   3   1  -6   57.00    1.28
  -3   1   6   56.03    1.23
  -3   1   6   55.76    1.15
   3   1  -6   57.36    1.12
   3   1  -6   57.29    1.22
   2  -1  -6  111.43    2.45
  -2  -1   6  115.98    2.47
  -2  -1   6  115.17    2.31
   2  -1  -6  120.24    2.54
  -2  -1   6  120.75    2.47
   2  -1  -6  114.37    2.29
   2   1  -6  119.15    2.46
   2   1  -6  119.36    2.30
   2   1  -6  117.53    2.51
  -2   1   6  120.41    2.47
  -2   1   6  116.86    2.31
  -1  -1   6   69.59    1.50
   1  -1  -6   66.98    1.38
  -1  -1   6   69.32    1.50
  -1  -1   6   68.43    1.40
   1  -1  -6   69.26    1.49
  -1   1   6   66.36    1.40
   1   1  -6   68.77    1.39
  -1   1   6   70.63    1.50
   1   1  -6   68.84    1.49
   0  -1  -6    2.20    0.14
   0  -1   6    2.08    0.16
   0  -1  -6    1.76    0.14
   0  -1   6    2.10    0.14
   0   1   6    2.08    0.14
   0   1   6    1.88    0.16
   0   1  -6    1.86    0.15
   0   1  -6    2.05    0.15
   1  -1   6    0.38    0.10
  -1  -1  -6    0.45    0.12
   1  -1   6    0.43    0.12
  -1   1  -6    0.49    0.12
   1   1   6    0.51    0.10
   2  -1   6    2.55    0.17
  -2  -1  -6    2.42    0.19
  -2   1  -6    1.83    0.16
   2   1   6    2.34    0.16
  -3  -1  -6    0.26    0.13
   3  -1   6    0.36    0.10
  -3   1  -6   -0.05    0.12
  -4  -1  -6    1.54    0.18
   4  -1   6    1.45    0.15
  -4   1  -6    1.94    0.20
  -5  -1  -6    2.92    0.24
  -5   1  -6    3.10    0.24
  -6  -1  -6    3.11    0.26
  -6   1  -6    2.06    0.22
  -7  -1  -6   10.19    0.44
  -7   1  -6    9.89    0.44
  -8  -1  -6    0.03    0.18
  -8   1  -6   -0.05    0.17
  -9  -1  -6    2.21    0.26
  -9   1  -6    2.18    0.27
 -10  -1  -6    0.16    0.19
 -10   1  -6    0.19    0.19
 -11  -1  -6    2.11    0.28
 -11   1  -6    3.21    0.32
 -12  -1  -6    0.32    0.22
 -12   1  -6    0.12    0.22
 -13  -1  -6    0.38    0.25
 -13   1  -6   -0.05    0.22
 -14  -1  -6    0.77    0.27
 -14   1  -6    0.43    0.26
 -18  -2   6    0.00    0.15
 -18   2   6    0.22    0.15
 -17  -2   6    0.76    0.16
 -17   2   6    0.47    0.14
 -16  -2   6    0.19    0.13
 -16   2   6    0.04    0.11
 -15  -2   6    3.00    0.22
 -15   2   6    3.10    0.20
 -14  -2   6    0.44    0.11
 -14   2   6    0.46    0.10
  13  -2  -6    1.13    0.23
 -13  -2   6    1.30    0.13
 -13   2   6    1.12    0.10
  12  -2  -6    7.14    0.40
 -12  -2   6    7.33    0.25
 -12   2   6    7.18    0.22
  11  -2  -6    0.26    0.20
 -11  -2   6    0.48    0.09
 -11   2   6    0.47    0.06
 -10  -2   6   13.87    0.34
  10  -2  -6   14.47    0.54
  10   2  -6   14.02    0.53
  -9  -2   6    5.12    0.16
   9  -2  -6    5.00    0.33
   9   2  -6    5.60    0.32
   8  -2  -6    0.21    0.13
  -8  -2   6    0.18    0.06
   8   2  -6    0.26    0.13
  -7  -2   6    2.33    0.11
   7  -2  -6    2.21    0.20
  -7   2   6    2.34    0.09
   7   2  -6    2.14    0.19
  -6  -2   6   20.49    0.47
   6  -2  -6   20.82    0.58
   6   2  -6   19.45    0.55
  -6   2   6   19.75    0.45
  -5  -2   6   34.68    0.69
   5  -2  -6   33.20    0.85
  -5  -2   6   33.26    0.75
  -5   2   6   34.09    0.67
   5   2  -6   34.21    0.82
  -5   2   6   34.16    0.75
  -5   2   6   34.21    0.67
  -4  -2   6   14.08    0.34
   4  -2  -6   14.30    0.33
   4  -2  -6   14.44    0.45
  -4  -2   6   14.20    0.37
   4   2  -6   14.98    0.34
  -4   2   6   13.85    0.37
  -4   2   6   14.77    0.33
  -4   2   6   14.02    0.33
   4   2  -6   14.52    0.41
   3  -2  -6   12.82    0.33
   3  -2  -6   13.73    0.42
  -3  -2   6   11.85    0.35
   3  -2  -6   12.86    0.28
   3  -2  -6   12.99    0.28
  -3  -2   6   12.84    0.32
   3   2  -6   11.61    0.33
  -3   2   6   13.16    0.35
   3   2  -6   12.93    0.36
  -3   2   6   12.60    0.32
   3   2  -6   13.59    0.29
   2  -2  -6    2.79    0.13
  -2  -2   6    2.50    0.17
   2  -2  -6    2.56    0.13
   2  -2  -6    2.74    0.16
  -2  -2   6    2.60    0.15
   2   2  -6    2.60    0.16
  -2   2   6    2.67    0.18
   2   2  -6    2.70    0.17
  -2   2   6    2.71    0.15
   2   2  -6    2.64    0.14
  -1  -2   6    3.75    0.18
   1  -2  -6    3.68    0.19
  -1  -2   6    3.71    0.19
   1  -2  -6    3.44    0.16
   1   2  -6    3.53    0.19
   1   2  -6    3.10    0.16
  -1   2   6    3.60    0.20
  -1   2   6    3.40    0.17
   0  -2  -6    1.64    0.15
   0  -2   6    1.70    0.13
   0  -2   6    1.57    0.15
   0   2   6    1.36    0.12
   0   2  -6    1.65    0.15
   1  -2   6    0.81    0.12
  -1  -2  -6    0.72    0.13
   1  -2   6    1.13    0.14
  -1   2  -6    0.83    0.14
   2  -2   6   34.86    0.84
   2  -2   6   34.12    0.78
  -2  -2  -6   32.98    0.84
  -2   2  -6   34.51    0.84
   3  -2   6   22.96    0.58
  -3  -2  -6   23.35    0.64
  -3   2  -6   22.99    0.63
  -4  -2  -6    0.88    0.17
   4  -2   6    0.98    0.13
  -4   2  -6    0.83    0.15
   5  -2   6    1.07    0.14
  -5  -2  -6    1.27    0.19
  -5   2  -6    1.41    0.19
  -6  -2  -6    0.50    0.18
  -6   2  -6    0.28    0.17
  -7  -2  -6    2.94    0.28
  -7   2  -6    2.96    0.27
  -8  -2  -6    0.34    0.19
  -8   2  -6    0.32    0.19
  -9  -2  -6   -0.25    0.17
  -9   2  -6   -0.12    0.17
 -10  -2  -6    1.89    0.26
 -10   2  -6    2.14    0.28
 -11  -2  -6    0.93    0.24
 -11   2  -6    0.69    0.23
 -12  -2  -6    1.31    0.27
 -12   2  -6    1.28    0.26
 -13  -2  -6    1.85    0.31
 -13   2  -6    2.54    0.34
 -14  -2  -6   -0.06    0.25
 -14   2  -6    0.45    0.26
 -18  -3   6    0.21    0.16
 -18   3   6    0.29    0.15
 -17  -3   6   -0.15    0.14
 -17   3   6    0.06    0.13
 -16  -3   6    1.38    0.18
 -15  -3   6   10.92    0.38
 -14  -3   6    0.62    0.13
  14  -3  -6    0.58    0.21
 -14   3   6    0.47    0.11
 -13  -3   6   -0.06    0.10
  13  -3  -6   -0.06    0.19
 -13   3   6    0.07    0.08
  12  -3  -6    1.70    0.25
 -12  -3   6    1.55    0.14
 -12   3   6    1.61    0.12
  11  -3  -6   13.42    0.54
 -11  -3   6   12.78    0.35
 -11   3   6   12.38    0.32
  10  -3  -6    5.61    0.34
 -10  -3   6    5.65    0.21
 -10   3   6    5.47    0.18
   9  -3  -6   -0.14    0.15
  -9  -3   6    0.03    0.08
  -9   3   6    0.17    0.06
   9   3  -6    0.24    0.16
   8  -3  -6    0.10    0.15
  -8  -3   6    0.08    0.07
   8   3  -6   -0.01    0.13
  -8   3   6    0.03    0.05
   7  -3  -6    1.98    0.20
  -7  -3   6    2.06    0.13
  -7   3   6    1.84    0.11
   7   3  -6    1.83    0.17
   6  -3  -6   28.66    0.76
  -6  -3   6   29.40    0.60
  -6  -3   6   28.90    0.66
  -6   3   6   29.25    0.57
   6   3  -6   29.24    0.74
  -6   3   6   28.62    0.65
  -6   3   6   28.81    0.57
  -5  -3   6    5.07    0.20
   5  -3  -6    4.39    0.25
  -5  -3   6    5.01    0.17
  -5   3   6    5.03    0.19
  -5   3   6    4.98    0.15
  -5   3   6    4.99    0.15
   5   3  -6    5.33    0.23
  -4  -3   6   12.56    0.32
  -4  -3   6   13.18    0.36
   4  -3  -6   13.01    0.32
   4  -3  -6   12.88    0.43
  -4   3   6   13.01    0.35
  -4   3   6   13.03    0.32
   4   3  -6   12.86    0.33
   4   3  -6   13.08    0.38
  -4   3   6   13.13    0.32
   3  -3  -6    1.03    0.07
   3  -3  -6    0.98    0.14
  -3  -3   6    0.99    0.12
   3  -3  -6    1.00    0.10
   3  -3  -6    0.87    0.07
  -3  -3   6    0.82    0.10
   3   3  -6    1.04    0.08
   3   3  -6    0.87    0.10
  -3   3   6    0.98    0.10
  -3   3   6    1.00    0.12
  -2  -3   6   48.72    1.03
   2  -3  -6   52.09    1.10
   2  -3  -6   47.90    1.01
   2  -3  -6   49.84    1.01
  -2  -3   6   49.23    1.10
   2   3  -6   48.63    1.01
  -2   3   6   48.33    1.03
   2   3  -6   49.72    1.08
   2   3  -6   47.28    1.09
  -2   3   6   50.14    1.10
  -1  -3   6   71.83    1.59
   1  -3  -6   72.92    1.58
  -1  -3   6   74.29    1.49
   1  -3  -6   72.14    1.47
   1   3  -6   72.62    1.56
   1   3  -6   73.61    1.47
   1   3  -6   70.40    1.57
  -1   3   6   71.74    1.58
   0  -3   6   27.11    0.67
   0  -3  -6   26.76    0.67
   0  -3   6   26.55    0.62
   0   3  -6   26.36    0.67
   1  -3   6   10.13    0.32
  -1  -3  -6   10.25    0.35
   1  -3   6   10.12    0.35
  -1   3  -6    8.89    0.34
   2  -3   6    0.03    0.09
  -2  -3  -6   -0.06    0.12
   2  -3   6   -0.15    0.11
  -2   3  -6   -0.03    0.11
   3  -3   6    8.14    0.30
   3  -3   6    9.16    0.34
  -3  -3  -6    8.80    0.35
  -3   3  -6    8.15    0.34
  -4  -3  -6    2.69    0.23
   4  -3   6    2.73    0.19
  -4   3  -6    2.62    0.23
  -5  -3  -6    0.61    0.17
   5  -3   6    0.48    0.12
  -5   3  -6    0.44    0.17
  -6  -3  -6    0.51    0.19
  -6   3  -6    0.33    0.17
  -7  -3  -6    8.19    0.42
  -7   3  -6    8.51    0.42
  -8  -3  -6    3.92    0.32
  -8   3  -6    3.47    0.29
  -9  -3  -6    2.65    0.29
  -9   3  -6    2.17    0.27
 -10  -3  -6    0.38    0.21
 -10   3  -6   -0.15    0.18
 -11  -3  -6   -0.28    0.19
 -11   3  -6   -0.04    0.19
 -12  -3  -6    0.29    0.23
 -12   3  -6    0.28    0.23
 -13  -3  -6    0.09    0.23
 -13   3  -6    0.34    0.25
 -14  -3  -6    0.60    0.28
 -14   3  -6    0.52    0.26
 -18  -4   6    0.14    0.17
 -18   4   6    0.28    0.16
 -17  -4   6    0.03    0.16
 -16  -4   6    0.36    0.15
 -15  -4   6    0.09    0.13
 -14  -4   6   -0.08    0.12
  14  -4  -6   -0.23    0.17
 -13  -4   6    1.00    0.14
  13  -4  -6    0.87    0.24
 -13   4   6    1.15    0.13
 -12  -4   6    1.20    0.15
  12  -4  -6    0.85    0.20
 -12   4   6    1.24    0.12
 -11  -4   6    0.43    0.12
  11  -4  -6    0.45    0.20
 -11   4   6    0.46    0.10
 -10  -4   6    0.12    0.10
  10  -4  -6    0.05    0.18
 -10   4   6    0.05    0.08
   9  -4  -6    6.43    0.36
  -9  -4   6    6.10    0.24
  -9   4   6    6.69    0.22
  -8  -4   6   13.66    0.37
   8  -4  -6   14.02    0.50
  -8   4   6   13.43    0.35
   7  -4  -6   12.00    0.44
  -7  -4   6   11.80    0.29
  -7  -4   6   10.79    0.33
  -7   4   6   11.71    0.26
   7   4  -6   11.56    0.40
  -7   4   6   11.58    0.31
  -7   4   6   11.68    0.26
  -6  -4   6   10.25    0.32
   6  -4  -6   10.82    0.41
  -6  -4   6   10.95    0.28
  -6   4   6   11.19    0.26
  -6   4   6   11.01    0.26
  -6   4   6   10.97    0.31
   6   4  -6   10.78    0.36
  -5  -4   6    5.73    0.20
   5  -4  -6    5.26    0.28
  -5  -4   6    5.24    0.22
   5   4  -6    5.39    0.18
  -5   4   6    5.23    0.18
  -5   4   6    5.16    0.21
   5   4  -6    5.44    0.24
  -5   4   6    5.34    0.18
   4  -4  -6   17.35    0.42
  -4  -4   6   16.36    0.45
  -4  -4   6   16.89    0.42
   4  -4  -6   17.45    0.53
   4   4  -6   17.57    0.43
   4   4  -6   17.18    0.37
  -4   4   6   17.09    0.45
  -4   4   6   16.96    0.41
   4   4  -6   16.86    0.45
   3  -4  -6   19.44    0.43
  -3  -4   6   18.46    0.47
  -3  -4   6   19.01    0.51
   3  -4  -6   19.69    0.43
   3  -4  -6   19.45    0.56
   3   4  -6   18.80    0.48
  -3   4   6   19.84    0.50
   3   4  -6   20.46    0.44
   2  -4  -6    0.20    0.07
  -2  -4   6    0.29    0.09
   2  -4  -6    0.23    0.09
  -2  -4   6    0.10    0.10
   2  -4  -6    0.15    0.07
   2   4  -6    0.11    0.07
   2   4  -6    0.10    0.07
  -2   4   6    0.29    0.11
  -1  -4   6    2.88    0.20
  -1  -4   6    3.12    0.19
   1  -4  -6    2.83    0.20
   1  -4  -6    2.94    0.17
  -1   4   6    2.80    0.21
   1   4  -6    3.15    0.14
   0  -4  -6   28.67    0.72
   0  -4   6   28.94    0.68
   0  -4   6   29.11    0.72
  -1  -4  -6   13.40    0.43
   1  -4   6   13.53    0.39
   1  -4   6   13.91    0.43
  -2  -4  -6   36.02    0.89
   2  -4   6   35.41    0.89
   2  -4   6   36.25    0.83
   3  -4   6    1.95    0.19
   3  -4   6    1.61    0.16
  -3  -4  -6    1.51    0.17
   4  -4   6    1.88    0.19
  -4  -4  -6    1.89    0.22
   4  -4   6    2.17    0.18
  -4   4  -6    1.51    0.19
  -5  -4  -6    1.26    0.21
   5  -4   6    1.11    0.15
  -5   4  -6    0.91    0.18
  -6  -4  -6    1.26    0.20
   6  -4   6    1.24    0.16
  -6   4  -6    1.46    0.23
  -7  -4  -6    0.80    0.21
  -7   4  -6    0.91    0.21
  -8  -4  -6   -0.01    0.17
  -8   4  -6   -0.07    0.17
  -9  -4  -6    0.16    0.19
  -9   4  -6    0.04    0.18
 -10  -4  -6   -0.05    0.20
 -10   4  -6    0.02    0.19
 -11  -4  -6    0.78    0.24
 -11   4  -6    1.10    0.25
 -12  -4  -6    2.09    0.31
 -12   4  -6    1.49    0.28
 -13  -4  -6    0.25    0.25
 -13   4  -6    0.18    0.24
 -14  -4  -6   -0.17    0.25
 -14   4  -6    0.09    0.25
 -18  -5   6    0.28    0.19
 -18   5   6    0.15    0.16
 -17  -5   6    0.12    0.17
 -16  -5   6    0.22    0.16
 -15  -5   6    0.28    0.15
  15  -5  -6   -0.33    0.17
 -14  -5   6    2.01    0.19
  14  -5  -6    1.84    0.27
 -13  -5   6    7.82    0.32
  13  -5  -6    8.01    0.46
 -13   5   6    7.44    0.29
  12  -5  -6    4.89    0.37
 -12  -5   6    4.87    0.26
 -12   5   6    4.61    0.23
  11  -5  -6   -0.01    0.19
 -11  -5   6    0.18    0.12
 -11   5   6    0.20    0.10
 -10  -5   6    1.25    0.15
  10  -5  -6    1.60    0.23
 -10   5   6    1.42    0.09
 -10   5   6    1.50    0.13
  -9  -5   6    0.21    0.11
   9  -5  -6    0.28    0.18
  -9   5   6    0.19    0.06
  -9   5   6    0.33    0.10
   8  -5  -6    5.88    0.32
  -8  -5   6    6.23    0.25
  -8  -5   6    6.20    0.22
  -8   5   6    6.27    0.19
  -8   5   6    5.66    0.23
  -7  -5   6    6.94    0.26
   7  -5  -6    6.41    0.32
  -7  -5   6    6.53    0.22
  -7   5   6    6.67    0.24
  -7   5   6    6.37    0.20
  -6  -5   6   25.82    0.64
   6  -5  -6   26.50    0.73
  -6  -5   6   25.79    0.59
  -6   5   6   25.61    0.57
  -6   5   6   26.37    0.63
  -5  -5   6    2.13    0.16
   5  -5  -6    2.03    0.20
  -5  -5   6    2.28    0.16
  -5   5   6    2.32    0.15
  -5   5   6    2.23    0.16
   5   5  -6    2.67    0.18
   4  -5  -6    0.40    0.05
   4  -5  -6    0.53    0.05
   4  -5  -6    0.30    0.09
   4  -5  -6    0.36    0.16
  -4  -5   6    0.48    0.10
  -4  -5   6    0.53    0.11
  -4   5   6    0.34    0.09
   4   5  -6    0.48    0.09
   4   5  -6    0.48    0.07
  -4   5   6    0.55    0.11
   3  -5  -6    0.71    0.17
  -3  -5   6    0.38    0.10
   3  -5  -6    0.40    0.07
   3  -5  -6    0.28    0.07
  -3  -5   6    0.38    0.12
   3   5  -6    0.39    0.08
  -3   5   6    0.33    0.09
   3   5  -6    0.46    0.08
  -3   5   6    0.29    0.11
  -2  -5   6    0.38    0.11
  -2  -5   6    0.06    0.09
   2  -5  -6    0.36    0.08
   2  -5  -6    0.22    0.10
   2  -5  -6    0.23    0.07
   2   5  -6    0.23    0.06
  -2   5   6    0.11    0.11
  -1  -5   6    1.35    0.15
  -1  -5   6    1.33    0.13
   1  -5  -6    1.97    0.17
   1  -5  -6    1.76    0.14
   1   5  -6    1.36    0.09
   0  -5  -6    6.76    0.30
   0  -5   6    7.55    0.27
   0  -5  -6    6.54    0.26
   0  -5   6    7.04    0.30
   0   5  -6    6.60    0.19
  -1  -5  -6    3.89    0.23
   1  -5   6    3.56    0.24
   1  -5   6    3.69    0.22
   2  -5   6    2.17    0.19
  -2  -5  -6    2.32    0.22
   2  -5   6    1.95    0.17
  -3  -5  -6    6.52    0.33
   3  -5   6    5.85    0.30
   3  -5   6    6.19    0.28
   4  -5   6    3.91    0.27
   4  -5   6    4.11    0.25
  -4  -5  -6    3.71    0.27
  -5  -5  -6    4.25    0.31
   5  -5   6    4.00    0.25
   5  -5   6    3.84    0.27
  -6  -5  -6    3.29    0.30
   6  -5   6    3.77    0.25
  -6   5  -6    3.79    0.30
   7  -5   6    2.02    0.18
  -7  -5  -6    2.07    0.26
  -7   5  -6    2.28    0.26
  -8  -5  -6    0.01    0.17
  -8   5  -6    0.26    0.18
  -9  -5  -6   -0.22    0.18
  -9   5  -6   -0.26    0.18
 -10  -5  -6    1.35    0.26
 -10   5  -6    1.71    0.27
 -11  -5  -6   -0.03    0.20
 -11   5  -6    0.30    0.22
 -12  -5  -6    3.32    0.36
 -12   5  -6    3.66    0.37
 -13  -5  -6    0.56    0.27
 -13   5  -6    0.40    0.26
 -18  -6   6    1.63    0.24
 -17  -6   6    0.00    0.17
 -16  -6   6    0.33    0.17
  15  -6  -6    0.01    0.19
 -15  -6   6    0.13    0.15
 -14  -6   6    0.70    0.16
  14  -6  -6    0.48    0.22
  13  -6  -6    0.20    0.19
 -13  -6   6    0.09    0.13
 -12  -6   6    5.08    0.28
  12  -6  -6    4.09    0.34
 -12   6   6    5.06    0.25
  11  -6  -6    0.09    0.19
 -11  -6   6    0.50    0.14
 -11   6   6    0.41    0.12
 -10  -6   6    0.14    0.13
  10  -6  -6    0.04    0.17
 -10   6   6    0.26    0.11
 -10   6   6    0.09    0.08
  -9  -6   6    0.13    0.12
  -9  -6   6    0.00    0.09
   9  -6  -6    0.00    0.15
  -9   6   6    0.24    0.08
  -9   6   6    0.11    0.10
  -8  -6   6    0.23    0.12
  -8  -6   6    0.31    0.10
   8  -6  -6    0.40    0.18
  -8   6   6    0.36    0.11
  -8   6   6    0.28    0.08
  -7  -6   6   16.70    0.43
  -7  -6   6   16.56    0.47
   7  -6  -6   16.90    0.56
  -7   6   6   16.82    0.46
  -7   6   6   16.96    0.41
  -6  -6   6    9.73    0.33
  -6  -6   6    9.48    0.30
   6  -6  -6    9.46    0.40
  -6   6   6    9.46    0.28
  -6   6   6    9.08    0.32
  -5  -6   6    6.20    0.24
  -5  -6   6    5.77    0.27
   5  -6  -6    5.85    0.21
   5  -6  -6    6.13    0.32
  -5   6   6    5.75    0.23
  -5   6   6    6.07    0.26
   4  -6  -6   16.48    0.37
  -4  -6   6   15.85    0.43
   4  -6  -6   16.55    0.52
  -4  -6   6   16.80    0.47
   4  -6  -6   16.76    0.37
   4  -6  -6   16.63    0.44
  -4   6   6   15.92    0.42
   4   6  -6   16.30    0.40
  -4   6   6   15.78    0.46
  -3  -6   6    1.22    0.13
   3  -6  -6    1.09    0.17
   3  -6  -6    1.04    0.12
   3  -6  -6    1.16    0.10
   3  -6  -6    1.20    0.10
  -3  -6   6    1.18    0.15
  -3   6   6    1.18    0.15
  -2  -6   6   16.75    0.49
   2  -6  -6   16.89    0.42
   2  -6  -6   16.83    0.47
  -2  -6   6   16.18    0.45
  -2   6   6   16.09    0.48
   1  -6  -6    2.08    0.18
   1  -6  -6    1.64    0.14
  -1  -6   6    1.96    0.19
  -1  -6   6    2.00    0.16
   0  -6  -6    0.69    0.14
   0  -6   6    0.68    0.12
   0  -6   6    0.69    0.14
   0  -6  -6    0.68    0.12
   1  -6   6    4.73    0.25
  -1  -6  -6    5.03    0.26
  -1  -6  -6    5.25    0.29
   1  -6   6    4.93    0.26
  -1   6  -6    5.05    0.15
  -2  -6  -6    1.37    0.19
   2  -6   6    1.13    0.17
   2  -6   6    1.03    0.14
  -3  -6  -6    0.10    0.15
   3  -6   6    0.10    0.13
   3  -6   6    0.09    0.11
  -4  -6  -6    1.96    0.22
   4  -6   6    1.80    0.18
   4  -6   6    1.65    0.20
   5  -6   6    0.19    0.12
   5  -6   6    0.00    0.14
  -5  -6  -6    0.14    0.16
   6  -6   6    1.68    0.21
   6  -6   6    1.38    0.17
  -6  -6  -6    1.50    0.24
   7  -6   6    7.49    0.32
  -7  -6  -6    7.79    0.42
  -8  -6  -6   -0.14    0.17
  -8   6  -6    0.04    0.18
  -9  -6  -6    1.16    0.24
  -9   6  -6    0.69    0.22
 -10  -6  -6   -0.08    0.20
 -10   6  -6   -0.03    0.20
 -11  -6  -6    0.85    0.26
 -11   6  -6    1.09    0.26
 -12  -6  -6    0.22    0.24
 -12   6  -6    0.12    0.24
 -13  -6  -6    0.62    0.27
 -13   6  -6    0.60    0.26
 -17  -7   6   -0.20    0.17
 -16  -7   6    1.21    0.21
 -15  -7   6    0.48    0.18
  15  -7  -6    0.82    0.25
 -14  -7   6   -0.03    0.15
  14  -7  -6    0.02    0.18
 -13  -7   6    0.27    0.15
  13  -7  -6    0.20    0.20
  12  -7  -6    3.94    0.35
 -12  -7   6    3.59    0.26
  11  -7  -6    0.10    0.17
 -11  -7   6    0.21    0.13
 -11  -7   6    0.14    0.11
 -11   7   6   -0.01    0.11
 -10  -7   6    1.19    0.18
  10  -7  -6    1.24    0.22
 -10  -7   6    1.05    0.14
 -10   7   6    1.23    0.16
  -9  -7   6    0.83    0.15
   9  -7  -6    0.41    0.19
  -9  -7   6    0.50    0.13
  -9   7   6    0.47    0.13
  -9   7   6    0.48    0.11
   8  -7  -6    0.34    0.16
  -8  -7   6    0.55    0.12
  -8  -7   6    0.33    0.13
  -8   7   6    0.58    0.13
  -8   7   6    0.41    0.10
  -7  -7   6    0.13    0.13
  -7  -7   6    0.05    0.10
   7  -7  -6    0.34    0.17
  -7   7   6    0.03    0.09
  -7   7   6    0.21    0.12
  -6  -7   6   20.51    0.58
  -6  -7   6   21.48    0.54
   6  -7  -6   21.42    0.65
  -6   7   6   20.81    0.57
   5  -7  -6    0.91    0.18
   5  -7  -6    0.88    0.11
  -5  -7   6    0.74    0.13
   5  -7  -6    0.65    0.04
  -5  -7   6    0.63    0.14
  -5   7   6    0.80    0.14
   4  -7  -6    0.69    0.08
   4  -7  -6    0.87    0.18
   4  -7  -6    0.81    0.11
  -4  -7   6    0.65    0.12
  -4  -7   6    0.51    0.13
   4  -7  -6    0.72    0.08
  -4   7   6    0.65    0.14
   3  -7  -6    3.10    0.21
  -3  -7   6    3.08    0.21
   3  -7  -6    3.45    0.17
  -3  -7   6    3.11    0.23
   3  -7  -6    3.26    0.26
  -3   7   6    3.24    0.22
   2  -7  -6    0.17    0.11
   2  -7  -6    0.19    0.09
  -2  -7   6    0.11    0.11
  -2  -7   6   -0.10    0.11
  -1  -7   6    0.68    0.14
  -1  -7   6    0.52    0.12
   1  -7  -6    0.57    0.13
   1  -7  -6    0.55    0.12
   0  -7  -6    7.76    0.33
   0  -7   6    6.96    0.33
   0  -7   6    8.03    0.30
   0  -7  -6    7.26    0.30
  -1  -7  -6    0.55    0.16
   1  -7   6    0.85    0.15
   1  -7   6    0.86    0.14
  -1  -7  -6    0.87    0.15
   2  -7   6    3.73    0.27
   2  -7   6    4.46    0.26
  -2  -7  -6    4.37    0.27
  -2  -7  -6    4.50    0.30
  -2   7  -6    4.13    0.14
  -3  -7  -6   -0.07    0.15
   3  -7   6    0.04    0.12
   3  -7   6    0.03    0.14
   4  -7   6    1.27    0.17
  -4  -7  -6    1.43    0.22
   4  -7   6    1.96    0.22
  -5  -7  -6    0.05    0.19
   5  -7   6    0.13    0.16
   5  -7   6    0.16    0.13
   6  -7   6    0.72    0.18
   6  -7   6    0.45    0.14
  -6  -7  -6    0.21    0.20
   7  -7   6    0.86    0.14
  -7  -7  -6    0.81    0.22
   8  -7   6    0.15    0.11
  -8  -7  -6    0.41    0.20
  -9  -7  -6    0.18    0.20
  -9   7  -6    0.04    0.20
 -10  -7  -6    0.95    0.26
 -10   7  -6    1.45    0.27
 -11  -7  -6   -0.17    0.21
 -11   7  -6   -0.12    0.21
 -12  -7  -6    0.67    0.27
 -12   7  -6    0.49    0.26
 -13  -7  -6    1.80    0.34
 -13   7  -6    2.01    0.33
 -17  -8   6    0.46    0.21
 -16  -8   6   -0.10    0.17
  15  -8  -6   -0.18    0.19
 -15  -8   6   -0.11    0.16
 -14  -8   6   -0.12    0.15
  14  -8  -6    0.06    0.20
 -13  -8   6    0.26    0.17
 -13  -8   6    0.41    0.14
  13  -8  -6    0.23    0.20
 -12  -8   6    2.07    0.19
 -12  -8   6    2.27    0.23
  12  -8  -6    2.24    0.28
 -11  -8   6    0.36    0.16
  11  -8  -6    0.50    0.20
 -11  -8   6    0.69    0.14
 -10  -8   6    3.32    0.22
 -10  -8   6    3.01    0.24
  10  -8  -6    2.60    0.26
  -9  -8   6    0.14    0.14
   9  -8  -6    0.26    0.19
  -9  -8   6    0.26    0.15
  -9   8   6    0.18    0.14
   8  -8  -6   -0.20    0.16
  -8  -8   6   -0.10    0.12
  -8  -8   6   -0.14    0.14
  -8   8   6   -0.02    0.13
  -7  -8   6    8.20    0.35
   7  -8  -6    8.16    0.40
  -7  -8   6    7.60    0.32
  -7   8   6    8.62    0.35
  -6  -8   6    0.06    0.12
  -6  -8   6    0.06    0.13
   6  -8  -6   -0.04    0.15
  -6   8   6   -0.14    0.12
   5  -8  -6    0.11    0.05
  -5  -8   6   -0.18    0.11
  -5  -8   6   -0.02    0.12
   5  -8  -6    0.01    0.09
   5  -8  -6    0.07    0.05
   5  -8  -6    0.22    0.16
  -5   8   6   -0.10    0.13
   4  -8  -6    4.91    0.20
  -4  -8   6    5.19    0.27
   4  -8  -6    5.58    0.32
  -4  -8   6    4.69    0.28
  -4   8   6    5.23    0.29
  -3  -8   6    7.15    0.34
   3  -8  -6    7.58    0.26
  -3  -8   6    7.40    0.22
  -3  -8   6    7.31    0.31
   3  -8  -6    7.96    0.31
   3  -8  -6    7.43    0.36
  -3   8   6    7.52    0.34
  -2  -8   6   11.70    0.39
   2  -8  -6   11.92    0.36
  -2  -8   6   11.92    0.44
   2  -8  -6   12.26    0.41
   1  -8  -6    3.03    0.23
  -1  -8   6    2.44    0.22
   1  -8  -6    2.06    0.16
  -1  -8   6    3.10    0.22
   0  -8   6    0.92    0.15
   0  -8  -6    0.87    0.16
   0  -8   6    0.83    0.17
   0  -8  -6    0.82    0.15
   1  -8   6    1.33    0.20
  -1  -8  -6    1.56    0.21
   1  -8   6    1.19    0.16
  -1  -8  -6    1.29    0.17
  -2  -8  -6    8.30    0.39
   2  -8   6    8.01    0.37
   2  -8   6    8.52    0.34
  -2  -8  -6    8.73    0.36
  -3  -8  -6   -0.14    0.17
   3  -8   6    0.20    0.13
  -3  -8  -6    0.32    0.15
   3  -8   6    0.01    0.14
  -3   8  -6   -0.05    0.06
  -4  -8  -6    0.16    0.20
   4  -8   6    0.24    0.16
   4  -8   6    0.13    0.14
   5  -8   6    2.28    0.21
   5  -8   6    2.32    0.24
  -5  -8  -6    2.48    0.29
   6  -8   6    0.83    0.15
  -6  -8  -6    0.79    0.22
   7  -8   6    4.56    0.27
  -7  -8  -6    4.71    0.36
  -8  -8  -6    2.24    0.29
   8  -8   6    2.31    0.20
  -9  -8  -6   -0.29    0.20
 -10  -8  -6    1.57    0.28
 -10   8  -6    1.86    0.29
 -11  -8  -6    5.01    0.43
 -11   8  -6    5.12    0.42
 -12  -8  -6    0.06    0.25
 -12   8  -6    0.22    0.25
 -13  -8  -6   -0.09    0.26
 -13   8  -6   -0.41    0.23
 -17  -9   6    0.00    0.21
  16  -9  -6    0.31    0.24
 -16  -9   6   -0.17    0.16
 -16  -9   6    0.00    0.19
 -15  -9   6    0.09    0.18
 -15  -9   6   -0.09    0.15
  15  -9  -6    0.14    0.21
  14  -9  -6    1.48    0.27
 -14  -9   6    2.17    0.22
 -14  -9   6    1.94    0.24
 -13  -9   6    0.05    0.17
  13  -9  -6    0.19    0.20
 -13  -9   6    0.14    0.14
  12  -9  -6    0.32    0.20
 -12  -9   6    0.12    0.17
 -12  -9   6    0.50    0.15
 -11  -9   6    0.15    0.15
  11  -9  -6    0.22    0.18
 -11  -9   6    0.19    0.14
 -10  -9   6    0.46    0.14
 -10  -9   6    0.67    0.17
  10  -9  -6    0.46    0.20
   9  -9  -6    0.97    0.22
  -9  -9   6    0.80    0.15
  -9  -9   6    0.98    0.18
  -8  -9   6    0.04    0.14
  -8  -9   6    0.31    0.16
   8  -9  -6   -0.24    0.16
  -7  -9   6    9.47    0.40
   7  -9  -6    9.49    0.42
  -7  -9   6    9.81    0.37
  -7   9   6    9.83    0.39
  -6  -9   6    0.82    0.18
  -6  -9   6    0.35    0.14
   6  -9  -6    0.32    0.16
   6  -9  -6    0.55    0.12
  -6   9   6    0.60    0.16
  -5  -9   6    1.12    0.18
   5  -9  -6    1.09    0.21
  -5  -9   6    0.83    0.16
   5  -9  -6    1.05    0.14
   5  -9  -6    1.07    0.10
   5  -9  -6    0.79    0.09
  -5   9   6    1.10    0.18
   4  -9  -6    0.02    0.10
  -4  -9   6    0.12    0.15
  -4  -9   6    0.01    0.13
   4  -9  -6    0.09    0.09
   4  -9  -6    0.21    0.16
  -4   9   6   -0.02    0.14
  -3  -9   6    6.25    0.30
  -3  -9   6    6.30    0.19
   3  -9  -6    6.15    0.35
  -3  -9   6    5.98    0.33
   3  -9  -6    5.83    0.25
   3  -9  -6    6.39    0.31
   2  -9  -6    3.83    0.23
  -2  -9   6    3.56    0.24
   2  -9  -6    4.04    0.26
  -2  -9   6    3.35    0.25
  -1  -9   6    1.24    0.19
   1  -9  -6    1.42    0.16
   1  -9  -6    1.55    0.20
  -1  -9   6    1.22    0.17
   0  -9  -6    1.17    0.20
   0  -9   6    0.93    0.16
   0  -9   6    0.91    0.18
   0  -9  -6    1.04    0.16
   1  -9   6    8.21    0.39
   1  -9   6    8.31    0.35
  -1  -9  -6    8.03    0.35
  -1  -9  -6    7.94    0.39
  -2  -9  -6    1.45    0.20
   2  -9   6    1.74    0.20
   2  -9   6    1.45    0.21
  -2  -9  -6    1.62    0.24
  -3  -9  -6    2.24    0.25
  -3  -9  -6    1.90    0.22
   3  -9   6    2.24    0.23
   3  -9   6    2.19    0.21
   4  -9   6    1.83    0.20
  -4  -9  -6    2.07    0.26
   4  -9   6    2.57    0.26
  -4  -9  -6    1.91    0.23
   5  -9   6    0.57    0.15
   5  -9   6    0.51    0.18
  -5  -9  -6    0.56    0.20
   6  -9   6    0.20    0.13
  -6  -9  -6   -0.11    0.19
   7  -9   6    0.42    0.14
  -7  -9  -6    0.31    0.22
  -8  -9  -6   -0.16    0.19
   8  -9   6    0.02    0.11
  -9  -9  -6    0.19    0.23
 -10  -9  -6    1.73    0.30
 -11  -9  -6    0.39    0.27
 -11   9  -6    0.36    0.26
 -12  -9  -6    0.51    0.28
 -12   9  -6    0.08    0.26
  16 -10  -6    0.28    0.24
 -16 -10   6    0.27    0.19
 -16 -10   6    0.25    0.22
 -15 -10   6    1.18    0.21
 -15 -10   6    0.92    0.23
  15 -10  -6    0.83    0.24
 -14 -10   6    0.37    0.19
  14 -10  -6    0.35    0.21
 -14 -10   6    0.13    0.16
 -13 -10   6    0.24    0.16
  13 -10  -6    0.29    0.19
 -13 -10   6    0.34    0.18
 -12 -10   6    0.63    0.19
  12 -10  -6    0.69    0.21
 -12 -10   6    0.59    0.17
  11 -10  -6    0.23    0.20
 -11 -10   6   -0.11    0.14
 -11 -10   6    0.07    0.16
 -10 -10   6    5.77    0.35
 -10 -10   6    6.39    0.33
  10 -10  -6    6.06    0.40
  -9 -10   6    1.09    0.17
  -9 -10   6    1.25    0.20
   9 -10  -6    0.82    0.20
   8 -10  -6    0.09    0.16
  -8 -10   6   -0.01    0.15
  -8 -10   6    0.08    0.14
   7 -10  -6    0.55    0.18
  -7 -10   6    1.18    0.20
  -7 -10   6    0.82    0.17
   6 -10  -6    2.47    0.12
  -6 -10   6    2.51    0.22
  -6 -10   6    2.77    0.26
   6 -10  -6    2.77    0.12
   6 -10  -6    2.30    0.27
  -5 -10   6    0.22    0.15
   5 -10  -6    0.42    0.20
  -5 -10   6    0.61    0.18
   5 -10  -6    0.32    0.09
  -4 -10   6    3.30    0.27
   4 -10  -6    2.98    0.20
  -4 -10   6    2.75    0.22
   4 -10  -6    3.10    0.23
   4 -10  -6    3.05    0.29
   3 -10  -6    1.22    0.24
  -3 -10   6    1.06    0.17
   3 -10  -6    1.11    0.18
   3 -10  -6    0.88    0.13
  -3 -10   6    1.08    0.20
   2 -10  -6    0.02    0.11
  -2 -10   6    0.02    0.14
   2 -10  -6   -0.10    0.14
  -2 -10   6    0.06    0.16
  -1 -10   6    4.44    0.32
   1 -10  -6    4.09    0.28
   1 -10  -6    4.85    0.31
  -1 -10   6    4.53    0.30
   0 -10  -6   18.71    0.61
   0 -10   6   19.26    0.57
   0 -10  -6   19.92    0.56
   0 -10   6   18.34    0.62
   1 -10   6    0.13    0.16
   1 -10   6    0.43    0.15
  -1 -10  -6    0.35    0.18
  -1 -10  -6    0.05    0.14
   2 -10   6    3.18    0.25
  -2 -10  -6    2.80    0.27
   2 -10   6    2.63    0.25
  -2 -10  -6    3.27    0.26
  -3 -10  -6    2.09    0.23
   3 -10   6    1.45    0.19
  -3 -10  -6    2.36    0.28
   3 -10   6    2.24    0.24
   4 -10   6    0.77    0.17
  -4 -10  -6    1.29    0.24
   4 -10   6    1.26    0.21
  -4 -10  -6    1.13    0.20
  -5 -10  -6    3.16    0.31
  -5 -10  -6    2.80    0.26
   5 -10   6    2.65    0.23
  -6 -10  -6    0.15    0.17
  -6 -10  -6    0.13    0.20
   6 -10   6    0.02    0.13
  -7 -10  -6    0.50    0.22
   7 -10   6    0.21    0.13
  -8 -10  -6    0.00    0.21
  -9 -10  -6    0.03    0.22
 -10 -10  -6    0.96    0.29
 -11 -10  -6   -0.39    0.23
 -12 -10  -6    0.05    0.27
 -12  10  -6    0.29    0.27
 -16 -11   6    0.56    0.23
 -16 -11   6    0.54    0.22
  16 -11  -6   -0.18    0.21
  15 -11  -6    0.86    0.26
 -15 -11   6    1.21    0.23
 -15 -11   6    0.77    0.24
 -14 -11   6    0.05    0.18
 -14 -11   6   -0.13    0.19
  14 -11  -6    0.29    0.21
 -13 -11   6    4.87    0.36
 -13 -11   6    4.57    0.31
  13 -11  -6    3.90    0.36
 -12 -11   6    0.01    0.16
 -12 -11   6    0.15    0.18
  12 -11  -6   -0.17    0.16
  11 -11  -6    0.19    0.18
 -11 -11   6    0.18    0.16
 -11 -11   6   -0.01    0.17
 -10 -11   6   -0.08    0.14
  10 -11  -6   -0.03    0.18
 -10 -11   6    0.14    0.18
   9 -11  -6    5.60    0.38
  -9 -11   6    5.48    0.36
  -9 -11   6    5.78    0.33
  -8 -11   6    0.09    0.17
   8 -11  -6   -0.20    0.16
  -8 -11   6    0.06    0.14
  -7 -11   6    1.16    0.20
   7 -11  -6    0.93    0.21
  -7 -11   6    1.09    0.19
  -6 -11   6    1.06    0.18
   6 -11  -6    1.07    0.22
  -6 -11   6    1.27    0.21
   6 -11  -6    1.19    0.10
  -5 -11   6    1.14    0.19
   5 -11  -6    1.15    0.12
   5 -11  -6    0.60    0.21
  -5 -11   6    1.14    0.21
  -4 -11   6    0.12    0.16
  -4 -11   6    0.50    0.20
   4 -11  -6    0.21    0.11
   4 -11  -6    0.30    0.20
  -3 -11   6    0.15    0.16
   3 -11  -6    0.19    0.12
   3 -11  -6   -0.02    0.14
  -3 -11   6   -0.05    0.15
   3 -11  -6    0.51    0.22
  -2 -11   6    0.70    0.18
   2 -11  -6    0.90    0.16
   2 -11  -6    1.02    0.20
  -2 -11   6    0.78    0.19
   2 -11  -6    0.84    0.25
   1 -11  -6   43.18    1.09
  -1 -11   6   42.09    1.02
  -1 -11   6   42.35    1.11
   1 -11  -6   40.73    0.99
   0 -11  -6   11.45    0.49
   0 -11  -6   10.80    0.43
   0 -11   6   12.06    0.45
   0 -11   6   11.56    0.49
   1 -11   6    2.33    0.25
  -1 -11  -6    2.07    0.24
  -1 -11  -6    1.79    0.21
   1 -11   6    1.79    0.20
  -2 -11  -6    4.19    0.33
   2 -11   6    4.02    0.29
   2 -11   6    3.83    0.32
  -2 -11  -6    3.65    0.29
   3 -11   6   -0.10    0.16
   3 -11   6    0.13    0.14
  -3 -11  -6    0.10    0.19
  -3 -11  -6    0.00    0.16
  -4 -11  -6    1.52    0.21
   4 -11   6    1.50    0.22
  -4 -11  -6    1.80    0.27
   4 -11   6    1.35    0.19
  -5 -11  -6   -0.08    0.20
  -5 -11  -6    0.05    0.17
   5 -11   6    0.07    0.13
  -6 -11  -6    0.06    0.20
   6 -11   6    0.09    0.14
  -6 -11  -6    0.16    0.18
  -7 -11  -6    2.70    0.28
  -7 -11  -6    3.34    0.34
   7 -11   6    2.78    0.23
  -8 -11  -6    1.51    0.26
  -8 -11  -6    1.31    0.28
  -9 -11  -6    0.27    0.25
  -9 -11  -6    0.23    0.21
 -10 -11  -6    2.67    0.36
 -11 -11  -6    1.43    0.32
  15 -12  -6   -0.31    0.20
 -15 -12   6   -0.39    0.20
 -15 -12   6   -0.04    0.19
 -14 -12   6    0.40    0.21
 -14 -12   6    0.28    0.22
  14 -12  -6   -0.18    0.19
  13 -12  -6    0.43    0.22
 -13 -12   6    0.22    0.20
 -13 -12   6    0.20    0.19
  12 -12  -6    1.28    0.25
 -12 -12   6    1.07    0.23
 -12 -12   6    1.19    0.22
 -11 -12   6    0.18    0.19
 -11 -12   6    0.41    0.18
  11 -12  -6    0.24    0.19
 -10 -12   6    0.09    0.17
 -10 -12   6    0.18    0.18
  10 -12  -6    0.21    0.20
  -9 -12   6    0.00    0.16
   9 -12  -6    0.10    0.18
  -9 -12   6    0.22    0.18
   8 -12  -6    0.01    0.18
  -8 -12   6    0.11    0.17
  -8 -12   6    0.19    0.16
  -7 -12   6   -0.21    0.15
   7 -12  -6    0.13    0.18
  -7 -12   6   -0.10    0.15
  -6 -12   6    2.38    0.26
   6 -12  -6    2.43    0.27
  -6 -12   6    2.46    0.24
   5 -12  -6    2.64    0.17
   5 -12  -6    2.20    0.26
  -5 -12   6    2.60    0.25
  -5 -12   6    3.36    0.29
   4 -12  -6    1.07    0.22
   4 -12  -6    1.23    0.15
  -4 -12   6    1.23    0.20
  -4 -12   6    0.88    0.21
  -3 -12   6   13.50    0.54
   3 -12  -6   14.13    0.56
   3 -12  -6   13.43    0.44
  -3 -12   6   13.72    0.49
  -2 -12   6    2.67    0.25
   2 -12  -6    2.60    0.30
   2 -12  -6    2.41    0.25
  -2 -12   6    2.11    0.24
   2 -12  -6    2.10    0.20
   1 -12  -6    1.68    0.20
  -1 -12   6    1.38    0.24
  -1 -12   6    1.68    0.22
   1 -12  -6    1.35    0.22
   0 -12   6    2.20    0.25
   0 -12   6    1.63    0.21
   0 -12  -6    1.71    0.24
   0 -12  -6    1.84    0.21
   1 -12   6    0.46    0.17
  -1 -12  -6    0.27    0.18
  -1 -12  -6    0.32    0.16
   1 -12   6    0.49    0.19
   2 -12   6   10.70    0.43
  -2 -12  -6   11.47    0.50
   2 -12   6   10.29    0.47
  -2 -12  -6   11.10    0.45
  -3 -12  -6    1.25    0.21
  -3 -12  -6    1.18    0.24
   3 -12   6    1.44    0.21
   3 -12   6    1.68    0.24
  -4 -12  -6    1.16    0.23
   4 -12   6    0.96    0.18
  -4 -12  -6    1.27    0.22
  -5 -12  -6   -0.01    0.19
   5 -12   6   -0.06    0.14
  -5 -12  -6    0.02    0.18
  -6 -12  -6    0.32    0.20
  -6 -12  -6    0.42    0.23
   6 -12   6    0.23    0.15
  -7 -12  -6    2.12    0.31
   7 -12   6    2.41    0.22
  -7 -12  -6    1.35    0.25
  -8 -12  -6    0.43    0.21
  -8 -12  -6    0.27    0.23
  -9 -12  -6    2.02    0.34
  -9 -12  -6    2.20    0.29
 -10 -12  -6    0.12    0.22
 -10 -12  -6    0.08    0.25
 -14 -13   6    0.16    0.21
  14 -13  -6    0.08    0.21
 -14 -13   6    0.38    0.23
 -13 -13   6    1.36    0.25
 -13 -13   6    1.40    0.27
  13 -13  -6    1.58    0.28
  12 -13  -6   -0.09    0.18
 -12 -13   6    0.16    0.19
 -12 -13   6    0.24    0.20
  11 -13  -6   -0.28    0.17
 -11 -13   6    0.25    0.18
 -11 -13   6    0.07    0.20
  10 -13  -6    1.03    0.24
 -10 -13   6    1.33    0.23
 -10 -13   6    1.31    0.25
   9 -13  -6   -0.21    0.17
  -9 -13   6    0.15    0.19
  -9 -13   6    0.15    0.17
  -8 -13   6    1.07    0.23
  -8 -13   6    1.05    0.20
   8 -13  -6    1.33    0.24
   7 -13  -6    1.96    0.26
  -7 -13   6    2.06    0.24
  -7 -13   6    1.51    0.24
  -6 -13   6    6.18    0.39
   6 -13  -6    5.83    0.39
  -6 -13   6    5.65    0.35
  -5 -13   6    5.97    0.39
   5 -13  -6    5.74    0.26
   5 -13  -6    5.36    0.38
  -5 -13   6    6.30    0.36
   4 -13  -6   -0.08    0.10
  -4 -13   6    0.00    0.16
  -4 -13   6   -0.31    0.15
   4 -13  -6   -0.07    0.18
  -3 -13   6    0.61    0.20
   3 -13  -6    0.75    0.15
  -3 -13   6    0.26    0.16
   3 -13  -6    0.58    0.22
   2 -13  -6    0.13    0.20
  -2 -13   6   -0.20    0.17
  -2 -13   6   -0.17    0.14
   2 -13  -6    0.12    0.13
  -1 -13   6    5.63    0.34
  -1 -13   6    5.89    0.39
   1 -13  -6    5.19    0.32
   0 -13   6    0.01    0.15
   0 -13   6    0.24    0.19
   0 -13  -6    0.18    0.18
   0 -13  -6    0.17    0.16
  -1 -13  -6    2.42    0.25
  -1 -13  -6    2.06    0.26
   1 -13   6    1.86    0.23
   1 -13   6    2.46    0.28
   2 -13   6    0.68    0.18
  -2 -13  -6    0.68    0.21
  -2 -13  -6    0.69    0.19
   2 -13   6    0.62    0.19
  -3 -13  -6   -0.23    0.18
  -3 -13  -6    0.32    0.18
   3 -13   6   -0.04    0.15
   4 -13   6    0.31    0.16
  -4 -13  -6    0.27    0.21
  -4 -13  -6    0.38    0.20
  -5 -13  -6    0.19    0.19
  -5 -13  -6    0.11    0.21
   5 -13   6   -0.04    0.14
  -6 -13  -6    0.47    0.24
   6 -13   6   -0.01    0.14
  -6 -13  -6    0.35    0.20
  -7 -13  -6    0.06    0.19
  -7 -13  -6    0.26    0.24
  -8 -13  -6   -0.02    0.23
  -8 -13  -6    0.02    0.21
  -9 -13  -6    1.94    0.35
  -9 -13  -6    1.27    0.26
 -10 -13  -6    0.00    0.23
 -10 -13  -6   -0.13    0.26
 -13 -14   6    1.73    0.27
  13 -14  -6    1.84    0.29
 -13 -14   6    1.17    0.29
  12 -14  -6    2.43    0.31
 -12 -14   6    2.95    0.34
 -12 -14   6    2.39    0.28
  11 -14  -6   -0.03    0.19
 -11 -14   6    0.12    0.21
 -11 -14   6    0.05    0.19
 -10 -14   6    0.31    0.22
  10 -14  -6    0.08    0.20
 -10 -14   6    0.23    0.19
  -9 -14   6    0.17    0.21
  -9 -14   6    0.14    0.18
   9 -14  -6   -0.13    0.19
  -8 -14   6    2.80    0.28
  -8 -14   6    3.11    0.33
   8 -14  -6    2.66    0.30
  -7 -14   6    0.81    0.22
   7 -14  -6    0.39    0.21
  -7 -14   6    0.57    0.20
  -6 -14   6    1.29    0.22
  -6 -14   6    1.08    0.24
   6 -14  -6    1.42    0.25
   5 -14  -6    0.22    0.20
  -5 -14   6    0.21    0.20
  -5 -14   6   -0.26    0.15
   4 -14  -6    0.04    0.20
   4 -14  -6    0.13    0.12
  -4 -14   6    0.15    0.17
  -4 -14   6   -0.07    0.19
  -3 -14   6   -0.05    0.18
   3 -14  -6    0.14    0.20
  -3 -14   6   -0.17    0.16
   3 -14  -6   -0.14    0.13
  -2 -14   6    0.15    0.17
   2 -14  -6   -0.01    0.21
  -2 -14   6    0.19    0.20
   2 -14  -6   -0.04    0.14
   1 -14  -6    1.18    0.20
  -1 -14   6    1.37    0.23
  -1 -14   6    1.12    0.25
   0 -14   6    0.42    0.21
   0 -14   6    0.10    0.17
   0 -14  -6   -0.11    0.15
   1 -14   6    1.63    0.26
  -1 -14  -6    1.62    0.22
   1 -14   6    1.76    0.23
  -2 -14  -6    0.93    0.21
   2 -14   6    1.19    0.22
  -2 -14  -6    0.82    0.23
   3 -14   6    0.11    0.16
  -3 -14  -6    0.04    0.18
  -3 -14  -6   -0.10    0.17
  -4 -14  -6    0.02    0.18
  -4 -14  -6    0.57    0.24
   4 -14   6    0.16    0.16
   5 -14   6    0.15    0.16
  -5 -14  -6    0.05    0.22
  -5 -14  -6    0.28    0.20
  -6 -14  -6    0.59    0.22
  -6 -14  -6    0.46    0.24
   6 -14   6    0.59    0.17
  -7 -14  -6   -0.13    0.24
  -7 -14  -6    0.07    0.22
  -8 -14  -6    0.92    0.29
  -8 -14  -6    0.91    0.26
  -9 -14  -6    0.29    0.24
  -9 -14  -6    0.13    0.27
  12 -15  -6    0.48    0.22
 -12 -15   6    0.27    0.25
 -12 -15   6    0.28    0.22
 -11 -15   6    0.36    0.24
 -11 -15   6   -0.24    0.20
  11 -15  -6    0.19    0.21
 -10 -15   6   -0.03    0.19
  10 -15  -6   -0.26    0.20
 -10 -15   6   -0.10    0.21
  -9 -15   6    1.32    0.27
  -9 -15   6    1.26    0.23
   9 -15  -6    1.13    0.26
   8 -15  -6    0.20    0.20
  -8 -15   6    0.08    0.21
  -8 -15   6    0.22    0.19
  -7 -15   6    0.20    0.21
  -7 -15   6   -0.16    0.17
   7 -15  -6    0.07    0.19
  -6 -15   6   -0.16    0.20
  -6 -15   6    0.39    0.20
   6 -15  -6    0.33    0.20
  -5 -15   6   -0.21    0.17
   5 -15  -6    0.12    0.19
  -5 -15   6   -0.16    0.19
   4 -15  -6    0.57    0.14
  -4 -15   6    0.74    0.20
  -4 -15   6    0.88    0.23
   4 -15  -6   -0.01    0.20
  -3 -15   6    0.35    0.19
  -3 -15   6    0.90    0.25
   3 -15  -6    0.84    0.17
   3 -15  -6    0.54    0.23
   2 -15  -6    0.77    0.26
  -2 -15   6    0.35    0.19
   2 -15  -6    0.42    0.17
  -2 -15   6    0.53    0.22
  -1 -15   6    1.47    0.27
   1 -15  -6    2.15    0.23
   1 -15  -6    1.65    0.30
  -1 -15   6    1.37    0.23
   0 -15  -6    0.77    0.19
   0 -15   6    0.73    0.24
   0 -15   6    0.57    0.20
   1 -15   6    2.11    0.28
   1 -15   6    1.84    0.25
  -1 -15  -6    2.02    0.25
  -2 -15  -6    0.67    0.21
   2 -15   6    1.05    0.22
  -3 -15  -6    1.60    0.25
   3 -15   6    1.25    0.22
   4 -15   6    0.03    0.16
  -4 -15  -6    0.03    0.19
   5 -15   6    2.63    0.27
  -5 -15  -6    1.54    0.28
  -5 -15  -6    2.34    0.29
  -6 -15  -6    1.53    0.27
  -6 -15  -6    1.55    0.30
  -7 -15  -6    1.07    0.30
  -7 -15  -6    0.28    0.24
  -8 -15  -6    0.09    0.24
  -8 -15  -6    0.80    0.30
  11 -16  -6    0.04    0.20
 -11 -16   6    0.15    0.22
 -11 -16   6    0.28    0.25
 -10 -16   6    1.32    0.26
 -10 -16   6    1.20    0.29
  10 -16  -6    1.66    0.29
  -9 -16   6   -0.18    0.20
   9 -16  -6    0.07    0.20
  -9 -16   6    0.00    0.23
  -8 -16   6    0.16    0.20
  -8 -16   6   -0.46    0.20
   8 -16  -6   -0.04    0.21
  -7 -16   6    6.39    0.47
   7 -16  -6    6.23    0.45
  -7 -16   6    6.32    0.42
   6 -16  -6    1.36    0.26
  -6 -16   6    1.36    0.26
  -6 -16   6    1.19    0.24
  -5 -16   6   12.62    0.54
   5 -16  -6   12.58    0.57
  -5 -16   6   12.55    0.59
  -4 -16   6    0.97    0.25
   4 -16  -6    0.98    0.25
  -4 -16   6    1.22    0.25
   3 -16  -6    1.49    0.27
  -3 -16   6    1.42    0.24
   3 -16  -6    1.84    0.21
  -3 -16   6    1.50    0.28
  -2 -16   6    0.77    0.25
  -2 -16   6    0.69    0.21
   2 -16  -6    1.03    0.20
   2 -16  -6    0.51    0.25
  -1 -16   6   -0.10    0.17
   1 -16  -6    0.07    0.24
   1 -16  -6    0.24    0.17
  -1 -16   6   -0.12    0.19
   0 -16  -6   -0.05    0.17
   0 -16   6    0.02    0.18
   0 -16   6   -0.02    0.20
  -1 -16  -6    0.77    0.21
   1 -16   6    0.42    0.19
  -2 -16  -6    0.03    0.19
   2 -16   6    0.01    0.17
  -3 -16  -6    0.94    0.23
   3 -16   6    0.78    0.21
   4 -16   6   -0.03    0.17
  -4 -16  -6   -0.27    0.19
  -5 -16  -6   -0.29    0.20
   5 -16   6    0.28    0.18
  -6 -16  -6    0.02    0.22
  -7 -16  -6   -0.30    0.23
 -10 -17   6   -0.07    0.24
 -10 -17   6   -0.35    0.21
   9 -17  -6    0.06    0.23
  -9 -17   6    0.40    0.25
  -9 -17   6    0.02    0.22
  -8 -17   6   -0.10    0.20
   8 -17  -6   -0.35    0.19
  -8 -17   6    0.19    0.24
   7 -17  -6    0.75    0.25
  -7 -17   6    0.89    0.27
  -7 -17   6    0.56    0.23
  -6 -17   6    0.29    0.21
   6 -17  -6    0.23    0.22
  -6 -17   6    0.89    0.27
  -5 -17   6    0.26    0.24
  -5 -17   6    0.04    0.20
   5 -17  -6    0.03    0.21
  -4 -17   6    0.00    0.21
   4 -17  -6    0.33    0.23
  -4 -17   6    0.09    0.20
   3 -17  -6    0.31    0.23
  -3 -17   6    0.15    0.20
  -3 -17   6    0.10    0.22
   2 -17  -6    0.80    0.20
  -2 -17   6    0.67    0.23
   2 -17  -6    0.96    0.27
  -2 -17   6    0.85    0.27
  -1 -17   6    1.17    0.24
   1 -17  -6    0.97    0.22
   1 -17  -6    1.16    0.30
   0 -17  -6   -0.62    0.26
   0 -17   6    0.52    0.21
   0 -17  -6    0.33    0.19
   1 -17   6    0.61    0.22
  -1 -17  -6    0.63    0.21
  -2 -17  -6    2.22    0.28
   2 -17   6    2.26    0.28
  -3 -17  -6    1.59    0.27
   3 -17   6    1.17    0.24
   4 -17   6    0.35    0.20
  -4 -17  -6    0.11    0.23
  -5 -17  -6    1.68    0.30
  -8 -18   6    0.87    0.29
  -8 -18   6    1.12    0.28
   7 -18  -6    2.73    0.34
  -7 -18   6    2.86    0.38
  -7 -18   6    2.49    0.32
   6 -18  -6    0.23    0.22
  -6 -18   6    0.08    0.25
  -6 -18   6    0.06    0.22
  -5 -18   6    1.37    0.27
   5 -18  -6    1.65    0.29
  -5 -18   6    0.73    0.28
  -4 -18   6    0.48    0.26
  -4 -18   6    0.68    0.23
   4 -18  -6    0.85    0.26
  -3 -18   6    0.23    0.22
  -3 -18   6    0.30    0.25
   3 -18  -6   -0.16    0.24
   2 -18  -6    0.44    0.26
  -2 -18   6    0.14    0.21
  -1 -18   6   -0.02    0.20
   1 -18  -6    0.02    0.19
   1 -18  -6   -0.38    0.25
   0 -18  -6    0.87    0.31
   0 -18   6    0.68    0.24
   0 -18  -6    0.90    0.23
   1 -18   6    1.57    0.27
  -1 -18  -6    0.68    0.23
   2 -18   6    0.19    0.21
  -2 -18  -6    0.07    0.21
   3 -18   6    0.02    0.19
  -3 -18  -6   -0.11    0.22
  -4 -18  -6    1.00    0.27
   4 -18   6    0.91    0.24
  -6 -19   6   -0.09    0.23
  -6 -19   6    0.00    0.24
  -5 -19   6    3.24    0.41
  -5 -19   6    2.30    0.33
  -4 -19   6    0.21    0.27
  -4 -19   6   -0.01    0.23
   3 -19  -6    5.88    0.46
  -3 -19   6    6.16    0.46
  -2 -19   6    2.12    0.30
   2 -19  -6    1.67    0.32
   1 -19  -6    0.86    0.30
  -1 -19   6    0.85    0.25
   0 -19   6    0.35    0.23
   0 -19  -6    0.06    0.21
   0 -19  -6    0.13    0.31
   1 -19   6    1.03    0.26
  -1 -19  -6    0.85    0.35
  -1 -19  -6    0.48    0.24
 -18   0   7   -0.12    0.12
 -17   0   7    0.03    0.11
 -16   0   7    0.17    0.10
 -15   0   7    0.09    0.09
 -14   0   7   -0.02    0.08
  13   0  -7   -0.28    0.15
 -13   0   7   -0.03    0.06
  12   0  -7    0.04    0.18
  11   0  -7   -0.14    0.15
  10   0  -7   -0.13    0.14
   9   0  -7    0.11    0.16
   8   0  -7    0.04    0.12
  -7   0   7    0.00    0.05
   7   0  -7   -0.06    0.11
  -7   0   7    0.01    0.05
  -6   0   7    0.01    0.06
  -6   0   7    0.05    0.06
   6   0  -7   -0.04    0.12
  -5   0   7   -0.02    0.06
  -5   0   7    0.03    0.05
  -5   0   7   -0.07    0.07
   5   0  -7   -0.16    0.11
  -4   0   7    0.06    0.08
  -4   0   7    0.02    0.08
   4   0  -7   -0.03    0.06
  -4   0   7    0.04    0.06
   4   0  -7    0.10    0.12
   3   0  -7   -0.08    0.04
   3   0  -7    0.06    0.07
   3   0  -7   -0.06    0.11
  -3   0   7   -0.04    0.07
  -3   0   7   -0.08    0.07
  -3   0   7   -0.06    0.08
  -2   0   7   -0.01    0.09
   2   0  -7   -0.07    0.08
  -2   0   7   -0.02    0.07
   2   0  -7    0.09    0.12
  -2   0   7    0.03    0.09
   2   0  -7    0.00    0.06
   1   0  -7   -0.02    0.07
  -1   0   7   -0.10    0.09
   1   0  -7   -0.05    0.09
  -1   0   7   -0.07    0.08
  -1   0   7   -0.02    0.09
   0   0  -7   -0.06    0.10
   0   0   7    0.17    0.09
   1   0   7    0.06    0.09
  -1   0  -7    0.12    0.11
  -2   0  -7   -0.03    0.11
   2   0   7    0.06    0.10
   3   0   7   -0.07    0.10
  -3   0  -7   -0.03    0.11
  -4   0  -7   -0.05    0.13
  -5   0  -7    0.04    0.16
  -6   0  -7    0.12    0.17
  -7   0  -7   -0.07    0.18
  -8   0  -7    0.02    0.17
  -9   0  -7    0.37    0.20
 -10   0  -7   -0.19    0.19
 -11   0  -7    0.44    0.23
 -12   0  -7   -0.06    0.21
 -13   0  -7   -0.10    0.23
 -18  -1   7    4.12    0.26
 -18   1   7    3.35    0.24
 -17  -1   7    0.15    0.12
 -17   1   7    0.09    0.11
 -16  -1   7   -0.04    0.11
 -16   1   7    0.11    0.10
 -15  -1   7    1.13    0.12
 -15   1   7    0.90    0.11
 -15   1   7    1.22    0.12
 -14  -1   7    1.80    0.13
  14  -1  -7    1.28    0.28
 -13  -1   7    1.99    0.13
  13  -1  -7    1.49    0.24
  12  -1  -7    0.16    0.17
 -12  -1   7    0.28    0.07
  12   1  -7   -0.04    0.19
  11  -1  -7    0.09    0.17
  11   1  -7    0.14    0.17
  10  -1  -7    8.70    0.43
  10   1  -7    9.46    0.43
   9  -1  -7    1.34    0.20
   9   1  -7    1.02    0.19
  -8  -1   7   36.57    0.79
  -8  -1   7   37.96    0.79
   8  -1  -7   36.50    0.96
   8   1  -7   37.78    0.96
   7  -1  -7    3.32    0.25
  -7  -1   7    2.98    0.13
  -7  -1   7    3.30    0.13
  -7   1   7    3.12    0.11
  -7   1   7    3.24    0.12
   7   1  -7    3.25    0.22
   6  -1  -7    0.16    0.13
  -6  -1   7    0.01    0.06
  -6  -1   7    0.10    0.04
  -6  -1   7    0.05    0.06
  -6   1   7    0.11    0.06
   6   1  -7    0.20    0.11
  -6   1   7    0.05    0.06
   5  -1  -7   44.86    1.08
  -5  -1   7   44.90    0.99
  -5  -1   7   45.33    0.99
  -5  -1   7   45.93    0.91
   5   1  -7   45.36    1.06
  -5   1   7   45.69    0.91
  -5   1   7   45.72    0.99
  -5   1   7   43.87    0.98
  -4  -1   7   12.52    0.31
  -4  -1   7   11.88    0.34
  -4  -1   7   12.11    0.34
   4  -1  -7   12.24    0.41
   4  -1  -7   12.26    0.31
  -4   1   7   11.97    0.30
  -4   1   7   12.14    0.34
   4   1  -7   12.52    0.39
   4   1  -7   12.18    0.31
  -4   1   7   12.58    0.34
   3  -1  -7    0.99    0.14
   3  -1  -7    1.34    0.09
  -3  -1   7    1.40    0.13
   3  -1  -7    1.48    0.11
  -3  -1   7    1.15    0.10
  -3  -1   7    1.60    0.13
   3  -1  -7    1.35    0.08
   3   1  -7    1.36    0.08
  -3   1   7    1.33    0.11
  -3   1   7    1.37    0.13
   3   1  -7    1.19    0.10
   3   1  -7    1.45    0.14
  -3   1   7    1.17    0.12
   2  -1  -7   54.78    1.14
  -2  -1   7   55.44    1.16
  -2  -1   7   56.10    1.24
   2  -1  -7   55.62    1.29
  -2  -1   7   57.04    1.25
   2  -1  -7   56.34    1.23
   2   1  -7   57.42    1.14
   2   1  -7   55.93    1.27
   2   1  -7   55.94    1.23
  -2   1   7   55.29    1.16
  -2   1   7   53.80    1.24
  -1  -1   7   28.79    0.71
  -1  -1   7   28.19    0.70
   1  -1  -7   28.22    0.69
   1  -1  -7   29.09    0.66
  -1  -1   7   26.98    0.65
  -1   1   7   29.20    0.71
  -1   1   7   28.23    0.65
   1   1  -7   28.63    0.69
   0  -1  -7    4.54    0.24
   0  -1   7    4.31    0.24
   0   1   7    4.37    0.21
   0   1  -7    4.21    0.23
  -1  -1  -7    1.51    0.17
   1  -1   7    1.34    0.14
   1   1   7    1.74    0.16
  -1   1  -7    1.73    0.17
   2  -1   7    3.39    0.21
  -2  -1  -7    3.47    0.25
   2   1   7    3.79    0.22
  -2   1  -7    3.85    0.23
   3  -1   7    7.28    0.30
  -3  -1  -7    7.18    0.33
  -3   1  -7    7.79    0.33
  -4  -1  -7   14.02    0.49
   4  -1   7   14.04    0.43
  -4   1  -7   13.06    0.48
  -5  -1  -7    3.76    0.29
  -5   1  -7    3.36    0.27
  -6  -1  -7    4.78    0.35
  -6   1  -7    4.41    0.32
  -7  -1  -7    1.21    0.24
  -7   1  -7    1.53    0.24
  -8  -1  -7    3.86    0.31
  -8   1  -7    3.87    0.31
  -9  -1  -7    0.22    0.19
  -9   1  -7    0.23    0.20
 -10  -1  -7    2.36    0.29
 -10   1  -7    1.96    0.28
 -11  -1  -7    3.44    0.34
 -11   1  -7    3.18    0.33
 -12  -1  -7    0.86    0.26
 -12   1  -7    0.66    0.25
 -13  -1  -7    0.83    0.28
 -13   1  -7    1.21    0.29
 -18  -2   7    2.34    0.21
 -18   2   7    2.34    0.20
 -17  -2   7    2.89    0.21
 -17   2   7    2.97    0.21
 -16  -2   7    3.63    0.23
 -16   2   7    3.53    0.21
 -15  -2   7    7.36    0.28
 -15   2   7    7.25    0.25
  14  -2  -7    3.18    0.34
 -14  -2   7    3.07    0.18
 -14   2   7    3.28    0.16
  13  -2  -7   -0.10    0.18
 -13  -2   7    0.33    0.09
 -13   2   7    0.21    0.06
 -12  -2   7    0.31    0.09
  12  -2  -7    0.34    0.18
  11  -2  -7    0.24    0.18
 -11  -2   7    0.47    0.08
  11   2  -7    0.36    0.18
 -10  -2   7    1.59    0.10
  10  -2  -7    1.68    0.24
  10   2  -7    1.95    0.24
  -9  -2   7    0.19    0.07
   9  -2  -7    0.15    0.15
   9   2  -7    0.11    0.16
  -8  -2   7    0.06    0.06
   8  -2  -7    0.04    0.13
  -8   2   7    0.06    0.05
   8   2  -7    0.04    0.13
   7  -2  -7    0.15    0.14
  -7  -2   7    0.35    0.07
  -7   2   7    0.27    0.06
   7   2  -7    0.20    0.13
  -6  -2   7   23.41    0.56
   6  -2  -7   24.10    0.66
  -6  -2   7   23.50    0.50
  -6   2   7   23.74    0.55
  -6   2   7   23.57    0.48
  -6   2   7   23.60    0.48
   6   2  -7   24.74    0.64
  -5  -2   7   18.04    0.47
   5  -2  -7   19.15    0.56
  -5  -2   7   19.15    0.42
  -5   2   7   18.59    0.41
  -5   2   7   18.72    0.46
  -5   2   7   19.24    0.41
   5   2  -7   18.75    0.52
   4  -2  -7    4.09    0.25
   4  -2  -7    4.25    0.16
  -4  -2   7    4.09    0.19
  -4  -2   7    4.14    0.17
  -4   2   7    4.18    0.17
  -4   2   7    4.62    0.20
   4   2  -7    4.24    0.22
   4   2  -7    4.15    0.17
   3  -2  -7    7.07    0.24
  -3  -2   7    7.58    0.27
   3  -2  -7    7.35    0.33
  -3  -2   7    6.90    0.24
   3  -2  -7    7.14    0.20
   3  -2  -7    7.39    0.19
   3   2  -7    7.47    0.27
   3   2  -7    7.22    0.20
  -3   2   7    7.40    0.23
  -3   2   7    7.45    0.26
  -2  -2   7   59.84    1.37
  -2  -2   7   62.45    1.28
   2  -2  -7   61.87    1.26
   2  -2  -7   62.51    1.36
   2   2  -7   63.53    1.26
   2   2  -7   63.04    1.36
  -2   2   7   61.08    1.37
  -2   2   7   62.51    1.28
   2   2  -7   61.00    1.38
  -1  -2   7    1.35    0.15
   1  -2  -7    1.70    0.15
  -1  -2   7    1.51    0.14
  -1   2   7    1.31    0.13
  -1   2   7    1.23    0.15
   1   2  -7    1.51    0.15
   0  -2   7    1.87    0.17
   0  -2  -7    2.41    0.18
   0  -2   7    2.02    0.15
   0   2  -7    1.38    0.15
   0   2   7    2.05    0.16
  -1  -2  -7    0.27    0.13
   1  -2   7    0.27    0.10
   1  -2   7    0.22    0.12
  -1   2  -7    0.41    0.13
   2  -2   7    6.65    0.28
   2  -2   7    6.14    0.30
  -2  -2  -7    6.53    0.31
  -2   2  -7    6.54    0.31
   3  -2   7    0.93    0.14
  -3  -2  -7    0.82    0.15
  -3   2  -7    1.08    0.17
  -4  -2  -7    1.00    0.19
   4  -2   7    1.40    0.17
  -4   2  -7    1.10    0.19
  -5  -2  -7    0.12    0.18
   5  -2   7    0.27    0.13
  -5   2  -7    0.29    0.18
  -6  -2  -7    0.99    0.22
  -6   2  -7    0.58    0.20
  -7  -2  -7    1.68    0.26
  -7   2  -7    1.61    0.24
  -8  -2  -7   -0.17    0.18
  -8   2  -7   -0.17    0.17
  -9  -2  -7    0.04    0.18
  -9   2  -7   -0.29    0.18
 -10  -2  -7    0.13    0.20
 -10   2  -7    0.00    0.21
 -11  -2  -7    2.86    0.33
 -11   2  -7    2.44    0.31
 -12  -2  -7    0.00    0.22
 -12   2  -7    0.13    0.22
 -13  -2  -7    0.10    0.24
 -13   2  -7    0.36    0.25
 -18  -3   7    1.48    0.20
 -18   3   7    1.59    0.18
 -17  -3   7    0.24    0.14
 -17   3   7    0.38    0.12
 -16  -3   7    0.24    0.13
 -15  -3   7    0.48    0.13
  15  -3  -7    0.94    0.26
 -14  -3   7    3.58    0.21
  14  -3  -7    3.35    0.34
 -14   3   7    3.56    0.18
 -13  -3   7    0.21    0.10
  13  -3  -7    0.38    0.22
 -13   3   7    0.12    0.07
  12  -3  -7    2.35    0.28
 -12  -3   7    2.13    0.15
 -12   3   7    2.43    0.13
 -11  -3   7    6.90    0.24
  11  -3  -7    6.86    0.39
 -11   3   7    6.88    0.20
 -10  -3   7    1.31    0.11
  10  -3  -7    1.28    0.22
 -10   3   7    1.37    0.09
  10   3  -7    1.19    0.19
   9  -3  -7    0.50    0.18
  -9  -3   7    0.77    0.10
   9   3  -7    0.64    0.18
  -9   3   7    0.61    0.07
   8  -3  -7    0.49    0.15
  -8  -3   7    0.52    0.09
  -8   3   7    0.59    0.08
   8   3  -7    0.69    0.16
   7  -3  -7    7.45    0.35
  -7  -3   7    7.42    0.20
  -7  -3   7    7.38    0.24
  -7   3   7    7.21    0.22
   7   3  -7    7.06    0.32
   6  -3  -7    8.95    0.36
  -6  -3   7    9.08    0.25
  -6  -3   7    9.52    0.29
  -6   3   7    9.54    0.23
  -6   3   7    9.38    0.23
   6   3  -7    9.89    0.34
  -6   3   7    8.79    0.27
  -5  -3   7   15.74    0.39
   5  -3  -7   16.57    0.51
  -5  -3   7   16.16    0.43
  -5   3   7   16.73    0.38
  -5   3   7   16.45    0.38
  -5   3   7   16.44    0.42
   5   3  -7   15.87    0.46
  -4  -3   7    0.02    0.08
   4  -3  -7    0.05    0.14
  -4  -3   7    0.09    0.09
   4  -3  -7    0.07    0.06
   4   3  -7    0.13    0.07
  -4   3   7    0.11    0.07
  -4   3   7    0.06    0.09
   4   3  -7    0.14    0.04
   4   3  -7    0.11    0.10
   3  -3  -7   15.68    0.37
  -3  -3   7   15.91    0.41
   3  -3  -7   15.67    0.50
  -3  -3   7   16.18    0.45
   3  -3  -7   15.79    0.37
   3   3  -7   16.22    0.44
  -3   3   7   16.57    0.41
   3   3  -7   16.60    0.38
  -3   3   7   16.71    0.45
  -2  -3   7   92.55    2.03
   2  -3  -7   92.86    1.87
   2  -3  -7   94.20    1.87
   2  -3  -7   96.23    2.01
  -2  -3   7   94.12    1.90
   2   3  -7   92.34    2.01
  -2   3   7   94.19    2.02
   2   3  -7   94.23    2.02
  -2   3   7   92.09    1.89
   2   3  -7   95.93    1.88
   1  -3  -7   41.87    0.97
  -1  -3   7   42.36    0.91
  -1  -3   7   41.05    0.98
  -1   3   7   41.45    0.92
  -1   3   7   42.75    0.99
   1   3  -7   41.81    0.95
   1   3  -7   40.09    0.97
   0  -3   7   10.10    0.37
   0  -3  -7   10.16    0.36
   0   3  -7   11.00    0.36
   1  -3   7   54.70    1.29
  -1  -3  -7   56.98    1.28
   1  -3   7   54.33    1.20
  -1   3  -7   55.61    1.28
  -2  -3  -7    1.29    0.17
   2  -3   7    1.69    0.16
   2  -3   7    1.80    0.19
  -2   3  -7    1.28    0.17
  -3  -3  -7    2.12    0.21
   3  -3   7    1.85    0.17
   3  -3   7    1.43    0.17
  -3   3  -7    1.87    0.21
   4  -3   7   26.61    0.67
  -4  -3  -7   26.51    0.75
  -4   3  -7   25.88    0.74
   5  -3   7    6.50    0.30
  -5  -3  -7    6.37    0.37
  -5   3  -7    6.50    0.36
  -6  -3  -7    8.25    0.42
  -6   3  -7    7.88    0.41
  -7  -3  -7   23.28    0.73
  -7   3  -7   23.23    0.73
  -8  -3  -7    0.23    0.20
  -8   3  -7    0.36    0.19
  -9  -3  -7    0.35    0.21
  -9   3  -7    0.34    0.20
 -10  -3  -7    0.52    0.23
 -10   3  -7    0.45    0.23
 -11  -3  -7    0.19    0.22
 -11   3  -7    0.03    0.22
 -12  -3  -7    0.51    0.25
 -12   3  -7    0.56    0.25
 -13  -3  -7    0.17    0.26
 -13   3  -7   -0.13    0.23
 -18  -4   7    1.73    0.22
 -18   4   7    1.93    0.20
 -17  -4   7    8.28    0.36
 -16  -4   7    1.33    0.17
  15  -4  -7    0.74    0.26
 -15  -4   7    0.42    0.14
 -14  -4   7    8.03    0.31
  14  -4  -7    8.21    0.49
 -14   4   7    7.87    0.28
  13  -4  -7    9.68    0.49
 -13  -4   7   10.28    0.34
 -13   4   7    9.94    0.30
  12  -4  -7    8.38    0.44
 -12  -4   7    8.64    0.30
 -12   4   7    8.49    0.27
 -11  -4   7    0.75    0.12
  11  -4  -7    0.60    0.20
 -11   4   7    0.90    0.10
 -10  -4   7    0.15    0.10
  10  -4  -7    0.05    0.15
 -10   4   7    0.23    0.08
  -9  -4   7    2.49    0.16
   9  -4  -7    2.49    0.25
  -9   4   7    2.68    0.15
   9   4  -7    2.12    0.21
   8  -4  -7    1.04    0.19
  -8  -4   7    1.08    0.09
  -8  -4   7    1.17    0.12
  -8   4   7    1.09    0.07
  -8   4   7    1.17    0.11
   8   4  -7    1.09    0.18
  -8   4   7    1.22    0.08
  -7  -4   7    3.52    0.19
  -7  -4   7    3.40    0.16
   7  -4  -7    3.35    0.26
  -7   4   7    3.33    0.13
   7   4  -7    3.52    0.24
  -7   4   7    3.22    0.13
  -7   4   7    3.39    0.17
  -6  -4   7    4.21    0.20
  -6  -4   7    4.53    0.18
   6  -4  -7    4.48    0.29
  -6   4   7    4.31    0.16
  -6   4   7    4.58    0.20
  -6   4   7    4.09    0.16
   6   4  -7    4.54    0.24
  -5  -4   7   33.87    0.80
  -5  -4   7   34.19    0.73
   5  -4  -7   33.34    0.88
  -5   4   7   34.54    0.79
   5   4  -7   33.46    0.81
  -5   4   7   33.87    0.72
   5   4  -7   33.16    0.75
  -5   4   7   33.34    0.72
  -4  -4   7    1.52    0.14
  -4  -4   7    1.32    0.12
   4  -4  -7    1.57    0.12
   4  -4  -7    1.08    0.16
  -4   4   7    1.56    0.14
  -4   4   7    1.22    0.11
  -4   4   7    1.53    0.12
   4   4  -7    1.66    0.14
   4   4  -7    1.40    0.08
   4   4  -7    1.36    0.12
   3  -4  -7    3.36    0.14
   3  -4  -7    3.07    0.24
  -3  -4   7    2.93    0.20
  -3  -4   7    2.55    0.18
   3  -4  -7    3.06    0.14
  -3   4   7    2.82    0.21
   3   4  -7    3.11    0.16
   3   4  -7    2.94    0.18
   3   4  -7    2.96    0.17
   2  -4  -7    3.58    0.18
   2  -4  -7    3.29    0.16
   2  -4  -7    3.58    0.20
  -2  -4   7    3.57    0.20
  -2  -4   7    3.13    0.21
   2   4  -7    3.23    0.21
  -2   4   7    3.22    0.21
   2   4  -7    3.52    0.17
   1  -4  -7   41.16    0.86
  -1  -4   7   37.99    0.87
  -1  -4   7   39.27    0.94
   1  -4  -7   38.08    0.93
   1   4  -7   39.33    0.88
   1   4  -7   39.09    0.93
   0  -4  -7    0.30    0.12
   0  -4   7   -0.02    0.09
   0  -4   7    0.19    0.12
   0   4  -7   -0.01    0.12
  -1  -4  -7    0.31    0.12
   1  -4   7    0.55    0.14
   1  -4   7    0.27    0.11
  -1   4  -7    0.33    0.13
  -2  -4  -7    0.48    0.15
   2  -4   7    0.34    0.12
   2  -4   7    0.38    0.14
  -2   4  -7    0.22    0.14
   3  -4   7   -0.03    0.11
  -3  -4  -7    0.25    0.15
   3  -4   7   -0.08    0.13
  -3   4  -7   -0.15    0.14
  -4  -4  -7    8.46    0.40
   4  -4   7    8.20    0.37
   4  -4   7    8.37    0.34
  -4   4  -7    8.89    0.40
   5  -4   7    1.28    0.17
  -5  -4  -7    1.23    0.21
  -5   4  -7    1.30    0.23
  -6  -4  -7    2.28    0.26
   6  -4   7    2.09    0.20
  -6   4  -7    2.26    0.26
  -7  -4  -7    1.02    0.23
  -7   4  -7    1.45    0.24
  -8  -4  -7    2.24    0.28
  -8   4  -7    2.02    0.27
  -9  -4  -7   -0.23    0.18
  -9   4  -7   -0.12    0.20
 -10  -4  -7    0.32    0.22
 -10   4  -7    0.19    0.21
 -11  -4  -7    0.32    0.24
 -11   4  -7    0.12    0.22
 -12  -4  -7    1.47    0.30
 -12   4  -7    1.11    0.28
 -13  -4  -7   -0.03    0.27
 -13   4  -7    0.05    0.26
 -18  -5   7   -0.04    0.17
 -17  -5   7    0.31    0.17
 -16  -5   7    1.17    0.18
  16  -5  -7    0.92    0.27
 -15  -5   7    0.28    0.14
  15  -5  -7    0.32    0.20
 -14  -5   7    0.35    0.13
  14  -5  -7    0.40    0.21
  13  -5  -7    1.08    0.22
 -13  -5   7    1.43    0.17
 -13   5   7    1.45    0.14
 -12  -5   7    2.70    0.19
  12  -5  -7    2.89    0.31
 -12   5   7    2.52    0.18
  11  -5  -7    6.24    0.41
 -11  -5   7    6.31    0.27
 -11   5   7    6.08    0.24
 -10  -5   7    0.07    0.11
  10  -5  -7    0.17    0.16
 -10   5   7    0.21    0.10
 -10   5   7    0.09    0.06
   9  -5  -7   -0.13    0.14
  -9  -5   7    0.05    0.10
  -9  -5   7   -0.03    0.08
  -9   5   7   -0.08    0.09
  -9   5   7    0.07    0.06
  -8  -5   7    0.12    0.09
   8  -5  -7    0.21    0.17
  -8  -5   7    0.24    0.11
  -8   5   7    0.19    0.10
  -8   5   7    0.11    0.07
   7  -5  -7    0.34    0.16
  -7  -5   7    0.31    0.11
  -7  -5   7    0.42    0.09
   7   5  -7    0.39    0.13
  -7   5   7    0.49    0.10
  -7   5   7    0.40    0.08
   6  -5  -7    6.46    0.33
  -6  -5   7    6.60    0.26
  -6  -5   7    6.57    0.24
  -6   5   7    6.75    0.22
   6   5  -7    6.76    0.29
  -6   5   7    6.52    0.26
   5  -5  -7    1.07    0.18
  -5  -5   7    1.16    0.12
  -5  -5   7    1.49    0.15
   5   5  -7    1.40    0.14
  -5   5   7    1.23    0.14
   5   5  -7    1.70    0.12
  -5   5   7    1.48    0.12
   4  -5  -7    0.10    0.14
   4  -5  -7    0.05    0.04
   4  -5  -7   -0.01    0.08
  -4  -5   7    0.08    0.09
   4  -5  -7    0.09    0.04
  -4  -5   7    0.16    0.11
  -4   5   7   -0.05    0.09
   4   5  -7    0.09    0.06
  -4   5   7    0.12    0.11
   4   5  -7    0.03    0.08
   4   5  -7    0.08    0.05
   3  -5  -7    2.69    0.15
   3  -5  -7    2.72    0.24
  -3  -5   7    3.15    0.21
   3  -5  -7    2.71    0.14
  -3  -5   7    2.78    0.19
   3   5  -7    2.85    0.16
  -3   5   7    2.67    0.19
  -2  -5   7    1.85    0.17
   2  -5  -7    1.95    0.16
   2  -5  -7    1.58    0.13
  -2  -5   7    1.76    0.15
   2   5  -7    1.86    0.12
  -2   5   7    1.42    0.16
  -1  -5   7    3.70    0.24
  -1  -5   7    3.63    0.21
   1  -5  -7    3.53    0.23
   1  -5  -7    3.33    0.20
   1   5  -7    3.42    0.15
   0  -5  -7    5.57    0.26
   0  -5  -7    5.28    0.28
   0  -5   7    5.95    0.29
   0  -5   7    5.97    0.26
   0   5  -7    5.67    0.20
   1  -5   7   11.33    0.42
  -1  -5  -7   12.61    0.43
   1  -5   7   11.29    0.38
   2  -5   7    0.48    0.15
  -2  -5  -7    0.50    0.16
   2  -5   7    0.36    0.12
   3  -5   7    0.46    0.13
  -3  -5  -7    0.62    0.18
   3  -5   7    0.66    0.17
   4  -5   7    4.71    0.31
   4  -5   7    5.62    0.29
  -4  -5  -7    5.49    0.33
  -4   5  -7    4.82    0.33
  -5  -5  -7    0.15    0.18
   5  -5   7    0.25    0.16
   5  -5   7    0.09    0.13
  -5   5  -7    0.19    0.19
  -6  -5  -7    5.32    0.38
   6  -5   7    4.37    0.28
  -6   5  -7    5.38    0.37
   7  -5   7    1.12    0.16
  -7  -5  -7    0.87    0.22
  -7   5  -7    0.91    0.23
  -8  -5  -7    9.14    0.48
  -8   5  -7    9.41    0.47
  -9  -5  -7    3.62    0.35
  -9   5  -7    3.31    0.33
 -10  -5  -7   -0.22    0.20
 -10   5  -7   -0.09    0.21
 -11  -5  -7    2.44    0.33
 -11   5  -7    2.48    0.31
 -12  -5  -7    0.30    0.25
 -12   5  -7    0.23    0.25
 -13  -5  -7    0.78    0.29
 -13   5  -7    0.92    0.30
 -18  -6   7    0.17    0.18
 -17  -6   7    3.54    0.28
  16  -6  -7    0.84    0.27
 -16  -6   7    0.75    0.17
 -15  -6   7    4.75    0.30
  15  -6  -7    4.49    0.39
 -14  -6   7    1.75    0.20
  14  -6  -7    2.15    0.30
 -13  -6   7    0.00    0.13
  13  -6  -7    0.00    0.19
 -12  -6   7    1.12    0.16
  12  -6  -7    0.71    0.20
 -12   6   7    1.27    0.14
 -11  -6   7    9.92    0.31
 -11  -6   7    9.00    0.35
  11  -6  -7    9.16    0.47
 -11   6   7    9.58    0.33
 -10  -6   7    2.75    0.20
  10  -6  -7    3.03    0.29
 -10  -6   7    3.03    0.20
 -10   6   7    2.53    0.16
 -10   6   7    2.57    0.18
  -9  -6   7   11.65    0.39
   9  -6  -7   11.67    0.48
  -9  -6   7   11.45    0.35
  -9   6   7   10.91    0.36
  -9   6   7   11.59    0.31
   8  -6  -7    2.58    0.26
  -8  -6   7    2.79    0.20
  -8  -6   7    2.76    0.19
  -8   6   7    2.46    0.16
  -8   6   7    2.71    0.20
  -7  -6   7    4.29    0.21
   7  -6  -7    3.95    0.29
  -7  -6   7    4.37    0.24
  -7   6   7    4.11    0.19
  -7   6   7    4.35    0.22
  -6  -6   7    0.06    0.09
  -6  -6   7    0.13    0.11
   6  -6  -7    0.12    0.16
  -6   6   7    0.07    0.08
  -6   6   7    0.06    0.11
   5  -6  -7   34.51    0.91
  -5  -6   7   34.67    0.77
   5  -6  -7   34.57    0.78
  -5  -6   7   32.85    0.83
  -5   6   7   33.55    0.82
  -5   6   7   33.73    0.76
   4  -6  -7   23.01    0.58
   4  -6  -7   23.17    0.68
  -4  -6   7   23.31    0.57
  -4  -6   7   22.80    0.61
   4  -6  -7   22.69    0.50
   4  -6  -7   22.36    0.50
   4   6  -7   23.19    0.52
   4   6  -7   23.20    0.56
  -4   6   7   22.25    0.61
  -3  -6   7   14.52    0.41
  -3  -6   7   14.21    0.45
   3  -6  -7   13.79    0.51
   3  -6  -7   13.93    0.42
   3  -6  -7   13.74    0.36
  -3   6   7   14.36    0.44
   3   6  -7   14.43    0.36
   2  -6  -7   11.16    0.33
  -2  -6   7   11.20    0.39
   2  -6  -7   10.73    0.37
  -2  -6   7   10.88    0.36
  -2   6   7   11.24    0.39
   2   6  -7   10.97    0.28
   1  -6  -7    6.53    0.26
  -1  -6   7    6.29    0.28
   1  -6  -7    5.75    0.29
  -1  -6   7    6.46    0.30
   1   6  -7    6.17    0.17
   0  -6   7   11.36    0.37
   0  -6  -7   10.88    0.36
   0  -6  -7   10.88    0.40
   0  -6   7   11.01    0.41
   0   6  -7   11.16    0.27
   1  -6   7    6.50    0.32
   1  -6   7    5.87    0.28
  -1  -6  -7    6.59    0.33
   2  -6   7    1.29    0.17
  -2  -6  -7    1.60    0.21
   2  -6   7    1.36    0.18
   3  -6   7    0.01    0.15
  -3  -6  -7   -0.11    0.16
   3  -6   7   -0.09    0.12
   4  -6   7    9.70    0.41
  -4  -6  -7    8.76    0.41
   4  -6   7    9.80    0.38
   5  -6   7    0.17    0.14
  -5  -6  -7    0.41    0.21
   5  -6   7    0.12    0.16
  -6  -6  -7    0.93    0.22
   6  -6   7    0.95    0.16
  -6   6  -7    0.74    0.21
   7  -6   7    0.84    0.15
  -7  -6  -7    0.91    0.22
  -7   6  -7    1.49    0.25
  -8  -6  -7    4.69    0.37
  -8   6  -7    6.07    0.40
  -9  -6  -7    1.24    0.26
  -9   6  -7    0.88    0.24
 -10  -6  -7   -0.34    0.19
 -10   6  -7    0.00    0.22
 -11  -6  -7   -0.20    0.22
 -11   6  -7   -0.06    0.22
 -12  -6  -7    1.42    0.31
 -12   6  -7    1.16    0.29
 -13  -6  -7   -0.49    0.24
 -13   6  -7   -0.15    0.25
 -17  -7   7    1.60    0.23
 -16  -7   7    1.48    0.21
  16  -7  -7    1.18    0.28
  15  -7  -7   -0.01    0.21
 -15  -7   7   -0.11    0.15
 -14  -7   7    2.04    0.22
  14  -7  -7    2.20    0.31
  13  -7  -7    2.93    0.33
 -13  -7   7    2.93    0.20
 -13  -7   7    3.05    0.24
 -12  -7   7    0.24    0.14
 -12  -7   7    0.39    0.12
  12  -7  -7    0.11    0.19
 -11  -7   7    0.19    0.13
 -11  -7   7    0.13    0.11
  11  -7  -7    0.15    0.18
 -11   7   7    0.18    0.12
  10  -7  -7    0.72    0.19
 -10  -7   7    0.38    0.14
 -10  -7   7    0.41    0.12
 -10   7   7    0.56    0.14
  -9  -7   7    0.19    0.14
   9  -7  -7    0.07    0.19
  -9  -7   7    0.00    0.11
  -9   7   7    0.02    0.10
  -9   7   7    0.01    0.12
  -8  -7   7    4.58    0.27
   8  -7  -7    5.37    0.36
  -8  -7   7    4.70    0.25
  -8   7   7    4.82    0.26
  -8   7   7    4.92    0.23
   7  -7  -7    0.30    0.16
  -7  -7   7    0.31    0.14
  -7  -7   7    0.17    0.11
  -7   7   7    0.35    0.13
  -6  -7   7    0.31    0.14
   6  -7  -7    0.42    0.17
  -6  -7   7    0.60    0.13
  -6   7   7    0.43    0.14
   5  -7  -7    0.19    0.17
  -5  -7   7    0.52    0.14
  -5  -7   7    0.32    0.12
   5  -7  -7    0.24    0.10
  -5   7   7    0.03    0.13
   4  -7  -7    2.61    0.14
  -4  -7   7    2.33    0.18
  -4  -7   7    2.74    0.21
   4  -7  -7    2.50    0.26
   4  -7  -7    2.55    0.14
   4  -7  -7    2.65    0.18
  -4   7   7    2.44    0.21
  -3  -7   7    7.89    0.31
   3  -7  -7    8.58    0.32
   3  -7  -7    8.28    0.41
  -3  -7   7    7.48    0.33
   3  -7  -7    8.03    0.27
  -3   7   7    8.11    0.34
  -2  -7   7    1.24    0.17
   2  -7  -7    0.84    0.14
  -2  -7   7    1.12    0.15
   2  -7  -7    0.96    0.13
   1  -7  -7   58.13    1.34
  -1  -7   7   60.47    1.36
  -1  -7   7   55.43    1.26
   1  -7  -7   56.47    1.24
   0  -7  -7   19.69    0.59
   0  -7  -7   20.28    0.54
   0  -7   7   19.62    0.55
   0  -7   7   20.29    0.61
   1  -7   7    6.20    0.33
  -1  -7  -7    6.29    0.34
   1  -7   7    6.45    0.30
  -1  -7  -7    6.17    0.30
   2  -7   7    2.21    0.23
  -2  -7  -7    2.41    0.24
   2  -7   7    2.12    0.21
  -2   7  -7    2.86    0.13
   3  -7   7    0.15    0.13
   3  -7   7   -0.16    0.14
  -3  -7  -7    0.14    0.19
   4  -7   7   13.02    0.49
  -4  -7  -7   11.55    0.51
   4  -7   7   13.78    0.45
  -5  -7  -7    2.11    0.27
   5  -7   7    2.04    0.21
   5  -7   7    2.15    0.24
   6  -7   7    4.84    0.29
  -6  -7  -7    4.88    0.34
   7  -7   7    8.58    0.36
  -7  -7  -7    9.62    0.48
  -7   7  -7    8.99    0.47
  -8  -7  -7    1.80    0.28
   8  -7   7    1.65    0.18
  -8   7  -7    1.38    0.26
  -9  -7  -7    4.28    0.37
  -9   7  -7    3.44    0.35
 -10  -7  -7   -0.30    0.21
 -10   7  -7    0.19    0.22
 -11  -7  -7    1.48    0.30
 -11   7  -7    0.76    0.27
 -12  -7  -7    0.11    0.26
 -12   7  -7   -0.25    0.24
 -17  -8   7    0.30    0.20
  16  -8  -7    0.23    0.24
 -16  -8   7    0.57    0.19
  15  -8  -7    0.15    0.20
 -15  -8   7    0.26    0.15
 -15  -8   7    0.42    0.18
 -14  -8   7   -0.32    0.12
 -14  -8   7    0.05    0.16
  14  -8  -7   -0.30    0.19
 -13  -8   7    0.37    0.16
  13  -8  -7   -0.02    0.17
 -13  -8   7    0.01    0.12
 -12  -8   7    0.46    0.16
  12  -8  -7    0.54    0.21
 -12  -8   7    0.57    0.14
 -11  -8   7    0.10    0.14
 -11  -8   7   -0.07    0.12
  11  -8  -7    0.30    0.19
 -10  -8   7    0.58    0.14
  10  -8  -7    0.22    0.18
 -10  -8   7    0.53    0.16
  -9  -8   7    1.92    0.20
   9  -8  -7    1.99    0.24
  -9  -8   7    2.03    0.18
  -9   8   7    2.09    0.20
  -8  -8   7    7.70    0.32
  -8  -8   7    7.99    0.35
   8  -8  -7    7.27    0.41
  -8   8   7    7.79    0.33
  -7  -8   7    0.12    0.12
  -7  -8   7    0.14    0.14
   7  -8  -7    0.12    0.17
  -7   8   7   -0.01    0.12
  -6  -8   7    6.41    0.33
  -6  -8   7    6.67    0.30
   6  -8  -7    6.33    0.36
  -6   8   7    5.97    0.31
  -5  -8   7   12.81    0.44
   5  -8  -7   12.68    0.30
   5  -8  -7   12.64    0.39
   5  -8  -7   12.75    0.30
   5  -8  -7   12.05    0.49
  -5  -8   7   12.47    0.41
  -5   8   7   12.26    0.44
   4  -8  -7    6.79    0.23
  -4  -8   7    7.08    0.34
   4  -8  -7    6.36    0.39
  -4  -8   7    6.71    0.31
  -4   8   7    6.92    0.34
  -3  -8   7    1.90    0.18
   3  -8  -7    1.92    0.15
   3  -8  -7    2.25    0.25
   3  -8  -7    2.03    0.19
  -3  -8   7    2.14    0.22
   2  -8  -7    0.12    0.11
   2  -8  -7    0.06    0.12
  -2  -8   7    0.03    0.13
  -2  -8   7    0.19    0.14
   1  -8  -7    0.71    0.16
   1  -8  -7    0.69    0.13
  -1  -8   7    0.51    0.15
  -1  -8   7    0.64    0.14
   0  -8  -7    4.58    0.30
   0  -8   7    5.34    0.32
   0  -8   7    4.94    0.28
   0  -8  -7    4.23    0.27
  -1  -8  -7    0.78    0.16
   1  -8   7    0.70    0.17
   1  -8   7    0.70    0.16
  -1  -8  -7    1.14    0.20
  -2  -8  -7    5.18    0.32
   2  -8   7    5.41    0.33
  -2  -8  -7    5.97    0.35
   2  -8   7    5.37    0.31
   3  -8   7    1.25    0.18
  -3  -8  -7    0.89    0.19
  -3  -8  -7    1.16    0.23
   3  -8   7    0.80    0.19
   4  -8   7    0.80    0.16
   4  -8   7    0.62    0.19
  -4  -8  -7    0.85    0.21
   5  -8   7    0.42    0.18
  -5  -8  -7    0.41    0.20
   5  -8   7   -0.03    0.13
   6  -8   7    0.35    0.14
  -6  -8  -7    0.30    0.20
  -7  -8  -7   -0.03    0.20
   7  -8   7    0.20    0.13
   8  -8   7    0.63    0.15
  -8  -8  -7    0.56    0.23
  -9  -8  -7    0.34    0.23
  -9   8  -7    0.09    0.21
 -10  -8  -7    0.66    0.27
 -10   8  -7    0.32    0.25
 -11  -8  -7    1.73    0.33
 -11   8  -7    2.03    0.32
 -12  -8  -7    2.72    0.38
 -12   8  -7    2.29    0.36
 -17  -9   7    1.32    0.25
  17  -9  -7    0.89    0.30
 -16  -9   7    0.96    0.22
  16  -9  -7    0.97    0.28
 -15  -9   7    0.65    0.21
  15  -9  -7    0.48    0.23
 -15  -9   7    0.46    0.17
 -14  -9   7   -0.06    0.14
 -14  -9   7    0.16    0.17
  14  -9  -7    0.07    0.21
 -13  -9   7    0.82    0.17
 -13  -9   7    0.89    0.20
  13  -9  -7    0.66    0.21
 -12  -9   7    0.39    0.17
  12  -9  -7    0.39    0.20
 -12  -9   7    0.19    0.15
 -11  -9   7    1.40    0.20
  11  -9  -7    1.36    0.25
 -11  -9   7    1.50    0.18
  10  -9  -7    1.68    0.25
 -10  -9   7    2.19    0.20
 -10  -9   7    1.95    0.22
  -9  -9   7    1.46    0.20
  -9  -9   7    1.71    0.18
   9  -9  -7    1.52    0.22
   8  -9  -7   11.14    0.48
  -8  -9   7   10.99    0.40
  -8  -9   7   10.56    0.43
   7  -9  -7    0.12    0.19
  -7  -9   7   -0.08    0.15
  -7  -9   7   -0.24    0.13
   6  -9  -7   16.15    0.58
  -6  -9   7   15.73    0.48
  -6  -9   7   15.19    0.52
  -6   9   7   14.73    0.50
   5  -9  -7    1.06    0.23
  -5  -9   7    0.91    0.19
   5  -9  -7    1.21    0.10
  -5  -9   7    0.81    0.16
   5  -9  -7    1.24    0.10
   5  -9  -7    1.14    0.15
  -5   9   7    0.73    0.17
  -4  -9   7   15.92    0.49
   4  -9  -7   16.30    0.42
   4  -9  -7   15.64    0.59
  -4  -9   7   15.76    0.53
  -4   9   7   16.22    0.54
   3  -9  -7    3.73    0.21
   3  -9  -7    3.65    0.31
  -3  -9   7    3.27    0.26
   3  -9  -7    3.54    0.25
  -3  -9   7    3.64    0.24
  -2  -9   7   28.47    0.78
   2  -9  -7   28.00    0.76
  -2  -9   7   27.00    0.71
   2  -9  -7   27.35    0.68
  -1  -9   7    1.94    0.20
   1  -9  -7    2.57    0.23
  -1  -9   7    1.96    0.23
   1  -9  -7    1.94    0.18
   0  -9   7    0.05    0.13
   0  -9  -7   -0.14    0.15
   0  -9   7   -0.14    0.15
   0  -9  -7   -0.05    0.12
   1  -9   7    0.48    0.16
  -1  -9  -7    0.42    0.20
  -1  -9  -7    0.75    0.17
   1  -9   7    0.67    0.19
   2  -9   7    0.46    0.19
  -2  -9  -7    0.68    0.20
  -2  -9  -7    0.29    0.17
   2  -9   7    0.33    0.15
  -3  -9  -7    1.52    0.25
   3  -9   7    1.42    0.19
  -3  -9  -7    1.53    0.21
   3  -9   7    1.95    0.24
   4  -9   7    0.00    0.15
   4  -9   7   -0.01    0.14
  -4  -9  -7    0.11    0.16
  -4  -9  -7    0.07    0.18
  -5  -9  -7    0.12    0.17
   5  -9   7   -0.11    0.13
  -6  -9  -7   -0.12    0.18
   6  -9   7   -0.16    0.12
   7  -9   7    0.11    0.14
  -7  -9  -7    0.41    0.23
  -8  -9  -7    0.52    0.25
   8  -9   7    0.28    0.14
  -9  -9  -7    0.58    0.25
 -10  -9  -7   -0.47    0.22
 -10   9  -7    0.28    0.24
 -11  -9  -7    0.65    0.29
 -11   9  -7    0.21    0.27
  16 -10  -7    0.90    0.27
 -16 -10   7    1.09    0.24
 -16 -10   7    0.91    0.22
 -15 -10   7    0.10    0.17
 -15 -10   7    0.54    0.21
  15 -10  -7    0.40    0.24
  14 -10  -7    1.07    0.25
 -14 -10   7    1.02    0.21
 -14 -10   7    1.21    0.20
 -13 -10   7   -0.09    0.14
  13 -10  -7    0.06    0.21
 -13 -10   7    0.19    0.18
  12 -10  -7    1.09    0.25
 -12 -10   7    0.77    0.20
 -12 -10   7    0.64    0.17
 -11 -10   7    6.68    0.35
 -11 -10   7    6.35    0.37
  11 -10  -7    7.05    0.44
 -10 -10   7    4.94    0.33
 -10 -10   7    5.94    0.32
  10 -10  -7    5.74    0.41
   9 -10  -7    2.62    0.29
  -9 -10   7    2.34    0.21
  -9 -10   7    2.21    0.24
  -8 -10   7    0.14    0.14
   8 -10  -7    0.34    0.17
  -8 -10   7    0.08    0.16
  -7 -10   7    0.26    0.15
  -7 -10   7    0.31    0.17
   7 -10  -7    0.06    0.19
   6 -10  -7    0.49    0.21
  -6 -10   7    0.98    0.18
  -6 -10   7    0.85    0.20
   6 -10  -7    0.85    0.06
  -5 -10   7    9.70    0.43
   5 -10  -7    9.41    0.48
  -5 -10   7    9.77    0.39
   5 -10  -7    9.40    0.28
   4 -10  -7    0.49    0.12
  -4 -10   7    0.59    0.19
   4 -10  -7    0.56    0.22
  -4 -10   7    0.65    0.16
   3 -10  -7    1.24    0.15
   3 -10  -7    1.46    0.27
  -3 -10   7    1.03    0.18
  -3 -10   7    1.19    0.22
   3 -10  -7    1.35    0.19
  -2 -10   7   14.60    0.54
  -2 -10   7   14.95    0.49
   2 -10  -7   14.44    0.50
   2 -10  -7   14.61    0.45
   1 -10  -7    2.92    0.26
  -1 -10   7    2.67    0.23
  -1 -10   7    2.37    0.26
   1 -10  -7    2.06    0.20
   0 -10   7    1.86    0.21
   0 -10  -7    1.59    0.19
   0 -10  -7    2.11    0.24
   0 -10   7    1.85    0.24
  -1 -10  -7    2.22    0.22
  -1 -10  -7    3.52    0.30
   1 -10   7    3.12    0.26
   1 -10   7    2.85    0.28
  -2 -10  -7    4.64    0.32
   2 -10   7    3.59    0.27
  -2 -10  -7    4.65    0.34
   2 -10   7    3.42    0.30
   3 -10   7    3.30    0.29
  -3 -10  -7    3.79    0.31
  -3 -10  -7    2.92    0.26
   3 -10   7    2.93    0.25
   4 -10   7    9.07    0.39
  -4 -10  -7    9.67    0.43
  -4 -10  -7    9.46    0.47
   4 -10   7   10.26    0.46
   5 -10   7    8.72    0.39
  -5 -10  -7    9.06    0.43
  -5 -10  -7    8.36    0.47
   6 -10   7    1.13    0.18
  -6 -10  -7    0.97    0.24
  -6 -10  -7    1.11    0.23
   7 -10   7    0.29    0.14
  -7 -10  -7    0.36    0.23
  -8 -10  -7    0.83    0.25
  -9 -10  -7    0.35    0.26
 -10 -10  -7    0.44    0.28
 -10  10  -7    0.33    0.26
 -11 -10  -7   -0.01    0.26
 -11  10  -7    0.50    0.29
 -16 -11   7   -0.51    0.20
  16 -11  -7   -0.11    0.22
 -16 -11   7   -0.03    0.19
  15 -11  -7    0.38    0.23
 -15 -11   7    0.48    0.19
 -15 -11   7   -0.11    0.20
 -14 -11   7    0.04    0.19
 -14 -11   7   -0.11    0.17
  14 -11  -7    0.10    0.20
 -13 -11   7   -0.08    0.16
 -13 -11   7   -0.12    0.17
  13 -11  -7    0.02    0.19
  12 -11  -7   -0.06    0.19
 -12 -11   7   -0.11    0.16
 -12 -11   7    0.18    0.18
 -11 -11   7    3.06    0.29
 -11 -11   7    2.93    0.26
  11 -11  -7    3.25    0.33
 -10 -11   7    1.57    0.22
  10 -11  -7    1.40    0.26
 -10 -11   7    1.19    0.19
   9 -11  -7    0.34    0.20
  -9 -11   7    0.21    0.15
  -9 -11   7    0.53    0.19
  -8 -11   7    0.34    0.15
   8 -11  -7    0.01    0.19
  -8 -11   7    0.08    0.16
   7 -11  -7   -0.15    0.18
  -7 -11   7   -0.06    0.16
  -7 -11   7   -0.01    0.14
   6 -11  -7    1.53    0.24
  -6 -11   7    1.31    0.22
  -6 -11   7    1.45    0.20
  -5 -11   7    1.86    0.22
   5 -11  -7    1.68    0.14
   5 -11  -7    1.61    0.26
  -5 -11   7    1.68    0.23
   4 -11  -7    6.91    0.28
  -4 -11   7    6.53    0.35
   4 -11  -7    6.44    0.42
  -4 -11   7    6.61    0.39
  -3 -11   7   -0.14    0.15
   3 -11  -7    0.51    0.24
  -3 -11   7    0.15    0.18
   3 -11  -7    0.37    0.13
   2 -11  -7    1.54    0.18
  -2 -11   7    1.32    0.20
   2 -11  -7    1.67    0.22
  -2 -11   7    1.39    0.24
  -1 -11   7    2.92    0.25
   1 -11  -7    2.05    0.24
   1 -11  -7    2.44    0.22
  -1 -11   7    2.65    0.27
   0 -11  -7    2.50    0.27
   0 -11   7    2.29    0.23
   0 -11   7    2.44    0.28
   0 -11  -7    2.54    0.23
   1 -11   7    0.96    0.21
  -1 -11  -7    0.62    0.20
   1 -11   7    0.82    0.18
  -1 -11  -7    0.53    0.16
  -2 -11  -7    0.05    0.15
   2 -11   7    0.16    0.17
  -2 -11  -7   -0.12    0.17
   2 -11   7    0.15    0.15
  -3 -11  -7    0.09    0.17
   3 -11   7    0.00    0.15
  -3 -11  -7    0.21    0.17
   3 -11   7    0.10    0.16
  -4 -11  -7    2.23    0.25
   4 -11   7    2.87    0.26
  -4 -11  -7    2.84    0.32
  -5 -11  -7    0.87    0.21
   5 -11   7    0.79    0.18
  -5 -11  -7    0.68    0.24
  -6 -11  -7    0.20    0.19
   6 -11   7    0.63    0.17
  -6 -11  -7    0.52    0.22
  -7 -11  -7    0.07    0.22
  -7 -11  -7    0.07    0.19
   7 -11   7    0.00    0.13
  -8 -11  -7    2.07    0.28
  -8 -11  -7    1.73    0.31
  -9 -11  -7    0.58    0.27
  -9 -11  -7    0.23    0.22
 -10 -11  -7    0.60    0.29
 -15 -12   7   -0.02    0.19
  15 -12  -7   -0.04    0.21
 -15 -12   7   -0.05    0.21
 -14 -12   7   -0.06    0.18
  14 -12  -7   -0.10    0.21
 -14 -12   7   -0.12    0.20
 -13 -12   7   -0.12    0.17
  13 -12  -7   -0.04    0.19
 -13 -12   7    0.09    0.20
 -12 -12   7    0.29    0.18
  12 -12  -7    0.19    0.20
 -12 -12   7    0.22    0.19
 -11 -12   7    0.38    0.20
  11 -12  -7    0.56    0.23
 -11 -12   7    0.21    0.17
 -10 -12   7    1.77    0.22
 -10 -12   7    1.67    0.24
  10 -12  -7    2.03    0.29
   9 -12  -7    0.23    0.20
  -9 -12   7   -0.09    0.17
  -9 -12   7   -0.11    0.15
  -8 -12   7    0.85    0.21
  -8 -12   7    1.32    0.21
   8 -12  -7    1.30    0.25
  -7 -12   7    2.06    0.26
   7 -12  -7    1.82    0.25
  -7 -12   7    1.96    0.22
   6 -12  -7    1.22    0.23
  -6 -12   7    1.43    0.21
  -6 -12   7    1.47    0.23
   5 -12  -7    0.80    0.22
  -5 -12   7    0.68    0.18
   5 -12  -7    0.88    0.12
  -5 -12   7    0.35    0.19
   4 -12  -7    0.49    0.12
  -4 -12   7    0.54    0.19
   4 -12  -7    0.61    0.22
  -4 -12   7    0.17    0.16
   3 -12  -7   14.05    0.59
   3 -12  -7   13.31    0.44
  -3 -12   7   14.03    0.55
  -3 -12   7   14.00    0.50
  -2 -12   7    1.97    0.27
  -2 -12   7    1.72    0.22
   2 -12  -7    1.95    0.20
   2 -12  -7    2.11    0.31
  -1 -12   7    0.20    0.16
  -1 -12   7    0.27    0.19
   1 -12  -7    0.20    0.15
   0 -12  -7   -0.11    0.13
   0 -12  -7    0.01    0.15
   0 -12   7    0.02    0.15
   0 -12   7    0.04    0.18
   1 -12   7   -0.06    0.15
   1 -12   7   -0.11    0.13
  -1 -12  -7    0.17    0.15
  -1 -12  -7   -0.04    0.15
   2 -12   7    1.15    0.20
  -2 -12  -7    1.38    0.21
  -2 -12  -7    1.72    0.27
   2 -12   7    1.80    0.26
   3 -12   7    0.03    0.15
   3 -12   7    0.32    0.17
  -3 -12  -7    0.02    0.19
  -3 -12  -7   -0.03    0.16
   4 -12   7    0.52    0.18
  -4 -12  -7    0.89    0.24
  -4 -12  -7    0.63    0.20
  -5 -12  -7    1.20    0.27
   5 -12   7    0.76    0.18
  -5 -12  -7    1.15    0.23
   6 -12   7    1.55    0.22
  -6 -12  -7    1.40    0.28
  -6 -12  -7    1.49    0.25
  -7 -12  -7   -0.02    0.23
   7 -12   7    0.16    0.15
  -7 -12  -7    0.10    0.20
  -8 -12  -7    0.08    0.24
  -8 -12  -7    0.00    0.19
  -9 -12  -7    0.71    0.28
  -9 -12  -7    0.25    0.23
 -10 -12  -7    2.31    0.31
 -10 -12  -7    2.84    0.38
 -14 -13   7    0.13    0.20
  14 -13  -7    0.19    0.22
 -14 -13   7   -0.17    0.21
 -13 -13   7    2.17    0.30
 -13 -13   7    1.40    0.24
  13 -13  -7    1.74    0.29
 -12 -13   7    0.47    0.20
  12 -13  -7    0.45    0.22
 -12 -13   7    0.65    0.22
 -11 -13   7    0.71    0.20
  11 -13  -7    0.82    0.24
 -11 -13   7    0.75    0.23
  10 -13  -7   -0.18    0.19
 -10 -13   7   -0.09    0.16
 -10 -13   7   -0.12    0.17
   9 -13  -7    1.02    0.25
  -9 -13   7    1.02    0.23
  -9 -13   7    0.88    0.20
   8 -13  -7    0.28    0.20
  -8 -13   7    0.69    0.19
  -8 -13   7    0.52    0.20
  -7 -13   7    0.50    0.18
   7 -13  -7    0.97    0.23
  -7 -13   7    0.60    0.22
   6 -13  -7    5.38    0.40
  -6 -13   7    5.58    0.40
  -6 -13   7    5.38    0.36
  -5 -13   7    1.42    0.22
   5 -13  -7    1.34    0.25
  -5 -13   7    0.94    0.23
  -4 -13   7    1.04    0.20
   4 -13  -7    0.76    0.14
   4 -13  -7    1.13    0.24
  -4 -13   7    0.86    0.22
   3 -13  -7    0.86    0.24
   3 -13  -7    0.65    0.15
  -3 -13   7    0.52    0.18
  -3 -13   7    0.82    0.22
  -2 -13   7    0.69    0.19
   2 -13  -7    0.38    0.23
   2 -13  -7    0.47    0.15
  -2 -13   7    0.28    0.20
  -1 -13   7    2.12    0.28
   1 -13  -7    1.76    0.21
  -1 -13   7    1.50    0.22
   0 -13  -7    0.08    0.15
   0 -13   7    0.18    0.17
   0 -13   7   -0.15    0.18
   1 -13   7    1.62    0.25
   1 -13   7    1.51    0.22
  -1 -13  -7    1.30    0.21
  -2 -13  -7    0.31    0.20
  -2 -13  -7    0.04    0.16
   2 -13   7   -0.01    0.17
   2 -13   7    0.15    0.17
   3 -13   7    7.11    0.39
  -3 -13  -7    6.11    0.40
  -3 -13  -7    7.22    0.45
  -4 -13  -7    0.07    0.19
   4 -13   7   -0.35    0.14
  -4 -13  -7    0.07    0.19
  -5 -13  -7    0.38    0.23
   5 -13   7    0.27    0.16
  -5 -13  -7    0.31    0.20
  -6 -13  -7    1.56    0.30
  -6 -13  -7    1.57    0.26
   6 -13   7    1.30    0.21
  -7 -13  -7    0.21    0.22
  -7 -13  -7    0.20    0.25
  -8 -13  -7    3.87    0.37
  -8 -13  -7    4.42    0.44
  -9 -13  -7    0.39    0.24
  -9 -13  -7    0.37    0.29
  13 -14  -7    0.27    0.22
 -13 -14   7    0.40    0.22
 -13 -14   7   -0.13    0.22
  12 -14  -7   -0.11    0.20
 -12 -14   7   -0.08    0.19
 -12 -14   7   -0.04    0.21
  11 -14  -7    0.13    0.22
 -11 -14   7   -0.14    0.20
 -11 -14   7    0.10    0.19
 -10 -14   7    0.80    0.23
 -10 -14   7    0.91    0.21
  10 -14  -7    0.46    0.23
  -9 -14   7   -0.10    0.17
  -9 -14   7   -0.09    0.19
   9 -14  -7   -0.08    0.19
  -8 -14   7    1.29    0.23
  -8 -14   7    1.16    0.25
   8 -14  -7    1.08    0.25
  -7 -14   7    1.38    0.25
   7 -14  -7    1.10    0.24
  -7 -14   7    0.89    0.21
  -6 -14   7    0.31    0.19
  -6 -14   7    0.17    0.19
   6 -14  -7    0.03    0.20
   5 -14  -7    1.93    0.28
  -5 -14   7    1.68    0.25
  -5 -14   7    1.75    0.26
   4 -14  -7   -0.02    0.21
   4 -14  -7   -0.11    0.11
  -4 -14   7    0.28    0.20
  -4 -14   7   -0.08    0.17
   3 -14  -7    0.21    0.14
   3 -14  -7    0.22    0.22
  -3 -14   7    0.17    0.20
  -3 -14   7    0.32    0.18
   2 -14  -7    2.06    0.22
   2 -14  -7    1.27    0.29
  -2 -14   7    1.26    0.25
  -2 -14   7    1.42    0.23
   1 -14  -7    0.60    0.17
  -1 -14   7    0.39    0.18
  -1 -14   7    0.36    0.21
   0 -14   7   15.83    0.58
   0 -14   7   16.82    0.64
   0 -14  -7   16.05    0.56
   1 -14   7    1.45    0.26
  -1 -14  -7    1.93    0.25
   1 -14   7    1.96    0.25
  -2 -14  -7    0.31    0.19
   2 -14   7    0.35    0.18
  -3 -14  -7    3.44    0.31
   3 -14   7    3.19    0.28
   4 -14   7    0.55    0.18
  -4 -14  -7    0.63    0.25
  -4 -14  -7    0.55    0.21
  -5 -14  -7   -0.05    0.19
   5 -14   7    0.22    0.17
  -5 -14  -7    0.31    0.24
   6 -14   7    0.22    0.18
  -6 -14  -7    0.11    0.21
  -6 -14  -7    0.04    0.24
  -7 -14  -7    0.22    0.25
  -7 -14  -7   -0.19    0.21
  -8 -14  -7   -0.25    0.25
  -8 -14  -7   -0.35    0.22
 -12 -15   7    0.15    0.21
  12 -15  -7   -0.02    0.22
 -12 -15   7    0.46    0.25
 -11 -15   7    0.98    0.24
 -11 -15   7    0.93    0.26
  11 -15  -7    0.61    0.25
 -10 -15   7   -0.05    0.22
  10 -15  -7    0.10    0.23
 -10 -15   7    0.02    0.19
  -9 -15   7    0.03    0.19
   9 -15  -7    0.08    0.21
  -9 -15   7   -0.10    0.20
   8 -15  -7    0.04    0.19
  -8 -15   7   -0.15    0.19
  -8 -15   7   -0.05    0.18
  -7 -15   7    0.74    0.21
   7 -15  -7    1.35    0.26
  -7 -15   7    0.87    0.24
   6 -15  -7    1.71    0.28
  -6 -15   7    2.05    0.31
  -6 -15   7    1.94    0.26
  -5 -15   7    2.20    0.27
  -5 -15   7    2.95    0.34
   5 -15  -7    2.31    0.31
  -4 -15   7    0.26    0.21
  -4 -15   7    0.07    0.18
   4 -15  -7   -0.24    0.20
  -3 -15   7    5.34    0.42
   3 -15  -7    4.01    0.28
  -3 -15   7    4.57    0.34
   3 -15  -7    3.79    0.37
  -2 -15   7    0.36    0.22
   2 -15  -7    0.04    0.24
   2 -15  -7    0.52    0.17
  -2 -15   7    0.65    0.20
   1 -15  -7    2.64    0.37
   1 -15  -7    3.53    0.28
  -1 -15   7    3.67    0.34
  -1 -15   7    3.25    0.30
   0 -15   7    0.70    0.23
   0 -15  -7    0.16    0.17
   0 -15   7    0.35    0.20
  -1 -15  -7    4.51    0.34
   1 -15   7    4.38    0.34
  -2 -15  -7   -0.04    0.18
   2 -15   7    0.29    0.18
   3 -15   7    1.22    0.23
  -3 -15  -7    1.56    0.26
  -4 -15  -7    3.35    0.33
   4 -15   7    3.35    0.29
  -5 -15  -7    2.52    0.31
   5 -15   7    2.36    0.26
  -6 -15  -7    1.27    0.27
  -7 -15  -7    0.57    0.26
 -11 -16   7   -0.03    0.22
 -11 -16   7    0.27    0.26
  11 -16  -7    0.54    0.24
 -10 -16   7    0.08    0.21
 -10 -16   7   -0.20    0.22
  10 -16  -7   -0.29    0.21
  -9 -16   7    0.33    0.22
   9 -16  -7    0.65    0.25
  -9 -16   7    0.23    0.24
   8 -16  -7    0.46    0.23
  -8 -16   7    0.59    0.25
  -8 -16   7    0.11    0.20
  -7 -16   7    0.40    0.22
   7 -16  -7    0.17    0.21
  -7 -16   7    0.32    0.24
   6 -16  -7    0.23    0.22
  -6 -16   7    0.09    0.20
  -6 -16   7    0.16    0.23
  -5 -16   7    0.92    0.23
   5 -16  -7    1.02    0.26
  -5 -16   7    1.18    0.26
  -4 -16   7    0.24    0.22
   4 -16  -7    0.30    0.24
  -4 -16   7    0.41    0.20
  -3 -16   7    0.05    0.19
  -3 -16   7    0.17    0.21
   3 -16  -7    0.35    0.15
   3 -16  -7    0.19    0.24
   2 -16  -7    0.21    0.16
   2 -16  -7   -0.12    0.24
  -2 -16   7   -0.15    0.20
  -2 -16   7    0.02    0.18
   1 -16  -7    1.22    0.30
  -1 -16   7    0.71    0.22
  -1 -16   7    0.79    0.25
   1 -16  -7    1.00    0.21
   0 -16  -7    0.19    0.18
   0 -16   7    0.23    0.19
   1 -16   7    0.23    0.20
  -1 -16  -7    0.54    0.21
  -2 -16  -7    1.46    0.26
   2 -16   7    1.14    0.24
  -3 -16  -7    2.31    0.29
   3 -16   7    1.96    0.26
   4 -16   7   -0.05    0.18
  -4 -16  -7   -0.05    0.20
   5 -16   7    0.38    0.19
  -5 -16  -7    0.68    0.26
  -6 -16  -7    0.00    0.24
 -10 -17   7    0.76    0.29
 -10 -17   7    1.12    0.27
  10 -17  -7    1.04    0.29
   9 -17  -7   -0.01    0.23
  -9 -17   7    0.04    0.25
  -9 -17   7    0.17    0.23
  -8 -17   7   -0.10    0.21
  -8 -17   7   -0.15    0.22
   8 -17  -7   -0.08    0.22
   7 -17  -7    0.56    0.25
  -7 -17   7    0.27    0.24
  -7 -17   7    0.65    0.24
  -6 -17   7    0.44    0.25
  -6 -17   7    0.26    0.22
   6 -17  -7    0.17    0.24
  -5 -17   7    0.38    0.22
   5 -17  -7    0.31    0.24
  -5 -17   7    0.14    0.24
   4 -17  -7    0.03    0.24
  -4 -17   7    0.27    0.24
  -4 -17   7    0.07    0.21
  -3 -17   7    0.45    0.24
   3 -17  -7    0.21    0.26
  -3 -17   7    0.75    0.23
   2 -17  -7    5.13    0.34
   2 -17  -7    4.75    0.44
  -2 -17   7    5.08    0.44
  -2 -17   7    3.74    0.34
  -1 -17   7    0.06    0.19
   1 -17  -7    0.20    0.18
   1 -17  -7    0.25    0.27
   0 -17   7    4.94    0.38
   0 -17  -7    5.33    0.37
  -1 -17  -7    2.51    0.28
   1 -17   7    2.16    0.29
   2 -17   7    0.39    0.21
[truncated: 353,349 more chars]
