# Supplementary material for: Synthesis and crystal structure of 1,3-bis­{[N,N-bis­(2-hy­droxy­eth­yl)amino]­meth­yl}-5-{[(4,6-di­methyl­pyridin-2-yl)amino]­meth­yl}-2,4,6-tri­ethyl­benzene
Source: Acta Crystallogr E Crystallogr Commun. 2022 Jul 26;78(Pt 8):825–8. doi: 10.1107/S2056989022007411 (PMC9361370; doi:10.1107/S2056989022007411)
Supplement: Supplementary file 2 [file e-78-00825-Isup2.hkl]

data_I                                                                          
_shelx_title ' Stapf_29_0m in P2(1)/c'                                          
_shelx_refln_list_code          4                                               
_shelx_F_calc_maximum      272.20                                               
_exptl_crystal_F_000      1160.00                                               
_reflns_d_resolution_high  0.7723                                               
                                                                                
loop_                                                                           
 _space_group_symop_operation_xyz                                               
 'x, y, z'                                                                      
 '-x, y+1/2, -z+1/2'                                                            
 '-x, -y, -z'                                                                   
 'x, -y-1/2, z-1/2'                                                             
                                                                                
_cell_length_a    14.2508                                                       
_cell_length_b    15.3046                                                       
_cell_length_c    15.2593                                                       
_cell_angle_alpha  90.000                                                       
_cell_angle_beta  113.311                                                       
_cell_angle_gamma  90.000                                                       
                                                                                
_shelx_F_squared_multiplier     1.000                                           
                                                                                
loop_                                                                           
 _refln_index_h                                                                 
 _refln_index_k                                                                 
 _refln_index_l                                                                 
 _refln_F_squared_calc                                                          
 _refln_F_squared_meas                                                          
 _refln_F_squared_sigma                                                         
 _refln_observed_status                                                         
   5   0   0       1244.44       1373.12        33.40 o                         
   6   0   0        356.24        371.93        14.42 o                         
   7   0   0       4076.06       4048.01        88.81 o                         
   8   0   0       1036.28        990.56        28.84 o                         
   9   0   0        523.73        489.59        21.25 o                         
  10   0   0          1.09         -6.07         9.11 o                         
  11   0   0        127.74        125.24        14.42 o                         
  12   0   0        754.85        836.47        31.12 o                         
  13   0   0        153.23        128.28        15.94 o                         
  14   0   0        308.79        312.73        22.77 o                         
  15   0   0        140.86        179.89        19.74 o                         
  16   0   0        145.61        161.68        19.74 o                         
   2   1   0        378.03        179.14         6.07 o                         
   3   1   0       1903.98       1854.17        20.41 o                         
   4   1   0        685.68        546.52        16.70 o                         
   5   1   0         81.17         62.24         6.83 o                         
   6   1   0       5744.72       6216.62       132.07 o                         
   7   1   0        207.05        166.99        12.14 o                         
   8   1   0        442.37        446.85        12.21 o                         
   9   1   0          5.18          3.28         3.70 o                         
  10   1   0         52.31         62.10         8.02 o                         
  11   1   0          2.12          5.67         5.80 o                         
  12   1   0          2.91         -7.34         7.23 o                         
  13   1   0        587.33        509.32        34.54 o                         
  14   1   0         81.64         64.66        10.20 o                         
  15   1   0         53.47         70.57        10.99 o                         
  16   1   0         14.09         10.79        10.16 o                         
   1   2   0       3837.42       1256.23        28.08 o                         
   2   2   0         11.43          2.64         1.35 o                         
   3   2   0      33546.09      33799.19       353.16 o                         
   4   2   0          1.97          2.86         2.44 o                         
   5   2   0        285.56        252.49         6.68 o                         
   6   2   0       3249.79       3422.88        42.73 o                         
   7   2   0        596.61        552.13        10.90 o                         
   8   2   0        119.09        112.21         5.76 o                         
   9   2   0         20.27         20.69         4.66 o                         
  10   2   0        361.00        364.60        14.22 o                         
  11   2   0         14.94          7.72         7.77 o                         
  12   2   0        102.77        135.85        10.99 o                         
  13   2   0         73.51         76.62        11.77 o                         
  14   2   0         13.12         12.88         8.84 o                         
  15   2   0         21.02         25.43         9.66 o                         
  16   2   0        192.03        179.66        16.32 o                         
   1   3   0      18296.17      18636.12       126.45 o                         
   2   3   0       2788.91       2848.08        23.12 o                         
   3   3   0      12351.12      12505.58       113.08 o                         
   4   3   0          9.82         14.43         1.86 o                         
   5   3   0       2240.19       2397.65        27.33 o                         
   6   3   0       1031.62        954.46        15.25 o                         
   7   3   0       1990.75       2091.55        28.57 o                         
   8   3   0        490.13        517.09        11.46 o                         
   9   3   0       6364.89       6513.52       100.91 o                         
  10   3   0        331.80        326.39        14.16 o                         
  11   3   0         46.35         24.29        12.14 o                         
  12   3   0        190.23        146.75        11.27 o                         
  13   3   0        279.87        269.14        16.70 o                         
  14   3   0         43.11         46.17        10.16 o                         
  15   3   0          3.87          9.87        13.66 o                         
  16   3   0         32.60         56.90        12.07 o                         
   0   4   0       6820.48       6581.32        67.35 o                         
   1   4   0        691.93        584.82         6.19 o                         
   2   4   0       1631.73       1494.72        13.33 o                         
   3   4   0        727.03        750.84         9.45 o                         
   4   4   0         11.91         23.71         2.46 o                         
   5   4   0         57.19         47.23         2.80 o                         
   6   4   0        696.86        667.38        11.01 o                         
   7   4   0       3515.62       3455.72        44.62 o                         
   8   4   0         32.04         21.01         4.78 o                         
   9   4   0        636.64        602.54        17.44 o                         
  10   4   0          8.69         16.81         9.11 o                         
  11   4   0          9.88          9.87        11.39 o                         
  12   4   0         18.05         28.08        12.14 o                         
  13   4   0        375.40        374.40        17.71 o                         
  14   4   0        203.00        223.31        14.75 o                         
  15   4   0         96.52         86.97        22.01 o                         
  16   4   0          0.17          9.49        10.73 o                         
   1   5   0       7356.35       7702.23        55.73 o                         
   2   5   0         37.64         41.85         2.62 o                         
   3   5   0       1655.60       1843.31        16.43 o                         
   4   5   0        752.09        893.48        10.65 o                         
   5   5   0        145.96         79.04         3.67 o                         
   6   5   0        930.16        968.30        14.47 o                         
   7   5   0         30.60         29.14         5.39 o                         
   8   5   0          8.29          9.01         6.37 o                         
   9   5   0       1521.34       1395.02        29.25 o                         
  10   5   0        872.52        905.55        33.40 o                         
  11   5   0         16.55         18.98        12.14 o                         
  12   5   0        173.90        170.79        17.46 o                         
  13   5   0         47.35         54.65        14.42 o                         
  14   5   0         34.18         57.08        14.04 o                         
  15   5   0         82.77         86.64        12.34 o                         
  16   5   0         34.09         63.00        12.60 o                         
   0   6   0       1986.29       2143.54        28.72 o                         
   1   6   0        431.83        430.73         6.38 o                         
   2   6   0        110.50        119.16         3.71 o                         
   3   6   0       1207.37       1498.32        14.22 o                         
   4   6   0          0.32         12.11         2.59 o                         
   5   6   0        500.40        402.02         8.39 o                         
   6   6   0        327.95        329.88         6.88 o                         
   7   6   0         21.08         18.41         4.23 o                         
   8   6   0          0.60         -4.84         6.37 o                         
   9   6   0        531.86        469.02        17.15 o                         
  10   6   0       1689.73       1578.82        47.82 o                         
  11   6   0          1.70          9.11        12.14 o                         
  12   6   0         73.09         63.76        15.18 o                         
  13   6   0        191.63        166.99        19.74 o                         
  14   6   0        124.01        114.62        18.22 o                         
  15   6   0         71.21         55.14        12.07 o                         
  16   6   0        142.05        107.03        14.16 o                         
   1   7   0        426.48        405.79         8.67 o                         
   2   7   0       1672.51       1768.80        23.55 o                         
   3   7   0          5.82          6.37         2.92 o                         
   4   7   0        601.89        780.53        10.31 o                         
   5   7   0        382.48        394.52         7.92 o                         
   6   7   0         92.38         74.42         4.09 o                         
   7   7   0        695.28        658.82        10.39 o                         
   8   7   0         24.61         15.14         4.81 o                         
   9   7   0        553.87        496.42        26.57 o                         
  10   7   0         59.06         60.72        14.42 o                         
  11   7   0        128.67        130.56        17.46 o                         
  12   7   0        592.08        529.06        30.36 o                         
  13   7   0         47.70         14.42        15.18 o                         
  14   7   0          1.95         -3.80        14.42 o                         
  15   7   0         55.15         63.00        18.98 o                         
   0   8   0      11569.52      12756.59       269.46 o                         
   1   8   0       1378.97       1488.93        17.72 o                         
   2   8   0       5901.20       6467.98        61.68 o                         
   3   8   0          4.60          6.39         3.32 o                         
   4   8   0        186.69        186.97         5.71 o                         
   5   8   0        182.93        167.46         5.95 o                         
   6   8   0        667.90        698.46        11.40 o                         
   7   8   0       1819.10       1784.51        20.95 o                         
   8   8   0        353.08        374.90        16.85 o                         
   9   8   0          1.61          1.52        12.90 o                         
  10   8   0         47.94         40.23        13.66 o                         
  11   8   0        151.22        140.42        18.22 o                         
  12   8   0          4.84         -1.52        13.66 o                         
  13   8   0         47.25         17.46        15.18 o                         
  14   8   0         15.85         21.25        16.70 o                         
  15   8   0        109.69        134.35        22.01 o                         
   1   9   0         80.38         63.99         4.58 o                         
   2   9   0         37.20         36.39         4.09 o                         
   3   9   0       1238.50       1255.38        16.29 o                         
   4   9   0          4.33         -3.60         3.58 o                         
   5   9   0         74.96         81.47         4.95 o                         
   6   9   0          1.27         -1.29         3.62 o                         
   7   9   0        265.63        252.33         8.38 o                         
   8   9   0        563.93        559.49        12.05 o                         
   9   9   0        569.93        550.31        29.60 o                         
  10   9   0         62.50         72.11        15.94 o                         
  11   9   0        285.65        318.80        25.05 o                         
  12   9   0        115.24        126.00        19.74 o                         
  13   9   0        193.37        199.63        22.77 o                         
  14   9   0         63.23         91.09        19.74 o                         
  15   9   0          7.22         18.98        18.22 o                         
   0  10   0        918.32        972.31        23.00 o                         
   1  10   0        465.26        454.08        19.52 o                         
   2  10   0        570.35        551.10        10.60 o                         
   3  10   0          8.14         17.61         4.37 o                         
   4  10   0          0.01          3.88         4.08 o                         
   5  10   0        796.48        820.89        13.40 o                         
   6  10   0          4.62          4.53         4.11 o                         
   7  10   0        303.50        275.23         9.27 o                         
   8  10   0         29.40         26.23         6.76 o                         
   9  10   0         17.42         20.39         6.90 o                         
  10  10   0        192.23        173.50        13.92 o                         
  11  10   0          1.95        -10.63        13.66 o                         
  12  10   0         10.23         -6.83        14.42 o                         
  13  10   0         17.30         25.81        16.70 o                         
  14  10   0         40.69         56.17        18.98 o                         
   1  11   0       1336.52       1308.88        17.99 o                         
   2  11   0         48.07         53.56         5.30 o                         
   3  11   0          3.07          1.15         4.37 o                         
   4  11   0          0.67         -2.25         4.13 o                         
   5  11   0        608.00        641.83        12.38 o                         
   6  11   0        459.70        514.74        15.45 o                         
   7  11   0        623.80        661.16        13.48 o                         
   8  11   0        183.67        185.54        16.54 o                         
   9  11   0         65.96         52.66         8.30 o                         
  10  11   0         99.09        101.96        12.31 o                         
  11  11   0         12.73         22.54        10.37 o                         
  12  11   0         63.78         71.60        12.54 o                         
  13  11   0        143.30        188.40        20.11 o                         
  14  11   0         16.37        -12.90        19.74 o                         
   0  12   0         24.78         25.32        13.66 o                         
   1  12   0        154.16        189.62         7.74 o                         
   2  12   0        154.39        180.59         8.19 o                         
   3  12   0          3.53          1.98         4.86 o                         
   4  12   0        112.38        106.14         7.15 o                         
   5  12   0         93.64        124.42        12.69 o                         
   6  12   0         40.76         49.11         5.79 o                         
   7  12   0        953.96        873.85        16.04 o                         
   8  12   0         67.45         52.51         7.80 o                         
   9  12   0          1.15          1.59         6.89 o                         
  10  12   0          6.30          0.51         9.92 o                         
  11  12   0         33.85         26.40        10.99 o                         
  12  12   0         58.49         44.32        12.21 o                         
  13  12   0          5.82         12.45        12.00 o                         
   1  13   0       3189.30       3152.58        35.48 o                         
   2  13   0          4.79          4.34         5.10 o                         
   3  13   0        423.46        464.02        11.41 o                         
   4  13   0         95.17        109.49         7.26 o                         
   5  13   0         89.22        101.83         9.97 o                         
   6  13   0        114.85         89.23         6.63 o                         
   7  13   0          7.38         18.82         6.78 o                         
   8  13   0         41.00         32.56         7.72 o                         
   9  13   0         86.70         58.26        12.00 o                         
  10  13   0          1.12         -8.75        10.03 o                         
  11  13   0         20.99         21.45        11.53 o                         
  12  13   0        149.56        172.31        29.60 o                         
   0  14   0       2450.26       2513.67        39.03 o                         
   1  14   0          0.07          5.82         5.14 o                         
   2  14   0        345.04        324.94        10.24 o                         
   3  14   0         35.01         24.70         5.89 o                         
   4  14   0        130.82        151.64         8.19 o                         
   5  14   0         19.68         16.26         5.57 o                         
   6  14   0         32.65         22.22         8.10 o                         
   7  14   0          0.00         -5.21         9.83 o                         
   8  14   0         16.97         13.76        10.69 o                         
   9  14   0         26.13         21.96        14.04 o                         
  10  14   0         92.30         90.04        23.53 o                         
  11  14   0          1.33          1.12        11.77 o                         
   1  15   0          8.86         14.81         5.74 o                         
   2  15   0        465.50        442.86        13.25 o                         
   3  15   0          1.00          5.29         7.35 o                         
   4  15   0        131.35        148.23        10.45 o                         
   5  15   0          0.85          8.35         6.96 o                         
   6  15   0         69.08         61.89        11.77 o                         
   7  15   0          3.08        -14.75         9.83 o                         
   8  15   0         19.92          9.53        10.91 o                         
   9  15   0        114.52        102.80        14.37 o                         
  10  15   0          0.41         -4.52        11.46 o                         
  11  15   0          0.41         -0.71        12.54 o                         
   0  16   0        367.38        343.72        42.89 o                         
   1  16   0         32.92         21.94         7.01 o                         
   2  16   0        206.49        184.20        11.92 o                         
   3  16   0          0.00          3.05         7.48 o                         
   4  16   0        224.80        222.32        12.46 o                         
   5  16   0          0.08         -1.97         7.41 o                         
   6  16   0         32.04         10.43        14.04 o                         
   7  16   0        132.50        146.95        15.45 o                         
   8  16   0        139.45        148.61        15.77 o                         
   9  16   0        160.69        211.69        54.27 o                         
  10  16   0        537.06        588.07        38.33 o                         
   1  17   0        159.81        153.31        13.95 o                         
   2  17   0         41.38         41.79         8.96 o                         
   3  17   0        288.43        336.06        15.38 o                         
   4  17   0         30.90         23.31         8.57 o                         
   5  17   0        111.67        122.34        22.01 o                         
   6  17   0         48.03         36.74        13.39 o                         
   7  17   0          5.77         -5.17        11.23 o                         
   8  17   0         71.91         64.95        18.98 o                         
   0  18   0         43.91         43.27        15.94 o                         
   1  18   0          0.00         -3.80         9.62 o                         
   2  18   0         28.52          8.83        10.16 o                         
   3  18   0         86.72         99.45        12.75 o                         
   4  18   0          0.57         -9.32        10.07 o                         
   5  18   0         72.76         48.71        13.68 o                         
   6  18   0         69.99         95.91        15.23 o                         
   7  18   0         26.99         56.89        14.37 o                         
   1  19   0        518.19        532.07        23.88 o                         
   2  19   0        455.20        526.17        24.62 o                         
   3  19   0          1.74         -7.07        10.37 o                         
   4  19   0         34.15         55.41        18.98 o                         
 -17   1   1        192.16        180.09        15.18 o                         
 -16   1   1          8.95          0.85        11.39 o                         
 -15   1   1          0.59         -4.93         8.59 o                         
 -14   1   1        236.24        204.13        13.28 o                         
 -13   1   1        127.03        122.51        10.20 o                         
 -12   1   1          0.15         -1.52         9.49 o                         
 -11   1   1        229.11        239.81         8.13 o                         
 -10   1   1       1148.32       1165.77        23.88 o                         
  -9   1   1       1104.31       1126.43        31.88 o                         
  -8   1   1          0.21          3.80         6.07 o                         
  -7   1   1        852.38        803.83        22.77 o                         
  -6   1   1         39.46         27.33         5.31 o                         
  -5   1   1       3133.51       3394.28        64.52 o                         
  -4   1   1       5500.56       5568.97       126.38 o                         
  -3   1   1       9280.32       9391.54       138.73 o                         
  -2   1   1      10893.03      10349.00       130.81 o                         
   2   1   1       6113.63       6623.61        54.88 o                         
   3   1   1       2997.01       3274.86        56.64 o                         
   4   1   1       2450.23       2843.14        48.01 o                         
   5   1   1         71.07         37.55         4.02 o                         
   6   1   1        230.95        316.40         8.44 o                         
   7   1   1        211.99        187.44         6.29 o                         
   8   1   1        358.67        370.06         9.19 o                         
   9   1   1         36.87         19.47         5.66 o                         
  10   1   1         97.24         88.16         7.45 o                         
  11   1   1        344.03        305.18        15.00 o                         
  12   1   1          0.34          4.58         7.77 o                         
  13   1   1         89.46         86.86        10.99 o                         
  14   1   1         20.55         25.40        15.18 o                         
  15   1   1         30.88         34.16        10.73 o                         
  16   1   1        142.24        160.77        15.29 o                         
 -17   2   1        181.79        205.04        15.29 o                         
 -16   2   1         35.13         37.19        10.73 o                         
 -15   2   1         32.02         26.57         9.12 o                         
 -14   2   1        988.20        949.63        25.23 o                         
 -13   2   1        323.71        297.80        19.36 o                         
 -12   2   1       1356.38       1361.15        28.98 o                         
 -11   2   1        909.39        839.77        20.66 o                         
 -10   2   1        633.39        578.25        12.46 o                         
  -9   2   1        231.50        204.13         7.48 o                         
  -8   2   1        497.27        503.25        11.81 o                         
  -7   2   1        219.97        262.26         8.68 o                         
  -6   2   1       4381.45       4839.42        51.33 o                         
  -5   2   1        169.48         91.06         3.44 o                         
  -4   2   1       2339.84       2114.83        23.20 o                         
  -3   2   1       9842.61       9386.55        85.83 o                         
  -2   2   1       8202.65       8293.47        69.64 o                         
  -1   2   1       2534.12       2429.41        70.32 o                         
   1   2   1       8738.83       8410.92       103.64 o                         
   2   2   1       1619.17       1557.64        13.45 o                         
   3   2   1        401.54        453.08         6.64 o                         
   4   2   1       3448.64       3881.47        72.35 o                         
   5   2   1       1742.76       2004.03        27.88 o                         
   6   2   1         11.83          9.11         3.67 o                         
   7   2   1       2576.86       2741.26        36.44 o                         
   8   2   1        102.54        141.03         9.12 o                         
   9   2   1        147.41        126.52         8.89 o                         
  10   2   1        171.21        169.99         9.83 o                         
  11   2   1         50.78         52.82         9.12 o                         
  12   2   1        615.03        573.87        19.86 o                         
  13   2   1         32.89         18.60         9.12 o                         
  14   2   1         12.59         10.45         9.38 o                         
  15   2   1          8.23         -0.90         9.92 o                         
  16   2   1         24.10         27.57        11.77 o                         
 -17   3   1         11.46         -6.19        11.39 o                         
 -16   3   1         15.96         20.97        10.63 o                         
 -15   3   1        123.23        184.92        13.39 o                         
 -14   3   1        171.37        191.03        14.42 o                         
 -13   3   1          1.54          6.83         8.05 o                         
 -12   3   1         14.26         17.46        10.63 o                         
 -11   3   1        382.09        366.91        14.46 o                         
 -10   3   1          1.26          8.51         4.66 o                         
  -9   3   1         21.00         17.77         4.21 o                         
  -8   3   1       2050.22       2172.94        29.41 o                         
  -7   3   1        117.96         82.21         4.20 o                         
  -6   3   1          2.02          4.05         2.69 o                         
  -5   3   1       1166.99       1208.85        15.07 o                         
  -4   3   1        156.30        157.09         4.09 o                         
  -3   3   1       1605.16       1441.54        14.69 o                         
  -2   3   1       4171.70       4625.80        36.07 o                         
  -1   3   1      11369.50      11227.98        76.09 o                         
   0   3   1        264.48        257.47         5.54 o                         
   1   3   1      15877.39      15533.94       106.45 o                         
   2   3   1        215.47        143.70         4.49 o                         
   3   3   1        343.40        319.78         5.37 o                         
   4   3   1          7.29          4.45         2.34 o                         
   5   3   1       2528.24       2720.77        35.43 o                         
   6   3   1        675.49        589.36        11.78 o                         
   7   3   1       1905.90       1984.31        28.13 o                         
   8   3   1       3023.27       3200.74        53.67 o                         
   9   3   1        168.03        148.76        18.22 o                         
  10   3   1        886.38        816.14        33.02 o                         
  11   3   1          5.33          0.76         8.05 o                         
  12   3   1        214.77        238.42        13.92 o                         
  13   3   1        552.87        566.79        20.93 o                         
  14   3   1          2.54         -0.22         9.38 o                         
  15   3   1          1.44          5.97         9.92 o                         
  16   3   1         66.53         74.48        17.08 o                         
 -16   4   1          1.39        -14.07         9.38 o                         
 -15   4   1        379.71        398.25        18.76 o                         
 -14   4   1        112.70        112.52        22.39 o                         
 -13   4   1          0.06         -3.80        11.39 o                         
 -12   4   1          0.31         13.66        11.39 o                         
 -11   4   1       1964.48       1981.41        37.84 o                         
 -10   4   1          1.27          1.90         6.37 o                         
  -9   4   1       1644.65       1674.04        25.01 o                         
  -8   4   1         22.91         32.50         4.05 o                         
  -7   4   1       1664.85       1573.14        20.05 o                         
  -6   4   1        271.89        213.44         6.38 o                         
  -5   4   1        789.86        844.48        10.55 o                         
  -4   4   1         77.11        116.50         3.35 o                         
  -3   4   1        517.06        471.89         6.30 o                         
  -2   4   1      10714.16      11295.13        86.12 o                         
  -1   4   1      13317.10      12872.98        97.73 o                         
   0   4   1      74095.16      74553.62       527.77 o                         
   1   4   1       3054.56       2907.98        23.78 o                         
   2   4   1          3.82          9.19         2.20 o                         
   3   4   1        376.05        395.52         6.79 o                         
   4   4   1          0.02         -0.77         2.30 o                         
   5   4   1       2423.80       2815.66        40.32 o                         
   6   4   1        435.07        504.76        18.43 o                         
   7   4   1       3562.59       3755.81        84.63 o                         
   8   4   1       1141.57       1181.89        25.75 o                         
   9   4   1         70.66         60.96         9.11 o                         
  10   4   1       3310.64       3016.46        75.90 o                         
  11   4   1        584.57        616.35        29.60 o                         
  12   4   1        141.57        120.41        15.18 o                         
  13   4   1        170.02        147.22        31.12 o                         
  14   4   1         13.61         14.69         9.92 o                         
  15   4   1        122.72        123.93        13.68 o                         
  16   4   1          1.03          8.77        14.42 o                         
 -16   5   1         70.67        108.59        13.14 o                         
 -15   5   1        128.83        140.22        12.88 o                         
 -14   5   1          1.48         -8.35        12.14 o                         
 -13   5   1          6.37         -1.52        11.39 o                         
 -12   5   1         14.94         23.53        12.14 o                         
 -11   5   1        239.83        226.20        18.22 o                         
 -10   5   1        163.82        168.31        11.01 o                         
  -9   5   1         77.47         67.43         6.86 o                         
  -8   5   1       1196.38       1268.32        18.06 o                         
  -7   5   1         23.29         31.03         3.99 o                         
  -6   5   1         50.02         54.93         3.51 o                         
  -5   5   1       1367.82       1490.22        14.77 o                         
  -4   5   1       9816.64      10465.95        95.31 o                         
  -3   5   1       9759.75       9626.13        74.13 o                         
  -2   5   1          0.34          8.74         2.15 o                         
  -1   5   1        116.62        117.56         6.05 o                         
   0   5   1       1768.37       1989.38        17.30 o                         
   1   5   1       4039.59       4017.23        30.22 o                         
   2   5   1       4133.40       4223.52        31.92 o                         
   3   5   1       4876.99       5037.66        43.72 o                         
   4   5   1        395.10        462.42         9.62 o                         
   5   5   1       2455.26       2567.96        26.96 o                         
   6   5   1         81.54         44.67         5.84 o                         
   7   5   1        380.06        425.16        26.95 o                         
   8   5   1        230.60        273.13        13.62 o                         
   9   5   1        148.59        146.47        11.53 o                         
  10   5   1       1223.23       1214.48        40.99 o                         
  11   5   1          9.79          9.87        12.90 o                         
  12   5   1         72.06         77.42        15.94 o                         
  13   5   1        165.96        178.14        14.46 o                         
  14   5   1         97.11         79.98        12.07 o                         
  15   5   1        108.07        115.22        16.32 o                         
  16   5   1        351.04        383.16        22.77 o                         
 -16   6   1        107.63        128.46        14.16 o                         
 -15   6   1        270.42        310.45        25.81 o                         
 -14   6   1         48.01         40.23        15.18 o                         
 -13   6   1         80.37         97.92        15.94 o                         
 -12   6   1        225.42        220.88        19.74 o                         
 -11   6   1        955.98        944.26        34.92 o                         
 -10   6   1       1415.93       1359.98        47.44 o                         
  -9   6   1         49.30         63.49        15.32 o                         
  -8   6   1        121.20        123.88         7.86 o                         
  -7   6   1        211.44        261.40         8.08 o                         
  -6   6   1          0.62          1.44         1.81 o                         
  -5   6   1        176.63        229.46         5.28 o                         
  -4   6   1        874.15       1064.86        11.85 o                         
  -3   6   1        789.92        894.05         9.76 o                         
  -2   6   1        767.54        966.26        10.16 o                         
  -1   6   1        335.55        394.03         6.24 o                         
   0   6   1       7728.06       7949.64        66.16 o                         
   1   6   1       1038.07       1011.27        10.36 o                         
   2   6   1        213.49        253.75         5.18 o                         
   3   6   1        832.56        897.07        10.74 o                         
   4   6   1        701.30        793.93        16.78 o                         
   5   6   1        225.17        206.89         6.19 o                         
   6   6   1        986.14       1058.18        17.76 o                         
   7   6   1       1081.19       1149.04        16.41 o                         
   8   6   1        160.56        146.51        11.27 o                         
   9   6   1       1584.79       1538.59        47.06 o                         
  10   6   1        271.40        264.91        21.25 o                         
  11   6   1        184.81        198.11        19.74 o                         
  12   6   1         23.26          3.80        12.90 o                         
  13   6   1        174.01        168.51        20.49 o                         
  14   6   1        147.45        170.79        15.00 o                         
  15   6   1        205.56        228.93        20.49 o                         
 -16   7   1         35.98         51.62        18.22 o                         
 -15   7   1          0.10         -6.07        14.42 o                         
 -14   7   1         62.65         68.31        16.70 o                         
 -13   7   1         43.80         59.96        15.18 o                         
 -12   7   1         48.73         47.82        14.42 o                         
 -11   7   1        159.65        116.13        16.70 o                         
 -10   7   1        488.80        471.37        26.57 o                         
  -9   7   1        281.94        275.10        23.18 o                         
  -8   7   1         62.51         48.15         9.38 o                         
  -7   7   1       1492.40       1611.52        22.24 o                         
  -6   7   1       1770.77       1873.12        20.83 o                         
  -5   7   1        124.22        138.73         5.15 o                         
  -4   7   1        313.90        310.00         7.41 o                         
  -3   7   1        595.68        667.07        10.19 o                         
  -2   7   1       4678.07       5074.80        44.80 o                         
  -1   7   1       4995.59       5130.23        54.74 o                         
   0   7   1        555.48        621.56        11.04 o                         
   1   7   1       2770.29       2704.08        27.65 o                         
   2   7   1       1256.71       1254.00        15.06 o                         
   3   7   1       1292.20       1245.04        15.35 o                         
   4   7   1        220.05        242.47         6.62 o                         
   5   7   1        682.13        707.99        10.93 o                         
   6   7   1        559.68        584.51        11.38 o                         
   7   7   1         78.66         77.15         5.11 o                         
   8   7   1       1224.20       1100.56        27.07 o                         
   9   7   1         94.09         88.81        15.94 o                         
  10   7   1          1.13          3.80        12.90 o                         
  11   7   1         23.98         23.53        13.66 o                         
  12   7   1        224.81        175.34        20.49 o                         
  13   7   1        334.48        299.82        25.05 o                         
  14   7   1        264.39        269.46        25.81 o                         
  15   7   1          9.44          9.87        11.81 o                         
 -15   8   1         67.03         91.09        18.98 o                         
 -14   8   1        139.23        135.11        20.49 o                         
 -13   8   1        113.54        144.98        19.74 o                         
 -12   8   1          0.08         -6.83        12.90 o                         
 -11   8   1          0.91          4.55        12.90 o                         
 -10   8   1         12.80         11.75        12.14 o                         
  -9   8   1         29.04         39.05        13.66 o                         
  -8   8   1        165.15        145.24         9.18 o                         
  -7   8   1        339.65        307.17         6.49 o                         
  -6   8   1        157.20        180.56         5.57 o                         
  -5   8   1        206.02        183.89        12.16 o                         
  -4   8   1        187.06        126.68         4.77 o                         
  -3   8   1        121.48         86.72         5.01 o                         
  -2   8   1        209.97        272.39         7.34 o                         
  -1   8   1       2515.22       2843.65        33.13 o                         
   0   8   1         70.40         91.10         6.14 o                         
   1   8   1         45.76         39.19         3.90 o                         
   2   8   1         57.94         43.17         3.81 o                         
   3   8   1         24.78         22.02         3.59 o                         
   4   8   1        190.41        166.14         7.35 o                         
   5   8   1          2.73          1.11         3.43 o                         
   6   8   1        525.83        579.24        10.51 o                         
   7   8   1       1761.10       1734.77        26.81 o                         
   8   8   1         17.50         19.21         6.07 o                         
   9   8   1        122.27        126.00        17.46 o                         
  10   8   1         28.73         21.25        13.66 o                         
  11   8   1         64.10         96.40        17.46 o                         
  12   8   1          5.85         -2.28        14.42 o                         
  13   8   1          7.14          6.07        15.18 o                         
  14   8   1        191.47        185.21        23.53 o                         
  15   8   1          9.30         12.14        18.22 o                         
 -15   9   1          5.98         18.98        17.46 o                         
 -14   9   1         82.62         97.92        18.98 o                         
 -13   9   1          4.13          5.31        14.42 o                         
 -12   9   1        441.63        469.85        30.36 o                         
 -11   9   1          2.08         15.94        13.66 o                         
 -10   9   1         27.88         18.63         8.75 o                         
  -9   9   1          6.81         -0.02         8.20 o                         
  -8   9   1        192.52        204.13        11.46 o                         
  -7   9   1          9.78          6.25         3.43 o                         
  -6   9   1        313.05        353.15        10.83 o                         
  -5   9   1          0.71          3.40         3.44 o                         
  -4   9   1        196.59        160.36         6.07 o                         
  -3   9   1        196.22        161.45         6.05 o                         
  -2   9   1        769.61        756.57        11.82 o                         
  -1   9   1       1479.56       1382.60        24.43 o                         
   0   9   1        257.08        255.36         8.78 o                         
   1   9   1        434.29        418.49         9.79 o                         
   2   9   1        106.92         95.35         5.04 o                         
   3   9   1        773.38        847.07        12.65 o                         
   4   9   1         12.90          3.79         3.70 o                         
   5   9   1          2.30         -4.10         4.51 o                         
   6   9   1          0.24          1.88         3.90 o                         
   7   9   1       1303.53       1263.41        19.12 o                         
   8   9   1          0.39         -3.83         4.91 o                         
   9   9   1         36.30         27.33        13.66 o                         
  10   9   1         55.39         75.90        16.70 o                         
  11   9   1         10.99         17.46        15.18 o                         
  12   9   1        131.39        126.76        19.74 o                         
  13   9   1          5.42          1.52        15.18 o                         
  14   9   1          0.05         19.74        17.46 o                         
 -14  10   1          0.07         10.63        16.70 o                         
 -13  10   1         34.94         28.08        15.94 o                         
 -12  10   1          6.21          1.52        14.42 o                         
 -11  10   1        109.47        117.35        12.31 o                         
 -10  10   1         33.88         23.76         7.38 o                         
  -9  10   1         28.30         17.52         7.03 o                         
  -8  10   1        337.06        359.39        13.82 o                         
  -7  10   1         26.27         27.59         4.68 o                         
  -6  10   1         50.99         45.57         6.03 o                         
  -5  10   1         22.94         22.69         4.30 o                         
  -4  10   1        793.40        904.22        13.82 o                         
  -3  10   1        144.06        161.45         6.49 o                         
  -2  10   1       1030.59       1011.90        14.74 o                         
  -1  10   1        707.15        711.85        12.24 o                         
   0  10   1       3632.40       3856.27        51.27 o                         
   1  10   1        849.59        949.80        14.02 o                         
   2  10   1        489.38        512.27        10.31 o                         
   3  10   1        167.20        123.58         5.89 o                         
   4  10   1        217.53        188.77         8.75 o                         
   5  10   1          0.19          5.21         3.94 o                         
   6  10   1         41.42         49.54         6.74 o                         
   7  10   1       1119.46       1134.30        18.00 o                         
   8  10   1          9.29         17.77         6.37 o                         
   9  10   1         39.09         49.31        10.37 o                         
  10  10   1         41.08         50.10        16.70 o                         
  11  10   1          3.01          6.83        15.18 o                         
  12  10   1         15.93          6.07        15.94 o                         
  13  10   1          0.12         12.14        16.70 o                         
  14  10   1          5.24         12.14        18.22 o                         
 -14  11   1          4.87          0.51        11.12 o                         
 -13  11   1        332.63        342.90        19.23 o                         
 -12  11   1         10.81         12.03        10.37 o                         
 -11  11   1         25.70         28.32        10.37 o                         
 -10  11   1         17.41         20.12         7.64 o                         
  -9  11   1          0.48          3.48         6.90 o                         
  -8  11   1        129.50        118.37         9.07 o                         
  -7  11   1        251.20        246.17         8.96 o                         
  -6  11   1         44.12         44.34         5.69 o                         
  -5  11   1         65.22         68.10         5.53 o                         
  -4  11   1        217.22        187.71         7.19 o                         
  -3  11   1        261.95        297.82         9.16 o                         
  -2  11   1         80.80         75.06         5.75 o                         
  -1  11   1        418.18        432.13        10.62 o                         
   0  11   1        179.62        184.73         9.97 o                         
   1  11   1         48.66         54.25         6.57 o                         
   2  11   1        104.21        105.85         6.01 o                         
   3  11   1        111.74        126.85         6.24 o                         
   4  11   1        132.00        124.03         9.90 o                         
   5  11   1          3.82          2.21         4.56 o                         
   6  11   1       1415.92       1390.26        21.09 o                         
   7  11   1         92.97         87.76         6.60 o                         
   8  11   1          5.17         20.33         9.62 o                         
   9  11   1        106.68         88.83        12.00 o                         
  10  11   1          5.83         10.63         9.83 o                         
  11  11   1          0.38          7.82        11.77 o                         
  12  11   1         56.63         82.84        15.56 o                         
  13  11   1          3.14         -4.55        18.22 o                         
 -13  12   1        197.43        215.91        17.29 o                         
 -12  12   1         21.34          2.98        13.28 o                         
 -11  12   1        332.38        270.22        17.39 o                         
 -10  12   1          6.05         -4.51         7.13 o                         
  -9  12   1          2.69         -9.56         6.90 o                         
  -8  12   1          9.07          0.62         6.38 o                         
  -7  12   1         66.14         68.80         8.44 o                         
  -6  12   1          7.77          7.35         7.34 o                         
  -5  12   1         57.59         61.03         6.17 o                         
  -4  12   1          0.01         -0.90         4.60 o                         
  -3  12   1        150.17        154.31         7.43 o                         
  -2  12   1        172.18        184.21         7.85 o                         
  -1  12   1         23.65         18.57         5.44 o                         
   0  12   1         11.25         10.30         5.06 o                         
   1  12   1          0.38         -0.71         4.68 o                         
   2  12   1        318.16        339.06         9.74 o                         
   3  12   1          0.03          6.17         4.57 o                         
   4  12   1        178.98        187.61         7.57 o                         
   5  12   1          1.16         -5.90         4.73 o                         
   6  12   1        521.90        531.32        12.84 o                         
   7  12   1        311.67        311.87        10.24 o                         
   8  12   1        124.61        107.00        12.54 o                         
   9  12   1          8.87         16.17        10.46 o                         
  10  12   1          9.73          3.41        15.18 o                         
  11  12   1          4.16         -4.51        10.16 o                         
  12  12   1         21.72         20.29        11.66 o                         
  13  12   1          3.82         32.56        12.85 o                         
 -13  13   1          3.01          8.70        12.00 o                         
 -12  13   1         20.23          8.35        22.77 o                         
 -11  13   1          4.35         10.61        10.69 o                         
 -10  13   1         10.32         12.72         7.75 o                         
  -9  13   1         16.70         11.01         8.32 o                         
  -8  13   1         10.50         16.53         7.42 o                         
  -7  13   1         14.06          5.65         8.31 o                         
  -6  13   1        207.35        214.87         8.87 o                         
  -5  13   1        122.57        153.81         9.09 o                         
  -4  13   1         12.26         16.04         5.58 o                         
  -3  13   1         12.69         10.01         5.26 o                         
  -2  13   1        956.68        953.29        15.92 o                         
  -1  13   1        900.70        915.63        16.10 o                         
   0  13   1         20.53         19.89         5.52 o                         
   1  13   1         35.40         43.73         5.76 o                         
   2  13   1        298.13        298.34         9.39 o                         
   3  13   1        570.91        514.83        11.62 o                         
   4  13   1         15.52          3.51         5.81 o                         
   5  13   1        146.02        170.58        10.08 o                         
   6  13   1        143.73        141.62        11.07 o                         
   7  13   1        144.85        144.49         9.81 o                         
   8  13   1        264.22        229.37        32.64 o                         
   9  13   1          7.63          0.41        10.37 o                         
  10  13   1          0.05          0.51        19.74 o                         
  11  13   1          6.29          8.21        11.66 o                         
  12  13   1         56.15         63.47        15.94 o                         
 -12  14   1        101.23        104.33        22.01 o                         
 -11  14   1          9.14         23.04        12.14 o                         
 -10  14   1          4.08         13.55        11.23 o                         
  -9  14   1          0.24         -2.16        10.37 o                         
  -8  14   1         20.63         30.73        10.47 o                         
  -7  14   1        539.45        528.80        19.80 o                         
  -6  14   1        567.28        584.97        14.19 o                         
  -5  14   1          3.51         -0.74         5.31 o                         
  -4  14   1         57.86         65.39         6.65 o                         
  -3  14   1       2145.73       2167.53        34.73 o                         
  -2  14   1         41.63         40.81         5.77 o                         
  -1  14   1        248.25        249.38         9.24 o                         
   0  14   1         79.35         68.94         5.73 o                         
   1  14   1         18.92         24.08         5.20 o                         
   2  14   1        110.76        116.83         6.83 o                         
   3  14   1        140.10        155.20        11.01 o                         
   4  14   1         89.39         69.11         8.76 o                         
   5  14   1        779.75        758.47        19.41 o                         
   6  14   1         13.60         17.22         7.10 o                         
   7  14   1         47.22         46.96        12.00 o                         
   8  14   1        154.71        120.80        22.39 o                         
   9  14   1         14.36          7.96        10.99 o                         
  10  14   1          0.01          1.66        11.53 o                         
  11  14   1         54.22         50.52        13.62 o                         
 -11  15   1         95.55        104.98        15.45 o                         
 -10  15   1        331.03        340.13        21.15 o                         
  -9  15   1         49.78         51.48        13.66 o                         
  -8  15   1        334.11        322.64        19.77 o                         
  -7  15   1         72.15         73.60        12.75 o                         
  -6  15   1        173.96        152.15        14.16 o                         
  -5  15   1        133.08        118.00         8.03 o                         
  -4  15   1         11.90          0.91         5.69 o                         
  -3  15   1        870.79        836.27        17.39 o                         
  -2  15   1         10.25          6.83         7.45 o                         
  -1  15   1        346.60        296.08         9.21 o                         
   0  15   1          0.06         -1.64         5.49 o                         
   1  15   1         52.41         58.12         7.44 o                         
   2  15   1         82.98         79.55         9.12 o                         
   3  15   1         41.94         43.57         8.84 o                         
   4  15   1          4.78          1.85         8.51 o                         
   5  15   1         50.16         54.24         8.48 o                         
   6  15   1        529.18        536.48        17.57 o                         
   7  15   1          4.06         -8.27        10.16 o                         
   8  15   1        275.28        258.03        18.15 o                         
   9  15   1         64.23         82.85        14.23 o                         
  10  15   1         61.56         64.57        14.16 o                         
 -10  16   1         10.03          0.42        17.46 o                         
  -9  16   1        159.88        154.23        23.15 o                         
  -8  16   1        134.62        147.41        16.21 o                         
  -7  16   1          0.00         -5.90        10.46 o                         
  -6  16   1        363.61        401.57        21.93 o                         
  -5  16   1          0.45          9.18         8.57 o                         
  -4  16   1        178.77        167.75        12.34 o                         
  -3  16   1        147.10        161.16        11.24 o                         
  -2  16   1        213.74        233.00        10.80 o                         
  -1  16   1        128.09        123.05         8.99 o                         
   0  16   1         32.05         32.44         7.38 o                         
   1  16   1        355.12        361.07        17.48 o                         
   2  16   1        160.17        156.26        11.28 o                         
   3  16   1        157.02        140.60        11.02 o                         
   4  16   1          2.32         -4.21         7.42 o                         
   5  16   1         13.93          0.96         7.48 o                         
   6  16   1         60.99         48.59        18.22 o                         
   7  16   1        110.21        121.87        14.91 o                         
   8  16   1          0.16         11.48        12.31 o                         
   9  16   1         74.72         93.66        26.57 o                         
  -9  17   1         76.00         65.93        14.69 o                         
  -8  17   1         84.05         85.58        14.91 o                         
  -7  17   1         21.34          9.18        11.66 o                         
  -6  17   1         88.61         76.75        25.81 o                         
  -5  17   1          0.08         -2.24        10.91 o                         
  -4  17   1         46.38         41.78         9.01 o                         
  -3  17   1        100.30         85.87         9.94 o                         
  -2  17   1         32.49         39.55        12.01 o                         
  -1  17   1        599.04        540.56        51.99 o                         
   0  17   1          6.84         18.61         9.92 o                         
   1  17   1        471.13        391.07        16.05 o                         
   2  17   1         77.80         83.12        22.39 o                         
   3  17   1        329.08        334.05        16.62 o                         
   4  17   1         55.90         61.01         9.36 o                         
   5  17   1         35.05         39.31        12.85 o                         
   6  17   1        475.05        539.42        25.93 o                         
   7  17   1         66.33         52.16        23.53 o                         
   8  17   1          4.59         -7.10        12.31 o                         
  -7  18   1        119.81        158.90        17.15 o                         
  -6  18   1         10.78         -0.13        12.07 o                         
  -5  18   1          1.04         -1.29        11.53 o                         
  -4  18   1        237.86        273.06        30.36 o                         
  -3  18   1        288.19        307.61        15.17 o                         
  -2  18   1        475.60        500.13        23.00 o                         
  -1  18   1         73.74         65.69        12.07 o                         
   0  18   1        423.68        442.97        28.84 o                         
   1  18   1         50.06         59.31        21.63 o                         
   2  18   1         72.28         86.59        17.08 o                         
   3  18   1        135.02        149.80        14.46 o                         
   4  18   1          2.82         19.85        10.21 o                         
   5  18   1         63.58         86.79        15.23 o                         
   6  18   1         65.34         71.03        14.91 o                         
  -5  19   1         31.74         31.21        14.16 o                         
  -4  19   1         65.25         53.13        18.98 o                         
  -3  19   1         25.91         40.60        11.46 o                         
  -2  19   1        129.55        145.37        31.12 o                         
  -1  19   1         18.61          6.13        10.69 o                         
   0  19   1          0.57        -13.58        12.90 o                         
   1  19   1          0.68         -1.09        10.46 o                         
   2  19   1          3.16         -4.19        14.80 o                         
   3  19   1         23.91          8.86        11.12 o                         
   4  19   1          3.27        -23.91        15.94 o                         
 -17   0   2        530.67        565.49        30.36 o                         
 -16   0   2         32.48         19.74        12.90 o                         
 -15   0   2         21.32         50.10        12.90 o                         
 -14   0   2        468.83        390.91        22.77 o                         
 -13   0   2        346.31        343.85        20.49 o                         
 -12   0   2          8.07         14.42         9.87 o                         
 -11   0   2       1460.06       1458.13        39.47 o                         
 -10   0   2       1178.72       1186.40        32.64 o                         
  -9   0   2        367.92        342.33        15.18 o                         
  -6   0   2        945.43        904.79        28.84 o                         
  -5   0   2        343.90        302.10        15.94 o                         
  -4   0   2       2989.35       2768.26        63.76 o                         
  -3   0   2      19184.04      18172.42       383.32 o                         
  -2   0   2       6414.29       5764.23       122.21 o                         
   1   0   2       5799.33       5233.84        60.83 o                         
   2   0   2        398.88        488.37         9.45 o                         
   3   0   2       1696.70       1907.77        30.54 o                         
   4   0   2       2085.14       2180.58        35.08 o                         
   5   0   2      14722.14      16249.86       230.72 o                         
   6   0   2        863.40        870.40        29.60 o                         
   7   0   2        429.53        336.26        17.46 o                         
   8   0   2        217.42        193.56        15.18 o                         
   9   0   2         68.10         46.30        12.14 o                         
  10   0   2          0.59         -6.07        11.39 o                         
  11   0   2         35.09         26.57        12.90 o                         
  12   0   2         10.23          4.55        12.14 o                         
  13   0   2         37.57         45.54        14.42 o                         
  14   0   2         76.18         59.21        16.70 o                         
  15   0   2        112.46        169.27        22.01 o                         
  16   0   2         12.32          9.11        16.70 o                         
 -17   1   2         43.52         45.67        10.73 o                         
 -16   1   2          0.55          6.29        14.80 o                         
 -15   1   2         52.39         69.50         9.66 o                         
 -14   1   2         23.79         17.33         7.77 o                         
 -13   1   2        269.07        271.85        13.68 o                         
 -12   1   2         80.12         77.78         6.54 o                         
 -11   1   2        199.17        193.85        14.42 o                         
 -10   1   2         11.40          7.59         7.59 o                         
  -9   1   2        119.22        105.51         9.87 o                         
  -8   1   2          4.42          5.31         5.31 o                         
  -7   1   2       1572.75       1640.17        29.35 o                         
  -6   1   2       1270.22       1350.07        23.71 o                         
  -5   1   2       2903.63       2958.30        38.68 o                         
  -4   1   2         34.93         55.01         2.77 o                         
  -3   1   2        129.19         98.78         6.47 o                         
  -2   1   2        330.17        448.43         4.92 o                         
   1   1   2       4375.93       4289.51        42.49 o                         
   2   1   2      28258.11      27937.48       255.17 o                         
   3   1   2        273.92        233.43         7.34 o                         
   4   1   2         98.75         91.32        10.43 o                         
   5   1   2       1272.37       1419.97        18.18 o                         
   6   1   2       4213.88       4139.14        45.66 o                         
   7   1   2        464.80        552.12        12.85 o                         
   8   1   2        172.16        140.88         8.03 o                         
   9   1   2        468.21        488.74        19.48 o                         
  10   1   2         49.56         48.59         9.12 o                         
  11   1   2         99.08        109.60        13.66 o                         
  12   1   2         21.86         29.98         9.12 o                         
  13   1   2         39.52         47.37        10.46 o                         
  14   1   2          9.59         11.06         9.92 o                         
  15   1   2          1.25         -5.31        10.20 o                         
  16   1   2         14.80         11.77        11.81 o                         
 -17   2   2        137.43        163.17        14.22 o                         
 -16   2   2         63.96         68.92        10.69 o                         
 -15   2   2         80.07         77.79        10.20 o                         
 -14   2   2        450.56        477.78        17.44 o                         
 -13   2   2        583.27        606.52        18.25 o                         
 -12   2   2         16.01          5.19         6.69 o                         
 -11   2   2       1730.72       1621.21        23.87 o                         
 -10   2   2        161.78        195.80         7.24 o                         
  -9   2   2        142.52        170.41        11.01 o                         
  -8   2   2          4.84          4.51         3.75 o                         
  -7   2   2        647.42        661.66        11.71 o                         
  -6   2   2       1309.31       1312.62        18.76 o                         
  -5   2   2       1144.31       1160.67        16.55 o                         
  -4   2   2        158.01        207.02         5.56 o                         
  -3   2   2       4839.46       4574.73        55.90 o                         
  -2   2   2          0.48          4.87         1.08 o                         
  -1   2   2       1157.15       1290.34        22.05 o                         
   0   2   2          7.30         11.69         1.85 o                         
   1   2   2       1399.77       1371.36        13.35 o                         
   2   2   2       3850.49       4200.67        39.58 o                         
   3   2   2        909.57       1087.23        12.50 o                         
   4   2   2        971.77       1018.27        13.59 o                         
   5   2   2       2016.38       2144.01        29.45 o                         
   6   2   2       2097.37       2242.20        31.37 o                         
   7   2   2        103.62        117.42        10.25 o                         
   8   2   2       2083.16       2119.69        31.99 o                         
   9   2   2         46.08         54.35         6.98 o                         
  10   2   2         31.35         22.77         8.59 o                         
  11   2   2        147.89        147.57        11.81 o                         
  12   2   2        235.15        228.13        14.22 o                         
  13   2   2          0.14        -11.09         8.84 o                         
  14   2   2         16.28         21.78        10.46 o                         
  15   2   2          7.49          1.07        10.46 o                         
  16   2   2          7.52         15.32        12.07 o                         
 -17   3   2         57.77         52.89        11.27 o                         
 -16   3   2          0.02         -1.52         8.59 o                         
 -15   3   2         17.98         22.43        11.39 o                         
 -14   3   2         34.96         34.91         8.84 o                         
 -13   3   2         94.46        124.48        14.42 o                         
 -12   3   2        723.52        681.11        18.76 o                         
 -11   3   2        171.01        170.29         7.48 o                         
 -10   3   2        215.48        184.15         7.25 o                         
  -9   3   2         18.17         20.15         3.63 o                         
  -8   3   2         17.32         18.42         3.14 o                         
  -7   3   2        320.24        311.36         6.62 o                         
  -6   3   2         23.40         15.54         2.27 o                         
  -5   3   2        918.21        966.78        12.21 o                         
  -4   3   2        889.80        857.56         9.61 o                         
  -3   3   2       1075.03       1103.66        10.81 o                         
  -2   3   2        784.37        834.51         7.47 o                         
  -1   3   2       2790.10       2806.47        21.04 o                         
   0   3   2       2538.76       2390.55        22.28 o                         
   1   3   2       9051.81       9441.68        81.53 o                         
   2   3   2        131.82        137.77         5.60 o                         
   3   3   2       3290.38       3463.10        33.53 o                         
   4   3   2       1716.88       1907.18        20.23 o                         
   5   3   2       4558.48       5146.91        54.51 o                         
   6   3   2         65.90         96.88         8.05 o                         
   7   3   2         26.01         24.75         6.69 o                         
   8   3   2         89.78         69.61         8.59 o                         
   9   3   2        104.66         98.56        10.16 o                         
  10   3   2        185.61        185.60        13.14 o                         
  11   3   2          0.22         -3.84         8.31 o                         
  12   3   2        179.22        142.47        12.60 o                         
  13   3   2          6.83          7.80        23.53 o                         
  14   3   2         37.60         52.47        11.27 o                         
  15   3   2          6.18         22.52        11.53 o                         
 -17   4   2          2.87         -2.24         9.92 o                         
 -16   4   2         29.33         37.63        10.20 o                         
 -15   4   2         38.81         50.10         9.92 o                         
 -14   4   2        110.27        122.21        15.94 o                         
 -13   4   2          8.67          4.55        10.63 o                         
 -12   4   2          0.10         -4.55         9.87 o                         
 -11   4   2        170.10        184.37         8.03 o                         
 -10   4   2        558.71        561.85        12.39 o                         
  -9   4   2         40.61         43.97         4.40 o                         
  -8   4   2          0.59          6.59         3.14 o                         
  -7   4   2       3285.51       3325.15        37.17 o                         
  -6   4   2        377.01        342.71         7.00 o                         
  -5   4   2        871.33        807.41         9.86 o                         
  -4   4   2       5708.29       5541.58        52.04 o                         
  -3   4   2         55.84         82.23         2.91 o                         
  -2   4   2        984.85        856.47         8.01 o                         
  -1   4   2       1387.19       1421.53        12.76 o                         
   0   4   2       1902.66       1591.50        14.23 o                         
   1   4   2        197.80        144.79         8.85 o                         
   2   4   2       3637.37       3842.24        33.83 o                         
   3   4   2        416.92        399.34         7.25 o                         
   4   4   2        678.63        691.37         9.99 o                         
   5   4   2       1325.98       1402.20        18.40 o                         
   6   4   2         97.71        107.49        11.92 o                         
   7   4   2         37.37         27.21         7.23 o                         
   8   4   2         83.84        115.71        22.39 o                         
   9   4   2       2305.17       2256.43        77.04 o                         
  10   4   2         25.84         10.63        12.90 o                         
  11   4   2        202.55        219.69        13.68 o                         
  12   4   2        557.79        543.83        20.66 o                         
  13   4   2          8.10         11.80         9.92 o                         
  14   4   2         29.66          7.51        10.46 o                         
  15   4   2         85.49         93.67        13.95 o                         
 -17   5   2         90.13        108.00        13.39 o                         
 -16   5   2          7.83          9.77         9.92 o                         
 -15   5   2         22.40         44.02        14.42 o                         
 -14   5   2        220.97        223.16        19.74 o                         
 -13   5   2        404.37        440.25        25.05 o                         
 -12   5   2        723.03        655.06        28.08 o                         
 -11   5   2         26.08         30.28        10.25 o                         
 -10   5   2        349.99        314.29         9.96 o                         
  -9   5   2        323.27        361.37         9.40 o                         
  -8   5   2        136.49        152.22         5.99 o                         
  -7   5   2         90.40         53.71         4.20 o                         
  -6   5   2        358.06        362.39         7.99 o                         
  -5   5   2        825.47        990.14        12.14 o                         
  -4   5   2       7239.72       7342.09        57.03 o                         
  -3   5   2        626.71        625.75         7.88 o                         
  -2   5   2        212.41        293.64         4.86 o                         
  -1   5   2        216.49        181.00         4.81 o                         
   0   5   2        584.55        702.86         9.08 o                         
   1   5   2        331.71        274.82         5.26 o                         
   2   5   2       1101.04       1093.80        10.19 o                         
   3   5   2        285.20        292.44         7.70 o                         
   4   5   2         27.21         14.26         3.76 o                         
   5   5   2       1699.76       1788.57        22.47 o                         
   6   5   2        197.49        206.79        15.23 o                         
   7   5   2         57.99         74.39         8.84 o                         
   8   5   2        505.31        479.52        17.44 o                         
   9   5   2        939.23        943.50        35.68 o                         
  10   5   2          1.88          5.31        12.90 o                         
  11   5   2        403.23        409.89        25.81 o                         
  12   5   2          8.12         12.61         9.62 o                         
  13   5   2          5.92          1.48         9.92 o                         
  14   5   2         23.02         25.48        11.23 o                         
  15   5   2        128.73        127.69        34.92 o                         
 -16   6   2         41.19         31.12        15.94 o                         
 -15   6   2         24.27         28.08        15.18 o                         
 -14   6   2         94.76         99.44        15.94 o                         
 -13   6   2        253.18        268.70        21.25 o                         
 -12   6   2         27.78         25.81        12.14 o                         
 -11   6   2       1198.58       1216.00        39.47 o                         
 -10   6   2         54.47         32.28         6.59 o                         
  -9   6   2         71.94         65.57         6.90 o                         
  -8   6   2         25.54         18.46         4.30 o                         
  -7   6   2       3516.67       3687.39        44.06 o                         
  -6   6   2         32.36         40.00         3.60 o                         
  -5   6   2        684.45        710.59         8.09 o                         
  -4   6   2       7889.64       8544.09        74.37 o                         
  -3   6   2        737.01        766.24        11.40 o                         
  -2   6   2        404.65        385.78         5.77 o                         
  -1   6   2         65.30         57.44         4.37 o                         
   0   6   2        392.73        540.27         7.51 o                         
   1   6   2         20.53         39.42         2.71 o                         
   2   6   2        272.25        339.48         5.87 o                         
   3   6   2        301.21        323.93         8.76 o                         
   4   6   2          8.26          6.12         3.76 o                         
   5   6   2         27.62         28.40         4.21 o                         
   6   6   2        412.92        426.67         9.73 o                         
   7   6   2         39.67         35.14         5.35 o                         
   8   6   2         34.84         30.50         8.84 o                         
   9   6   2        132.65        128.28        16.70 o                         
  10   6   2         21.81         43.27        13.66 o                         
  11   6   2       1266.51       1195.50        44.02 o                         
  12   6   2        236.23        214.05        22.01 o                         
  13   6   2          0.97         -9.78        12.14 o                         
  14   6   2        234.00        259.42        17.97 o                         
  15   6   2        838.33        952.81        33.02 o                         
 -16   7   2          6.43          0.76        15.18 o                         
 -15   7   2          0.82         -8.35        13.66 o                         
 -14   7   2         22.47         31.12        13.66 o                         
 -13   7   2        186.67        178.38        18.98 o                         
 -12   7   2         11.95         35.68        12.90 o                         
 -11   7   2        101.98         96.73        22.77 o                         
 -10   7   2       1119.84       1137.71        28.14 o                         
  -9   7   2        162.73        163.74         9.45 o                         
  -8   7   2         33.23         31.65         6.24 o                         
  -7   7   2        123.63        116.21         9.68 o                         
  -6   7   2        276.21        321.71         6.60 o                         
  -5   7   2         43.48         34.65         3.04 o                         
  -4   7   2       1433.40       1472.61        28.17 o                         
  -3   7   2          0.01          8.99         2.84 o                         
  -2   7   2        614.83        760.44        10.17 o                         
  -1   7   2       1788.01       1673.44        21.69 o                         
   0   7   2         24.55         23.76         3.55 o                         
   1   7   2         47.42         51.28         3.31 o                         
   2   7   2         94.80         87.94         4.94 o                         
   3   7   2         30.55         43.88         3.71 o                         
   4   7   2        429.65        441.13         9.37 o                         
   5   7   2          1.10          3.21         4.40 o                         
   6   7   2        470.49        472.56        12.36 o                         
   7   7   2          2.63         -0.46         4.49 o                         
   8   7   2         12.24          1.52        12.90 o                         
   9   7   2       1152.13       1171.21        42.51 o                         
  10   7   2        211.04        268.70        22.77 o                         
  11   7   2         34.64         37.95        15.18 o                         
  12   7   2         81.63         85.01        18.22 o                         
  13   7   2         77.19         78.94        18.22 o                         
  14   7   2         51.14         71.12        23.15 o                         
  15   7   2        192.99        172.42        20.87 o                         
 -16   8   2        110.43        109.30        21.25 o                         
 -15   8   2         37.11         18.98        15.94 o                         
 -14   8   2          3.75         -3.04        13.66 o                         
 -13   8   2        204.55        219.37        21.25 o                         
 -12   8   2        170.32        207.22        20.49 o                         
 -11   8   2        654.74        611.41        27.33 o                         
 -10   8   2        977.11       1008.30        67.93 o                         
  -9   8   2        122.10        136.73        14.42 o                         
  -8   8   2          2.14          4.01         5.00 o                         
  -7   8   2        205.53        182.99         7.81 o                         
  -6   8   2        313.86        347.24         7.02 o                         
  -5   8   2        764.71        835.63        14.73 o                         
  -4   8   2         50.17         40.33         3.51 o                         
  -3   8   2       1908.21       1861.96        19.36 o                         
  -2   8   2       3461.18       3815.97        38.34 o                         
  -1   8   2        820.25        932.26        17.01 o                         
   0   8   2       2831.58       3011.42        31.02 o                         
   1   8   2         94.50        119.92         6.45 o                         
   2   8   2        825.65        880.78        13.25 o                         
   3   8   2        237.61        308.18         7.30 o                         
   4   8   2       1898.88       1979.23        22.58 o                         
   5   8   2       1012.83       1183.80        18.07 o                         
   6   8   2       1965.12       2141.75        31.73 o                         
   7   8   2        390.43        412.15        34.16 o                         
   8   8   2       1331.63       1294.36        26.38 o                         
   9   8   2        330.07        331.70        25.05 o                         
  10   8   2         60.07         49.34        15.94 o                         
  11   8   2         28.40         31.12        15.94 o                         
  12   8   2        269.07        325.63        27.33 o                         
  13   8   2         61.75         66.80        18.98 o                         
  14   8   2        255.23        221.64        25.81 o                         
 -15   9   2         13.87         24.29        16.70 o                         
 -14   9   2         23.08         27.33        15.18 o                         
 -13   9   2          3.19         24.29        14.42 o                         
 -12   9   2        330.50        368.90        27.33 o                         
 -11   9   2          0.00         -0.52         8.54 o                         
 -10   9   2        151.05        132.93         9.68 o                         
  -9   9   2         60.76         49.76         7.71 o                         
  -8   9   2         23.69         29.51         6.66 o                         
  -7   9   2        217.13        251.37         6.08 o                         
  -6   9   2          7.93         12.96         3.38 o                         
  -5   9   2         35.80         30.96         4.30 o                         
  -4   9   2        753.32        726.79        11.48 o                         
  -3   9   2        164.44        215.95         9.15 o                         
  -2   9   2          0.73         -0.60         3.67 o                         
  -1   9   2        684.47        700.88        13.13 o                         
   0   9   2         29.73         35.94         3.97 o                         
   1   9   2          4.33          4.94         3.83 o                         
   2   9   2       1318.11       1496.28        18.14 o                         
   3   9   2        894.08        928.13        13.45 o                         
   4   9   2          3.39         -3.54         3.64 o                         
   5   9   2       1808.85       1912.90        25.70 o                         
   6   9   2       1310.64       1301.40        19.85 o                         
   7   9   2        246.47        272.89        13.20 o                         
   8   9   2        790.68        764.98        19.51 o                         
   9   9   2        136.25        151.05        19.74 o                         
  10   9   2        127.70        166.99        21.25 o                         
  11   9   2         32.82         39.47        17.46 o                         
  12   9   2         11.79        -10.63        15.18 o                         
  13   9   2        174.62        181.41        24.29 o                         
  14   9   2         13.40         -7.59        17.46 o                         
 -15  10   2          7.64        -22.77        15.18 o                         
 -14  10   2         14.63         22.01        16.70 o                         
 -13  10   2         24.35         28.08        15.94 o                         
 -12  10   2         43.37         38.90        10.16 o                         
 -11  10   2         52.91         60.11         8.59 o                         
 -10  10   2        420.40        397.35        14.85 o                         
  -9  10   2        283.44        260.43        11.82 o                         
  -8  10   2          0.39          0.51         6.66 o                         
  -7  10   2          0.22          1.65         4.16 o                         
  -6  10   2         10.14          8.64         3.26 o                         
  -5  10   2         33.23         29.35         4.45 o                         
  -4  10   2         17.48         16.55         4.38 o                         
  -3  10   2         35.62         22.44         4.47 o                         
  -2  10   2         32.06         44.53         4.92 o                         
  -1  10   2          2.32          8.06         4.78 o                         
   0  10   2        948.26        909.89        21.96 o                         
   1  10   2       1253.63       1238.74        16.39 o                         
   2  10   2        223.65        197.17         6.38 o                         
   3  10   2       1202.30       1211.08        19.85 o                         
   4  10   2       1070.97       1047.75        15.17 o                         
   5  10   2        144.32        127.41         6.16 o                         
   6  10   2        560.27        571.07        15.50 o                         
   7  10   2         17.86         13.26         6.36 o                         
   8  10   2        141.98        135.83         8.16 o                         
   9  10   2        154.16        162.44        21.25 o                         
  10  10   2          6.33          1.52        15.18 o                         
  11  10   2        205.50        220.88        24.29 o                         
  12  10   2          4.51        -13.66        15.18 o                         
  13  10   2         28.08         40.99        18.98 o                         
 -14  11   2         29.85         20.10        22.39 o                         
 -13  11   2         27.78         43.57        11.23 o                         
 -12  11   2        282.41        270.16        13.64 o                         
 -11  11   2         45.53         34.65         8.26 o                         
 -10  11   2        483.68        488.70        16.62 o                         
  -9  11   2         11.93          9.97         7.03 o                         
  -8  11   2         57.48         45.09         7.64 o                         
  -7  11   2          3.48          0.95         4.09 o                         
  -6  11   2        369.27        355.57        10.65 o                         
  -5  11   2         71.54         79.50         5.63 o                         
  -4  11   2         34.82         40.03         5.64 o                         
  -3  11   2        116.16        113.41         6.22 o                         
  -2  11   2        200.60        213.27         7.78 o                         
  -1  11   2       2015.79       2255.67        29.70 o                         
   0  11   2       1060.94       1117.15        15.93 o                         
   1  11   2       1448.59       1560.84        19.76 o                         
   2  11   2       1175.95       1100.03        15.81 o                         
   3  11   2        235.22        245.33        10.38 o                         
   4  11   2       1635.99       1620.59        20.72 o                         
   5  11   2       2906.19       2841.70        31.75 o                         
   6  11   2        213.24        185.43         9.92 o                         
   7  11   2         53.97         61.64         8.91 o                         
   8  11   2         20.03         -0.80        19.74 o                         
   9  11   2         21.93         21.39        10.46 o                         
  10  11   2         35.34         28.75        11.12 o                         
  11  11   2          6.36          2.61        10.91 o                         
  12  11   2        345.80        386.36        31.88 o                         
  13  11   2          7.42          3.04        18.98 o                         
 -14  12   2         34.66         43.39        12.60 o                         
 -13  12   2         57.23         61.09        12.85 o                         
 -12  12   2         24.97         25.13         8.53 o                         
 -11  12   2         21.04         15.32         8.18 o                         
 -10  12   2        238.54        263.11        13.11 o                         
  -9  12   2        378.40        387.17        17.73 o                         
  -8  12   2          0.41          3.66         6.80 o                         
  -7  12   2        301.39        254.71        11.90 o                         
  -6  12   2        123.21        124.18         9.09 o                         
  -5  12   2        345.07        305.47        15.89 o                         
  -4  12   2          0.01          1.67         4.73 o                         
  -3  12   2         69.22         69.50         6.06 o                         
  -2  12   2         43.75         43.31         5.81 o                         
  -1  12   2       2238.06       2281.24        27.56 o                         
   0  12   2         22.85         21.78         6.88 o                         
   1  12   2        969.77        978.08        15.12 o                         
   2  12   2        652.49        624.36        12.12 o                         
   3  12   2        426.42        412.50        10.12 o                         
   4  12   2         46.23         54.50         5.10 o                         
   5  12   2       1064.44       1017.73        17.34 o                         
   6  12   2          4.18         -0.20         6.15 o                         
   7  12   2        744.13        733.06        21.51 o                         
   8  12   2        241.67        246.10        38.33 o                         
   9  12   2        109.38        110.91        13.83 o                         
  10  12   2         63.12         51.04        12.00 o                         
  11  12   2         91.58        120.58        15.00 o                         
  12  12   2         96.37         97.99        28.08 o                         
 -13  13   2          0.27          6.02        12.00 o                         
 -12  13   2        351.15        352.38        26.52 o                         
 -11  13   2        132.38        116.62        11.21 o                         
 -10  13   2          0.08          5.27         7.79 o                         
  -9  13   2        283.49        275.75        13.60 o                         
  -8  13   2        218.25        209.76        11.88 o                         
  -7  13   2         85.62         67.29         8.53 o                         
  -6  13   2        172.18        189.12         9.78 o                         
  -5  13   2        410.40        428.13        12.30 o                         
  -4  13   2        461.08        464.80        16.62 o                         
  -3  13   2         26.41         29.98         5.53 o                         
  -2  13   2         85.92         95.16         6.96 o                         
  -1  13   2       3580.22       3399.12        38.06 o                         
   0  13   2         29.29         25.78         5.36 o                         
   1  13   2        435.22        421.38        10.61 o                         
   2  13   2        944.98        913.24        15.02 o                         
   3  13   2          7.01         11.47         5.90 o                         
   4  13   2        109.82        111.88         9.25 o                         
   5  13   2        228.59        236.98        12.74 o                         
   6  13   2          7.83         -5.86         6.38 o                         
   7  13   2         36.50         33.17         7.48 o                         
   8  13   2          2.72         -0.65        10.57 o                         
   9  13   2        187.17        181.28        47.06 o                         
  10  13   2         23.14         10.25        11.12 o                         
  11  13   2         14.79         27.33        14.42 o                         
 -12  14   2         22.37         15.51        12.31 o                         
 -11  14   2        285.00        317.24        35.68 o                         
 -10  14   2        109.08         98.22        10.27 o                         
  -9  14   2         76.57         66.88         9.22 o                         
  -8  14   2        375.32        349.56        15.47 o                         
  -7  14   2        217.80        192.58        14.19 o                         
  -6  14   2         72.01         68.48         6.44 o                         
  -5  14   2        449.58        431.77        12.64 o                         
  -4  14   2        441.21        531.36        13.76 o                         
  -3  14   2        235.67        244.42        10.22 o                         
  -2  14   2        395.57        400.18        11.78 o                         
  -1  14   2         11.31          6.02         4.87 o                         
   0  14   2          1.20          0.62         5.84 o                         
   1  14   2         53.52         50.41         7.00 o                         
   2  14   2        163.31        141.99        11.61 o                         
   3  14   2          2.88         -3.19         6.99 o                         
   4  14   2          5.81         -5.41         6.99 o                         
   5  14   2          0.70         10.59         7.08 o                         
   6  14   2         75.57         84.39        10.05 o                         
   7  14   2          0.08          9.98        10.46 o                         
   8  14   2          0.78        -13.38         9.83 o                         
   9  14   2          2.76         -1.52        11.39 o                         
  10  14   2         43.31         40.50        13.62 o                         
  11  14   2        156.28        150.62        18.22 o                         
 -11  15   2         23.74         17.95        12.31 o                         
 -10  15   2        144.34        140.84        15.99 o                         
  -9  15   2          1.81          1.16        10.69 o                         
  -8  15   2       1393.44       1436.71        70.59 o                         
  -7  15   2         74.28         78.75         9.48 o                         
  -6  15   2        509.42        502.16        22.98 o                         
  -5  15   2        468.67        478.96        13.81 o                         
  -4  15   2        700.25        710.05        16.14 o                         
  -3  15   2        667.85        679.91        16.06 o                         
  -2  15   2        118.00        110.61         8.47 o                         
  -1  15   2          2.89         -3.68         8.00 o                         
   0  15   2        161.85        196.96         9.75 o                         
   1  15   2         54.46         62.76        10.30 o                         
   2  15   2         75.39         70.10         8.95 o                         
   3  15   2         41.17         36.11         8.33 o                         
   4  15   2         70.38         91.77         9.55 o                         
   5  15   2          9.19         20.68         7.72 o                         
   6  15   2          9.28          0.32         7.25 o                         
   7  15   2        213.44        228.11        20.11 o                         
   8  15   2         58.90         53.25        22.77 o                         
   9  15   2          2.42         -2.51        11.77 o                         
  10  15   2        155.15        142.92        17.07 o                         
 -10  16   2         22.21         17.55        12.95 o                         
  -9  16   2         12.23          0.07        11.23 o                         
  -8  16   2        217.69        169.09        28.08 o                         
  -7  16   2        279.10        314.88        19.77 o                         
  -6  16   2         13.16          8.76        10.91 o                         
  -5  16   2        135.76        161.67        11.34 o                         
  -4  16   2        212.10        183.92        11.99 o                         
  -3  16   2          2.16         -0.44         6.31 o                         
  -2  16   2          0.46         -1.44         6.41 o                         
  -1  16   2          7.20         10.62         8.22 o                         
   0  16   2        266.95        254.72        11.59 o                         
   1  16   2         60.30         75.01        10.41 o                         
   2  16   2         14.54         17.41         8.15 o                         
   3  16   2         74.14         65.47        13.82 o                         
   4  16   2        136.82        126.57        10.89 o                         
   5  16   2        141.83        129.43        10.80 o                         
   6  16   2         74.19         53.54        13.08 o                         
   7  16   2          3.06         14.64        19.36 o                         
   8  16   2         15.89          9.67        12.31 o                         
   9  16   2        101.79        144.12        29.22 o                         
  -9  17   2          0.81         -7.82        12.21 o                         
  -8  17   2         90.22        107.88        15.23 o                         
  -7  17   2         46.55         42.80        12.54 o                         
  -6  17   2         32.50         22.39        11.81 o                         
  -5  17   2         37.27         32.23        12.00 o                         
  -4  17   2          8.84          1.99         7.54 o                         
  -3  17   2         53.94         60.71         9.26 o                         
  -2  17   2          0.64          0.50         8.18 o                         
  -1  17   2        141.21        142.02         9.86 o                         
   0  17   2         24.82          7.05        13.11 o                         
   1  17   2         13.07         -1.14         9.12 o                         
   2  17   2         12.63         13.46         9.92 o                         
   3  17   2         27.01         31.74         8.97 o                         
   4  17   2         15.78         10.41         8.33 o                         
   5  17   2         91.88         95.65        11.10 o                         
   6  17   2          5.25          7.80        11.77 o                         
   7  17   2         67.13         77.09        16.70 o                         
  -7  18   2         55.41         66.16        14.46 o                         
  -6  18   2         72.24         80.75        14.58 o                         
  -5  18   2         10.67         -8.30        11.53 o                         
  -4  18   2          3.89         -0.87        11.23 o                         
  -3  18   2        151.10        182.58        15.83 o                         
  -2  18   2          1.77         -5.31         9.62 o                         
  -1  18   2         10.02         14.15        10.46 o                         
   0  18   2        433.23        378.24        19.59 o                         
   1  18   2         83.78         78.70        12.54 o                         
   2  18   2          5.84          3.53         9.92 o                         
   3  18   2        307.80        323.57        35.30 o                         
   4  18   2        119.75        126.22        17.08 o                         
   5  18   2         20.07         15.94        17.46 o                         
   6  18   2          7.45         28.16        19.36 o                         
  -5  19   2          0.06          2.89        20.11 o                         
  -4  19   2         47.37         33.40        18.22 o                         
  -3  19   2          4.12        -22.77        15.18 o                         
  -2  19   2          6.22        -11.95        10.16 o                         
  -1  19   2          0.34         -0.11        10.69 o                         
   0  19   2          0.39          2.06        10.46 o                         
   1  19   2         81.49         73.01        17.84 o                         
   2  19   2         37.15         42.41        12.00 o                         
   3  19   2         25.70         34.64        11.77 o                         
 -17   1   3          0.14         10.37         8.84 o                         
 -16   1   3          0.96          6.45         8.05 o                         
 -15   1   3         17.63         23.91         8.05 o                         
 -14   1   3        201.27        176.02        16.70 o                         
 -13   1   3          3.37          4.70         4.91 o                         
 -12   1   3       1887.53       1809.32        32.74 o                         
 -11   1   3         39.59         32.64         9.11 o                         
 -10   1   3       2709.93       2546.61        58.45 o                         
  -9   1   3         39.74         37.45         7.59 o                         
  -8   1   3        674.85        614.71        14.02 o                         
  -7   1   3        268.58        231.74        11.86 o                         
  -6   1   3       2699.53       2958.30        39.00 o                         
  -5   1   3       3851.63       4171.62       113.10 o                         
  -4   1   3       4263.63       3944.02        88.05 o                         
  -3   1   3       4999.66       5139.52        43.74 o                         
  -2   1   3       4246.61       3859.52        24.58 o                         
  -1   1   3        177.73        115.38         2.23 o                         
   0   1   3        110.34        124.93         3.11 o                         
   1   1   3       5344.06       5307.66        39.06 o                         
   2   1   3        572.10        550.55         8.65 o                         
   3   1   3          1.68         18.83         2.70 o                         
   4   1   3       2001.12       1994.95        30.19 o                         
   5   1   3       6165.94       6232.88        91.35 o                         
   6   1   3       3204.42       3168.45        43.39 o                         
   7   1   3         60.96         38.96         5.98 o                         
   8   1   3         34.62         22.51         6.24 o                         
   9   1   3         30.37         33.04         9.08 o                         
  10   1   3         71.94         54.77        11.77 o                         
  11   1   3        143.39        143.31        12.34 o                         
  12   1   3          6.59         11.01         9.66 o                         
  13   1   3         41.64         18.22        10.20 o                         
  14   1   3          6.57         -6.39        10.16 o                         
  15   1   3         60.12         54.85        13.42 o                         
 -17   2   3         17.29         19.13         9.38 o                         
 -16   2   3         49.74         86.65        10.46 o                         
 -15   2   3        205.05        197.85        12.07 o                         
 -14   2   3        424.22        428.92        34.16 o                         
 -13   2   3          0.10         -3.42         6.44 o                         
 -12   2   3          5.41          8.75         6.15 o                         
 -11   2   3       1449.79       1404.51        26.56 o                         
 -10   2   3         22.03         24.63         4.76 o                         
  -9   2   3          5.47          7.02         5.86 o                         
  -8   2   3         44.29         38.90         4.52 o                         
  -7   2   3        570.43        625.67        10.65 o                         
  -6   2   3       2955.25       2916.59        37.01 o                         
  -5   2   3       1903.16       1961.56        22.60 o                         
  -4   2   3       1042.70        917.59        11.78 o                         
  -3   2   3       3283.27       2928.64        21.49 o                         
  -2   2   3       2210.22       2380.24        15.04 o                         
  -1   2   3       1727.34       1999.22        13.80 o                         
   0   2   3       5313.60       5523.81        42.97 o                         
   1   2   3        404.64        397.36         5.86 o                         
   2   2   3       3533.27       3516.60        40.83 o                         
   3   2   3       3134.57       3377.38        33.13 o                         
   4   2   3       2027.47       2233.47        26.00 o                         
   5   2   3        838.05        766.66        47.06 o                         
   6   2   3         84.11         95.75         6.86 o                         
   7   2   3        136.62        137.91         8.03 o                         
   8   2   3          1.88         -0.42         6.10 o                         
   9   2   3          2.87         12.54        11.39 o                         
  10   2   3        395.57        379.72        17.97 o                         
  11   2   3         93.72         72.31        10.73 o                         
  12   2   3         60.54         64.55        11.27 o                         
  13   2   3          2.23          2.32         9.92 o                         
  14   2   3         13.54         17.84        11.27 o                         
  15   2   3          0.00         -4.38        11.53 o                         
 -17   3   3          3.05          9.74         9.38 o                         
 -16   3   3          1.26         -1.90         8.05 o                         
 -15   3   3         51.82         62.65        14.42 o                         
 -14   3   3         26.01         29.60        11.39 o                         
 -13   3   3        207.71        223.92        16.70 o                         
 -12   3   3        191.06        177.13        10.16 o                         
 -11   3   3        391.85        413.27        10.10 o                         
 -10   3   3         93.82         97.44         5.37 o                         
  -9   3   3        194.56        176.41         8.46 o                         
  -8   3   3        904.79        911.11        13.59 o                         
  -7   3   3         12.70         17.77         4.01 o                         
  -6   3   3        880.07        943.76        14.77 o                         
  -5   3   3        209.12        232.93         6.62 o                         
  -4   3   3        177.42        176.87         3.43 o                         
  -3   3   3       7891.77       8662.84        66.92 o                         
  -2   3   3         22.65          9.96         1.28 o                         
  -1   3   3       2028.01       1969.61        14.50 o                         
   0   3   3       3938.62       4281.61        36.60 o                         
   1   3   3       2920.60       3133.49        30.71 o                         
   2   3   3       1360.72       1318.76        15.10 o                         
   3   3   3        301.66        291.55         7.22 o                         
   4   3   3       1931.68       1955.70        23.95 o                         
   5   3   3        350.53        224.90        13.83 o                         
   6   3   3        243.89        277.43        12.60 o                         
   7   3   3         53.40         55.02         8.31 o                         
   8   3   3        257.87        265.61        11.23 o                         
   9   3   3        151.92        160.55        12.34 o                         
  10   3   3          5.48         13.10         9.38 o                         
  11   3   3         22.28         18.70        11.77 o                         
  12   3   3          6.00         11.76         9.92 o                         
  13   3   3         18.08          9.71        10.46 o                         
  14   3   3          7.20         12.72        23.15 o                         
  15   3   3         33.14         42.88        13.14 o                         
 -17   4   3        233.94        228.03        15.29 o                         
 -16   4   3          0.72          7.18         8.84 o                         
 -15   4   3         47.25         31.88        12.90 o                         
 -14   4   3          0.00         -5.31        10.63 o                         
 -13   4   3       1198.82       1108.21        36.43 o                         
 -12   4   3         20.21         21.34         6.69 o                         
 -11   4   3       3341.58       3184.38        37.32 o                         
 -10   4   3       1536.37       1403.39        19.11 o                         
  -9   4   3       1810.46       1852.90        22.84 o                         
  -8   4   3          2.14         13.24         3.03 o                         
  -7   4   3        109.43        112.15         5.26 o                         
  -6   4   3          0.24          0.96         2.61 o                         
  -5   4   3         69.72         73.26         3.44 o                         
  -4   4   3       1381.57       1480.83        14.27 o                         
  -3   4   3      11122.35      11634.06       132.56 o                         
  -2   4   3          1.85          3.99         1.71 o                         
  -1   4   3        226.36        125.28         4.88 o                         
   0   4   3       1733.30       1604.41        15.77 o                         
   1   4   3         59.61         50.74         4.39 o                         
   2   4   3        345.64        325.46         6.34 o                         
   3   4   3        690.80        669.65        11.94 o                         
   4   4   3       4205.56       4145.88        45.93 o                         
   5   4   3        963.30       1027.47        21.06 o                         
   6   4   3        653.60        707.29        14.52 o                         
   7   4   3        113.59         90.64         9.38 o                         
   8   4   3          0.00         -3.30         9.87 o                         
   9   4   3        391.42        372.69        25.05 o                         
  10   4   3         37.59         31.03         9.38 o                         
  11   4   3         75.95         53.11        10.46 o                         
  12   4   3         10.84         10.20         9.92 o                         
  13   4   3         17.67         47.85        11.77 o                         
  14   4   3          0.04         10.63        10.73 o                         
  15   4   3          0.12         -5.69        11.81 o                         
 -17   5   3        119.23        131.61        18.22 o                         
 -16   5   3          3.62        -18.22        12.14 o                         
 -15   5   3          7.52         18.98        12.90 o                         
 -14   5   3         24.13         15.18        12.14 o                         
 -13   5   3          3.40         -4.55        10.63 o                         
 -12   5   3        458.35        472.13        23.53 o                         
 -11   5   3        562.81        550.18        14.82 o                         
 -10   5   3        196.37        191.03        11.83 o                         
  -9   5   3          8.08         22.64         4.07 o                         
  -8   5   3        384.57        447.92        18.73 o                         
  -7   5   3        327.31        325.26         7.89 o                         
  -6   5   3        124.44        128.14         4.81 o                         
  -5   5   3        653.74        697.13         9.38 o                         
  -4   5   3         44.34         61.46         2.02 o                         
  -3   5   3       2959.57       3196.58        26.13 o                         
  -2   5   3         25.40         26.54         2.10 o                         
  -1   5   3        233.00        269.45         4.30 o                         
   0   5   3         88.06         96.73         4.52 o                         
   1   5   3        614.60        731.77        10.49 o                         
   2   5   3          7.15         13.99         3.10 o                         
   3   5   3       1125.70       1282.71        20.21 o                         
   4   5   3        397.24        416.60        10.69 o                         
   5   5   3        121.95        125.77         5.93 o                         
   6   5   3        142.76        141.58         7.02 o                         
   7   5   3        149.53         98.16        10.20 o                         
   8   5   3         23.22         13.66        12.90 o                         
   9   5   3         49.57         44.78        15.18 o                         
  10   5   3        612.48        648.23        32.64 o                         
  11   5   3          4.45         23.91        10.20 o                         
  12   5   3        172.61        187.62        17.08 o                         
  13   5   3        280.74        238.47        17.18 o                         
  14   5   3         31.42         33.40        12.34 o                         
  15   5   3        289.35        281.12        20.12 o                         
 -17   6   3          0.07          8.55        10.16 o                         
 -16   6   3         52.11         53.89        15.94 o                         
 -15   6   3         42.97         49.34        14.42 o                         
 -14   6   3          2.18         12.90        12.14 o                         
 -13   6   3        328.49        320.32        22.77 o                         
 -12   6   3        107.87        118.32        11.66 o                         
 -11   6   3         10.37         11.97         6.23 o                         
 -10   6   3        121.70        124.80         6.64 o                         
  -9   6   3         15.86          7.62         4.35 o                         
  -8   6   3       2173.82       2168.01        27.28 o                         
  -7   6   3          4.21          8.07         3.76 o                         
  -6   6   3        637.01        681.64        10.21 o                         
  -5   6   3        460.05        489.69         7.58 o                         
  -4   6   3        466.60        475.40        10.35 o                         
  -3   6   3        545.09        643.94         7.40 o                         
  -2   6   3       1083.79       1233.94        11.52 o                         
  -1   6   3         14.69         24.75         2.12 o                         
   0   6   3         75.04         73.85         4.51 o                         
   1   6   3        248.14        273.89         7.93 o                         
   2   6   3        986.64        929.43        12.09 o                         
   3   6   3        514.31        608.50        13.23 o                         
   4   6   3          1.54          2.13         4.52 o                         
   5   6   3        119.05        139.86        14.18 o                         
   6   6   3         70.72         79.47         6.92 o                         
   7   6   3          6.83          4.55         5.43 o                         
   8   6   3         46.66         74.39        15.94 o                         
   9   6   3          0.00         15.94        13.66 o                         
  10   6   3        112.48         94.88        16.70 o                         
  11   6   3         14.55         23.53        15.18 o                         
  12   6   3         13.40         11.62        10.46 o                         
  13   6   3         45.81         69.36        13.14 o                         
  14   6   3        165.98        206.08        17.71 o                         
 -16   7   3          0.26        -19.36        12.90 o                         
 -15   7   3         60.01         68.31        15.94 o                         
 -14   7   3          5.97          1.52        12.90 o                         
 -13   7   3         10.37          9.87        12.14 o                         
 -12   7   3        942.63       1002.24        29.22 o                         
 -11   7   3        441.09        411.23        23.15 o                         
 -10   7   3         61.02         68.45         7.67 o                         
  -9   7   3        268.72        292.38        15.60 o                         
  -8   7   3          4.97         -1.28         5.35 o                         
  -7   7   3        212.07        192.54         6.88 o                         
  -6   7   3        203.34        217.51         5.94 o                         
  -5   7   3          8.88         15.24         2.44 o                         
  -4   7   3        254.46        245.43         6.45 o                         
  -3   7   3         59.75        100.22         4.29 o                         
  -2   7   3       2228.89       2444.79        34.74 o                         
  -1   7   3       1491.19       1595.21        20.45 o                         
   0   7   3         57.34         65.23         6.35 o                         
   1   7   3        331.55        386.95         9.27 o                         
   2   7   3       2317.84       2305.85        28.20 o                         
   3   7   3       1890.29       1870.63        24.12 o                         
   4   7   3        686.01        700.58        17.36 o                         
   5   7   3         35.26         45.55         5.92 o                         
   6   7   3         12.67         11.27         6.59 o                         
   7   7   3        326.78        361.78        11.57 o                         
   8   7   3        429.46        412.48        14.71 o                         
   9   7   3       1156.88       1079.37        40.99 o                         
  10   7   3          3.61         18.22        14.42 o                         
  11   7   3        122.59        135.11        20.49 o                         
  12   7   3        292.33        323.36        27.33 o                         
  13   7   3        203.08        183.84        16.64 o                         
  14   7   3          3.37          9.47        12.31 o                         
 -16   8   3          1.33         -6.83        14.42 o                         
 -15   8   3         33.78         20.49        14.42 o                         
 -14   8   3         23.33         30.36        14.42 o                         
 -13   8   3         65.14         87.29        15.94 o                         
 -12   8   3         21.75         31.12         9.66 o                         
 -11   8   3         64.09         65.00        10.16 o                         
 -10   8   3       1870.65       1837.22        38.60 o                         
  -9   8   3         36.00         44.21         6.85 o                         
  -8   8   3        631.70        657.53        13.58 o                         
  -7   8   3        146.16        167.11         7.52 o                         
  -6   8   3        363.51        357.71         6.74 o                         
  -5   8   3        513.46        514.42         8.37 o                         
  -4   8   3         71.60         51.01         3.72 o                         
  -3   8   3       1193.29       1234.22        14.41 o                         
  -2   8   3        867.72        650.01        13.10 o                         
  -1   8   3         73.44         59.01         4.96 o                         
   0   8   3         96.14         99.71         5.04 o                         
   1   8   3        275.00        296.32         8.97 o                         
   2   8   3          3.54         13.09         4.40 o                         
   3   8   3          5.75         10.99         4.65 o                         
   4   8   3        549.82        669.24        13.47 o                         
   5   8   3        577.97        580.13        14.34 o                         
   6   8   3        465.52        481.54        14.60 o                         
   7   8   3        122.24        119.53         9.66 o                         
   8   8   3          2.88          3.91         5.60 o                         
   9   8   3       1714.84       1760.24        55.41 o                         
  10   8   3        451.89        476.68        30.36 o                         
  11   8   3         68.29         45.54        17.46 o                         
  12   8   3        732.09        866.84        40.99 o                         
  13   8   3          0.05        -21.25        15.94 o                         
  14   8   3          0.49          6.78        15.56 o                         
 -15   9   3         92.38         67.56        17.46 o                         
 -14   9   3        230.22        247.45        22.77 o                         
 -13   9   3         32.87         27.97        10.46 o                         
 -12   9   3       1991.52       1942.04        42.36 o                         
 -11   9   3          6.66          5.49         6.71 o                         
 -10   9   3       2011.49       1894.14        48.05 o                         
  -9   9   3        246.17        251.85        11.02 o                         
  -8   9   3        730.93        769.61        18.07 o                         
  -7   9   3        405.57        485.29        12.60 o                         
  -6   9   3        448.45        450.78         8.23 o                         
  -5   9   3        331.48        305.72         8.18 o                         
  -4   9   3        333.54        351.26         7.86 o                         
  -3   9   3       1059.00       1108.60        15.11 o                         
  -2   9   3        100.00        110.13        10.03 o                         
  -1   9   3        445.51        423.84        10.58 o                         
   0   9   3         28.27         15.00         4.95 o                         
   1   9   3        766.14        762.74        11.14 o                         
   2   9   3        401.59        378.19         7.80 o                         
   3   9   3         58.95         58.64         6.09 o                         
   4   9   3         56.60         61.71         6.06 o                         
   5   9   3        303.40        266.10        12.93 o                         
   6   9   3          3.59         11.32         5.32 o                         
   7   9   3        315.16        301.11        17.46 o                         
   8   9   3        642.53        636.32        18.25 o                         
   9   9   3         30.55         45.54        16.70 o                         
  10   9   3         16.20         45.54        17.46 o                         
  11   9   3          0.84          9.11        15.94 o                         
  12   9   3        258.88        327.91        28.84 o                         
  13   9   3         18.70          5.31        18.22 o                         
 -15  10   3         25.16         32.44        11.53 o                         
 -14  10   3        153.40        138.09        13.83 o                         
 -13  10   3          9.41          5.88         7.83 o                         
 -12  10   3         72.65         74.77         9.01 o                         
 -11  10   3         76.06         92.69         9.14 o                         
 -10  10   3        434.80        412.56        14.89 o                         
  -9  10   3         53.10         40.20         7.42 o                         
  -8  10   3        502.32        499.04        15.60 o                         
  -7  10   3       1833.84       1721.15        22.76 o                         
  -6  10   3         25.24         26.64         3.87 o                         
  -5  10   3        859.85        905.14        13.95 o                         
  -4  10   3         53.27         59.34         4.99 o                         
  -3  10   3        457.16        418.22         9.96 o                         
  -2  10   3        151.05        151.53         6.53 o                         
  -1  10   3        137.40        145.00         7.45 o                         
   0  10   3        358.60        395.36         9.48 o                         
   1  10   3        597.23        706.11        11.29 o                         
   2  10   3        871.79        880.79        12.93 o                         
   3  10   3        215.07        231.51        16.87 o                         
   4  10   3        263.26        277.24        12.33 o                         
   5  10   3        185.54        158.83         8.98 o                         
   6  10   3       1682.96       1598.01        27.36 o                         
   7  10   3         58.21         63.66         7.32 o                         
   8  10   3         50.24         41.54         7.40 o                         
   9  10   3        524.48        640.64        34.92 o                         
  10  10   3          2.71         12.90        15.94 o                         
  11  10   3         27.05          9.87        16.70 o                         
  12  10   3        177.35        200.39        25.81 o                         
  13  10   3          0.26        -25.05        17.46 o                         
 -14  11   3         38.13         17.76        10.57 o                         
 -13  11   3        189.42        154.15        11.52 o                         
 -12  11   3        143.52        130.31        12.76 o                         
 -11  11   3         46.07         46.17         8.42 o                         
 -10  11   3        102.56        114.19         9.74 o                         
  -9  11   3        379.00        351.81        25.32 o                         
  -8  11   3         31.95         20.74         7.15 o                         
  -7  11   3        564.41        484.29        10.87 o                         
  -6  11   3          2.95          8.04         8.33 o                         
  -5  11   3          2.26          4.14         4.75 o                         
  -4  11   3         14.31         16.49         4.60 o                         
  -3  11   3         10.37         18.19         4.91 o                         
  -2  11   3          2.12          1.68         4.87 o                         
  -1  11   3        729.03        668.79        14.20 o                         
   0  11   3        660.22        641.35        11.37 o                         
   1  11   3         94.88         65.60         4.44 o                         
   2  11   3       1165.47       1216.13        16.46 o                         
   3  11   3        840.63        785.44        24.76 o                         
   4  11   3          9.41          8.09         5.79 o                         
   5  11   3        203.23        197.42        10.45 o                         
   6  11   3        307.83        312.98        17.47 o                         
   7  11   3          1.46         -4.98         6.07 o                         
   8  11   3         17.65         22.79        10.03 o                         
   9  11   3         55.86         59.17        18.98 o                         
  10  11   3          4.02         11.11        10.46 o                         
  11  11   3         12.42         28.08        17.46 o                         
  12  11   3         39.42         12.90        18.22 o                         
 -14  12   3         63.74         62.39        13.08 o                         
 -13  12   3        112.70        107.11        11.00 o                         
 -12  12   3          0.10          9.69         9.44 o                         
 -11  12   3        899.59        978.64        46.21 o                         
 -10  12   3         44.62         43.84         8.59 o                         
  -9  12   3         86.51         77.87         8.86 o                         
  -8  12   3         14.15          3.02         6.98 o                         
  -7  12   3          1.68          5.22         6.83 o                         
  -6  12   3         10.34          7.08         5.05 o                         
  -5  12   3          0.23         -5.65         5.08 o                         
  -4  12   3        213.61        184.26         9.01 o                         
  -3  12   3        899.13        843.38        14.77 o                         
  -2  12   3        368.31        343.63        14.82 o                         
  -1  12   3       1730.80       1747.66        21.97 o                         
   0  12   3         21.67         26.26         4.42 o                         
   1  12   3         69.38         58.93         4.64 o                         
   2  12   3        600.01        552.17        11.04 o                         
   3  12   3        584.06        563.18        23.12 o                         
   4  12   3        230.23        230.23        11.11 o                         
   5  12   3        507.91        473.28        15.61 o                         
   6  12   3        116.38        105.92        15.11 o                         
   7  12   3        262.54        263.59        12.19 o                         
   8  12   3          0.00         -3.36        10.16 o                         
   9  12   3        169.92        169.93        15.45 o                         
  10  12   3          4.98          2.32        11.01 o                         
  11  12   3         19.64         41.02        12.75 o                         
  12  12   3          0.18        -11.74        18.22 o                         
 -13  13   3         34.25         13.47        13.02 o                         
 -12  13   3          0.00         -6.10         8.03 o                         
 -11  13   3         21.83         13.79         8.36 o                         
 -10  13   3         28.85         31.90         8.59 o                         
  -9  13   3         50.67         65.13         9.12 o                         
  -8  13   3         96.46        106.17         9.85 o                         
  -7  13   3         73.76         53.23         8.30 o                         
  -6  13   3         33.80         52.67         6.07 o                         
  -5  13   3        184.84        140.06         7.96 o                         
  -4  13   3        383.41        367.12        11.86 o                         
  -3  13   3         43.55         42.67         6.50 o                         
  -2  13   3        413.54        392.90        11.48 o                         
  -1  13   3       1707.34       1728.00        20.55 o                         
   0  13   3          6.84         -0.98         5.86 o                         
   1  13   3        224.71        221.99        18.52 o                         
   2  13   3         84.73         88.03         7.64 o                         
   3  13   3        324.92        295.58        21.25 o                         
   4  13   3        141.27        136.35         9.67 o                         
   5  13   3         46.81         52.93         8.02 o                         
   6  13   3        104.02        117.86         9.60 o                         
   7  13   3          8.90         -3.78        12.35 o                         
   8  13   3         10.55         10.74        10.91 o                         
   9  13   3          3.02         11.21        11.12 o                         
  10  13   3          0.15          3.23        11.46 o                         
  11  13   3        141.76        176.13        22.39 o                         
 -12  14   3          1.34          6.27         8.70 o                         
 -11  14   3         54.94         48.67         9.56 o                         
 -10  14   3          1.76          7.44         8.08 o                         
  -9  14   3          8.70         -0.11         7.89 o                         
  -8  14   3         50.45         55.91         9.72 o                         
  -7  14   3       1069.77       1096.66        24.29 o                         
  -6  14   3          0.96        -10.49         6.99 o                         
  -5  14   3        128.26         96.68         7.89 o                         
  -4  14   3        469.60        447.19        13.18 o                         
  -3  14   3        778.40        790.53        16.92 o                         
  -2  14   3          8.58         34.63         6.94 o                         
  -1  14   3        480.53        493.81        15.15 o                         
   0  14   3          1.16         -0.16         5.92 o                         
   1  14   3         11.55          9.07         6.09 o                         
   2  14   3        573.82        576.41        15.41 o                         
   3  14   3        117.00        131.96        10.45 o                         
   4  14   3          8.36          2.66         7.22 o                         
   5  14   3         62.27         34.12        13.05 o                         
   6  14   3        114.91        115.93        10.29 o                         
   7  14   3         62.87         44.95        14.42 o                         
   8  14   3          0.12        -10.46        10.91 o                         
   9  14   3          0.96         13.85        12.07 o                         
  10  14   3         72.25         55.50        14.69 o                         
 -11  15   3         20.52         28.08        17.46 o                         
 -10  15   3        302.10        295.56        19.00 o                         
  -9  15   3         20.54         13.31         8.25 o                         
  -8  15   3         18.47         30.24         8.33 o                         
  -7  15   3        383.73        358.72        20.47 o                         
  -6  15   3        363.21        338.62        14.70 o                         
  -5  15   3        189.13        166.23         9.53 o                         
  -4  15   3        314.49        334.83        12.19 o                         
  -3  15   3         44.79         39.44         7.03 o                         
  -2  15   3          0.65          0.45         6.15 o                         
  -1  15   3        127.69         97.89         8.42 o                         
   0  15   3         37.78         29.37         7.31 o                         
   1  15   3        634.84        647.25        16.45 o                         
   2  15   3         78.10         64.74         8.92 o                         
   3  15   3          1.77         -7.22         7.35 o                         
   4  15   3        197.53        196.03        12.02 o                         
   5  15   3        403.87        458.68        17.30 o                         
   6  15   3        203.72        192.11        12.03 o                         
   7  15   3          0.66          8.47        11.31 o                         
   8  15   3         47.07         31.44        12.54 o                         
   9  15   3          0.30         -1.24        12.40 o                         
 -10  16   3        581.04        630.36        27.66 o                         
  -9  16   3         28.25         53.34        13.08 o                         
  -8  16   3         16.78          9.62        11.53 o                         
  -7  16   3          2.97          0.71         8.12 o                         
  -6  16   3        291.41        323.00        15.24 o                         
  -5  16   3         20.24         24.09         8.60 o                         
  -4  16   3        106.49        128.74         8.96 o                         
  -3  16   3          6.43         -0.31         6.38 o                         
  -2  16   3         72.52         54.74         7.82 o                         
  -1  16   3         24.49         24.11         7.28 o                         
   0  16   3          0.01         -6.49         8.66 o                         
   1  16   3          6.09         12.56         9.38 o                         
   2  16   3         86.11        102.82        12.08 o                         
   3  16   3         14.94         18.17         8.42 o                         
   4  16   3         68.38         77.14        17.47 o                         
   5  16   3        290.60        295.00        14.58 o                         
   6  16   3         40.81         62.35        23.53 o                         
   7  16   3         54.11         44.56        13.62 o                         
   8  16   3          1.45         -7.03        12.07 o                         
  -9  17   3         86.52        106.37        25.05 o                         
  -8  17   3        165.16        151.08        16.31 o                         
  -7  17   3        434.21        426.05        22.91 o                         
  -6  17   3          5.66         -8.10        10.69 o                         
  -5  17   3        105.00        109.33        14.37 o                         
  -4  17   3         27.23         28.37         7.28 o                         
  -3  17   3         48.94         61.66         8.08 o                         
  -2  17   3        184.73        188.37        10.79 o                         
  -1  17   3          0.85          0.59         6.90 o                         
   0  17   3         91.05         70.67        10.00 o                         
   1  17   3          5.34          5.31        14.04 o                         
   2  17   3          4.11         -0.34         9.62 o                         
   3  17   3         14.42         14.79        13.66 o                         
   4  17   3         28.31         25.39        12.60 o                         
   5  17   3        234.22        208.05        17.37 o                         
   6  17   3         45.30         31.82        13.29 o                         
   7  17   3         79.57         71.55        14.69 o                         
  -7  18   3         25.98         22.01        13.14 o                         
  -6  18   3          6.17          5.26        12.07 o                         
  -5  18   3        159.17        153.99        22.77 o                         
  -4  18   3         10.16        -14.89        11.23 o                         
  -3  18   3         25.19         19.92         8.91 o                         
  -2  18   3         25.24         16.52        10.37 o                         
  -1  18   3        191.02        207.72        40.61 o                         
   0  18   3         20.33         15.00         9.18 o                         
   1  18   3         61.74         61.91        10.40 o                         
   2  18   3          6.12         11.08        10.69 o                         
   3  18   3          4.01          8.58        10.37 o                         
   4  18   3         71.87         88.75        22.01 o                         
   5  18   3         53.13         66.80        19.74 o                         
  -5  19   3         31.90          0.40        12.85 o                         
  -4  19   3        158.62        170.03        24.29 o                         
  -3  19   3         45.83         53.13        18.98 o                         
  -2  19   3        114.80        125.66        14.16 o                         
  -1  19   3          6.16          0.04        10.91 o                         
   0  19   3         10.94         13.28        11.27 o                         
   1  19   3          8.23         22.26        11.53 o                         
   2  19   3          1.05          4.91        16.70 o                         
 -18   0   4          4.23          5.31        12.90 o                         
 -17   0   4        201.71        261.11        19.74 o                         
 -16   0   4         84.91        103.99        13.66 o                         
 -15   0   4         78.53        119.93        13.66 o                         
 -14   0   4        351.23        390.15        19.74 o                         
 -13   0   4        832.66        789.41        25.81 o                         
 -12   0   4        317.00        294.51        15.94 o                         
 -11   0   4         19.33         22.77         6.83 o                         
  -9   0   4        544.21        536.65        25.81 o                         
  -8   0   4       3003.82       3808.15        91.85 o                         
  -7   0   4        969.27       1041.42        33.40 o                         
  -6   0   4        176.94        157.88        12.14 o                         
  -5   0   4        789.39        805.35        26.57 o                         
  -4   0   4         71.74         99.44         9.11 o                         
  -3   0   4       2104.17       1887.69        24.45 o                         
  -2   0   4      23366.00      22056.84       201.53 o                         
  -1   0   4      21238.93      19778.10       180.94 o                         
   0   0   4       9628.80       9014.54        98.21 o                         
   1   0   4        751.74        701.24        10.66 o                         
   2   0   4       1193.69       1089.94        16.74 o                         
   3   0   4        179.78        161.95        12.90 o                         
   4   0   4        264.96        384.52        17.08 o                         
   5   0   4         17.71         14.42         9.87 o                         
   6   0   4         14.47          4.16         6.15 o                         
   7   0   4       2349.16       2507.54        45.62 o                         
   8   0   4        812.34        735.13        44.02 o                         
   9   0   4        183.55        126.00        17.46 o                         
  10   0   4         87.45         69.07        15.18 o                         
  11   0   4        225.61        166.99        19.74 o                         
  12   0   4        100.11        103.99        18.22 o                         
  13   0   4        207.50        167.75        22.01 o                         
  14   0   4          2.80         -9.87        15.18 o                         
  15   0   4          0.01          0.76        17.46 o                         
 -18   1   4         30.97         50.87        10.20 o                         
 -17   1   4          2.90         10.19         8.31 o                         
 -16   1   4         10.74         26.95         8.05 o                         
 -15   1   4         89.79         93.67         9.12 o                         
 -14   1   4        119.03        124.75        10.63 o                         
 -13   1   4         75.50         97.72         7.51 o                         
 -12   1   4        940.42        863.80        26.57 o                         
 -11   1   4        505.10        476.68        18.22 o                         
 -10   1   4        253.15        261.50        23.15 o                         
  -9   1   4          2.03          5.39         4.19 o                         
  -8   1   4       2258.23       2300.82        32.17 o                         
  -7   1   4        163.10        115.27         8.84 o                         
  -6   1   4        920.32        737.84        18.23 o                         
  -5   1   4          6.99         -2.66         5.37 o                         
  -4   1   4        121.43        145.82         2.73 o                         
  -3   1   4        554.03        588.84         4.83 o                         
  -2   1   4       2700.06       2881.72        19.05 o                         
  -1   1   4        543.33        454.70         6.99 o                         
   0   1   4       7923.91       8341.94        59.76 o                         
   1   1   4       2669.12       2723.98        21.32 o                         
   2   1   4          0.02          0.82         3.27 o                         
   3   1   4        136.09        179.90        20.04 o                         
   4   1   4        109.48        151.69        12.91 o                         
   5   1   4         34.58         39.56         5.83 o                         
   6   1   4          0.22          7.35         5.22 o                         
   7   1   4        353.11        371.34        12.69 o                         
   8   1   4        134.33        121.99         9.05 o                         
   9   1   4        138.22        122.15        12.07 o                         
  10   1   4         36.08         23.38         9.38 o                         
  11   1   4          0.42          1.76         9.38 o                         
  12   1   4        120.64        125.47        13.42 o                         
  13   1   4          1.37         -0.38        10.20 o                         
  14   1   4          0.47         16.32        11.81 o                         
  15   1   4         41.51         63.01        14.49 o                         
 -17   2   4         22.19         27.06        20.11 o                         
 -16   2   4          0.89         -0.90         7.23 o                         
 -15   2   4         37.86         42.58         7.77 o                         
 -14   2   4          0.06         -4.92         8.35 o                         
 -13   2   4        121.52        132.32         8.31 o                         
 -12   2   4         78.34         79.20         6.92 o                         
 -11   2   4        550.76        545.32        12.30 o                         
 -10   2   4        183.88        192.75        11.82 o                         
  -9   2   4         15.41         29.16         3.82 o                         
  -8   2   4        117.97        107.68        17.46 o                         
  -7   2   4       3069.29       3340.94        61.27 o                         
  -6   2   4        719.36        804.53        22.17 o                         
  -5   2   4       4376.14       4801.60        51.67 o                         
  -4   2   4       3891.08       3975.90        43.18 o                         
  -3   2   4       6965.62       7153.06        48.57 o                         
  -2   2   4        361.20        357.65         3.81 o                         
  -1   2   4        197.19        218.87         3.76 o                         
   0   2   4       1363.35       1257.80        11.88 o                         
   1   2   4       1699.40       1578.54        16.87 o                         
   2   2   4        276.51        229.25         5.49 o                         
   3   2   4        344.59        413.05         8.77 o                         
   4   2   4       1948.43       2226.22        31.17 o                         
   5   2   4          0.00         -1.90         5.90 o                         
   6   2   4         78.16         83.52         9.12 o                         
   7   2   4         23.03         34.60         6.98 o                         
   8   2   4        131.34        133.68        11.53 o                         
   9   2   4          3.43         -3.04         8.59 o                         
  10   2   4        305.68        260.05        15.29 o                         
  11   2   4        442.30        434.55        19.59 o                         
  12   2   4         37.47         27.16        10.99 o                         
  13   2   4         32.23         33.43        15.94 o                         
  14   2   4         11.70         14.78        17.08 o                         
  15   2   4         26.81         33.40        13.42 o                         
 -17   3   4         10.71          6.07         8.59 o                         
 -16   3   4         16.05         10.63         8.05 o                         
 -15   3   4        151.23        185.07        15.94 o                         
 -14   3   4        195.86        174.58        15.18 o                         
 -13   3   4         33.59         27.47        18.22 o                         
 -12   3   4        584.19        577.81        13.90 o                         
 -11   3   4        668.49        652.95        11.72 o                         
 -10   3   4        417.22        421.29        10.76 o                         
  -9   3   4        600.04        622.03        12.20 o                         
  -8   3   4          1.48          2.90         4.86 o                         
  -7   3   4       1633.28       1910.80        26.24 o                         
  -6   3   4        140.74        137.61         5.36 o                         
  -5   3   4       2116.69       2122.34        25.96 o                         
  -4   3   4       2634.15       2855.93        23.05 o                         
  -3   3   4        317.98        320.10         4.28 o                         
  -2   3   4       1101.82       1164.96         8.86 o                         
  -1   3   4        389.10        388.23         5.00 o                         
   0   3   4          6.02          3.61         2.41 o                         
   1   3   4       1304.53       1214.22        15.89 o                         
   2   3   4       2128.90       2149.16        29.45 o                         
   3   3   4         37.46         10.54         4.85 o                         
   4   3   4        469.74        592.18        12.57 o                         
   5   3   4        145.16        116.05         8.00 o                         
   6   3   4        685.57        648.22        22.01 o                         
   7   3   4         15.62         28.46         8.59 o                         
   8   3   4        180.20        169.61        19.36 o                         
   9   3   4         17.30         15.31         9.38 o                         
  10   3   4          0.65          6.96         9.38 o                         
  11   3   4        117.64        111.51        16.32 o                         
  12   3   4          6.60          9.73        10.46 o                         
  13   3   4          5.99         29.74        11.53 o                         
  14   3   4          0.02         -3.17        10.99 o                         
 -17   4   4          5.27          3.06        11.77 o                         
 -16   4   4          0.66          2.99         8.00 o                         
 -15   4   4         47.18         53.89        12.90 o                         
 -14   4   4          0.08          3.04        10.63 o                         
 -13   4   4         88.37        111.58        12.90 o                         
 -12   4   4         33.71         37.58         9.93 o                         
 -11   4   4        367.55        349.75        11.78 o                         
 -10   4   4        858.50        788.01        17.09 o                         
  -9   4   4        337.83        299.36         7.01 o                         
  -8   4   4        634.93        602.45         9.34 o                         
  -7   4   4          0.53          4.91         2.34 o                         
  -6   4   4         90.76         97.79         6.54 o                         
  -5   4   4         92.72         64.75         3.03 o                         
  -4   4   4         86.66         89.48         3.05 o                         
  -3   4   4       3459.20       3577.27        23.79 o                         
  -2   4   4       1809.36       1818.67        12.60 o                         
  -1   4   4          8.00          6.00         1.80 o                         
   0   4   4        422.27        352.71         5.25 o                         
   1   4   4       2254.79       2358.40        37.56 o                         
   2   4   4       2257.36       2142.42        46.25 o                         
   3   4   4       4973.84       4810.40        60.66 o                         
   4   4   4       1344.43       1376.28        21.85 o                         
   5   4   4       1783.51       1782.49        26.90 o                         
   6   4   4        251.65        254.96        18.60 o                         
   7   4   4        201.21        187.49        18.22 o                         
   8   4   4        265.51        259.45        25.81 o                         
   9   4   4        222.62        174.42        21.63 o                         
  10   4   4         46.20         50.91        10.46 o                         
  11   4   4        159.92        142.40        13.68 o                         
  12   4   4        198.54        212.00        27.33 o                         
  13   4   4         27.61          9.57        10.99 o                         
  14   4   4         11.77          7.71        12.07 o                         
 -17   5   4        110.28        150.54        13.39 o                         
 -16   5   4          9.69          2.28        12.14 o                         
 -15   5   4          8.34          3.04        11.39 o                         
 -14   5   4         15.17          6.83        11.39 o                         
 -13   5   4         98.77         90.95        10.57 o                         
 -12   5   4        322.41        332.91        13.67 o                         
 -11   5   4        420.02        425.14        13.09 o                         
 -10   5   4       1256.55       1224.87        17.41 o                         
  -9   5   4        176.79        204.82         6.95 o                         
  -8   5   4        686.25        671.98        11.04 o                         
  -7   5   4         11.76          7.85         3.06 o                         
  -6   5   4       3886.24       3975.77        38.45 o                         
  -5   5   4       1919.67       1938.88        20.71 o                         
  -4   5   4          1.11          1.12         1.72 o                         
  -3   5   4       1884.28       2060.94        16.49 o                         
  -2   5   4       5200.90       5413.03        39.86 o                         
  -1   5   4       1118.34       1290.81        13.65 o                         
   0   5   4        752.14        857.26        12.95 o                         
   1   5   4       2817.53       3062.57        34.65 o                         
   2   5   4        733.86        850.72        12.87 o                         
   3   5   4        889.94        905.99        16.44 o                         
   4   5   4         64.23         67.35        12.12 o                         
   5   5   4        616.58        685.59        14.89 o                         
   6   5   4        414.23        365.45        14.77 o                         
   7   5   4          9.22          6.54         6.04 o                         
   8   5   4         32.64         34.16        14.42 o                         
   9   5   4        105.61        123.73        18.22 o                         
  10   5   4         94.20         73.59        11.53 o                         
  11   5   4        312.45        224.06        15.83 o                         
  12   5   4         78.49         58.03        12.60 o                         
  13   5   4         11.43         22.81        11.53 o                         
  14   5   4          3.21          7.16        18.60 o                         
 -17   6   4        145.16        168.51        20.49 o                         
 -16   6   4         19.30         20.49        13.66 o                         
 -15   6   4        105.75        134.35        17.46 o                         
 -14   6   4         73.40         66.80        14.42 o                         
 -13   6   4         21.57         28.59         9.48 o                         
 -12   6   4         17.17         19.50         8.39 o                         
 -11   6   4       1812.09       1793.63        29.33 o                         
 -10   6   4         13.75         14.40         4.45 o                         
  -9   6   4          4.72          9.24         4.13 o                         
  -8   6   4        216.85        175.65        12.05 o                         
  -7   6   4         13.31         24.93         3.48 o                         
  -6   6   4          0.61         -3.13         2.94 o                         
  -5   6   4        543.79        482.11         7.54 o                         
  -4   6   4       1437.93       1504.89        13.02 o                         
  -3   6   4        825.39        790.26         8.51 o                         
  -2   6   4       6098.31       6812.47        53.74 o                         
  -1   6   4        699.38        763.22        11.01 o                         
   0   6   4        430.61        524.20        10.31 o                         
   1   6   4       1289.70       1357.78        18.55 o                         
   2   6   4       1506.14       1478.15        27.06 o                         
   3   6   4        242.55        239.05         9.58 o                         
   4   6   4         97.88         77.41         6.46 o                         
   5   6   4          5.79         -1.09         5.11 o                         
   6   6   4          9.83          7.39         6.04 o                         
   7   6   4          9.95          7.84         9.49 o                         
   8   6   4         62.40         85.01        16.70 o                         
   9   6   4        499.43        566.25        31.12 o                         
  10   6   4       1347.76       1291.90        47.06 o                         
  11   6   4        286.41        230.52        16.61 o                         
  12   6   4         36.30         45.67        14.42 o                         
  13   6   4        262.83        238.72        18.25 o                         
  14   6   4        148.71        147.15        34.54 o                         
 -16   7   4         15.05         22.77        15.18 o                         
 -15   7   4          4.51         27.33        13.66 o                         
 -14   7   4         86.07         70.59        14.42 o                         
 -13   7   4          6.07          8.41         9.29 o                         
 -12   7   4        196.51        221.08        18.22 o                         
 -11   7   4          1.28          2.15         9.11 o                         
 -10   7   4        614.51        589.76        15.73 o                         
  -9   7   4        326.46        303.14         9.37 o                         
  -8   7   4        424.92        406.50        11.81 o                         
  -7   7   4         10.55         11.55         3.72 o                         
  -6   7   4          6.88          0.33         3.45 o                         
  -5   7   4       2056.78       2234.18        18.23 o                         
  -4   7   4        573.44        574.22         9.35 o                         
  -3   7   4         24.54         43.00         3.55 o                         
  -2   7   4         25.18         29.04         2.91 o                         
  -1   7   4       2292.31       2335.56        28.01 o                         
   0   7   4         44.28         44.90         4.57 o                         
   1   7   4        681.73        667.62        12.37 o                         
   2   7   4         38.30         31.81         4.69 o                         
   3   7   4        266.15        305.20        11.00 o                         
   4   7   4         35.87         38.14         6.23 o                         
   5   7   4        596.08        576.41        22.79 o                         
   6   7   4         31.89         45.74         6.38 o                         
   7   7   4        124.82        130.12         9.66 o                         
   8   7   4         62.43         63.80        12.14 o                         
   9   7   4         77.00         60.72        16.70 o                         
  10   7   4        540.51        548.79        32.64 o                         
  11   7   4         22.76         33.40        16.70 o                         
  12   7   4        185.29        135.69        17.08 o                         
  13   7   4         63.60         58.96        13.95 o                         
  14   7   4        228.09        296.11        26.19 o                         
 -16   8   4         57.25         49.34        17.46 o                         
 -15   8   4         59.88         66.80        16.70 o                         
 -14   8   4         44.70         26.57        13.66 o                         
 -13   8   4         95.78         76.94        11.46 o                         
 -12   8   4        305.11        260.87        15.23 o                         
 -11   8   4        484.03        489.21        38.71 o                         
 -10   8   4         75.48         59.74         8.36 o                         
  -9   8   4          1.79         -2.65         5.07 o                         
  -8   8   4          0.87          3.03         4.96 o                         
  -7   8   4        209.66        215.30         8.35 o                         
  -6   8   4         25.50         24.40         4.34 o                         
  -5   8   4        142.36        199.19         8.77 o                         
  -4   8   4        191.17        188.80         8.07 o                         
  -3   8   4         18.24         12.11         3.30 o                         
  -2   8   4       2556.10       2523.20        24.56 o                         
  -1   8   4        271.33        295.54         8.89 o                         
   0   8   4          0.89          6.11         4.12 o                         
   1   8   4        737.61        817.65        14.28 o                         
   2   8   4        714.76        669.85        13.59 o                         
   3   8   4        971.64       1020.72        14.21 o                         
   4   8   4       1037.11       1046.49        17.38 o                         
   5   8   4        108.10        132.51        12.24 o                         
   6   8   4         31.65         34.20         6.68 o                         
   7   8   4        549.71        516.93        17.41 o                         
   8   8   4        367.97        366.10        14.46 o                         
   9   8   4         63.49         79.70        18.22 o                         
  10   8   4        746.02        715.78        37.19 o                         
  11   8   4        329.43        350.68        28.84 o                         
  12   8   4        115.70         84.25        20.49 o                         
  13   8   4        421.82        406.45        23.34 o                         
 -16   9   4         33.80         32.64        16.70 o                         
 -15   9   4          6.11          3.04        13.66 o                         
 -14   9   4         47.38         64.60        12.07 o                         
 -13   9   4          0.20          4.58         9.38 o                         
 -12   9   4        998.51        980.76        23.78 o                         
 -11   9   4         40.97         42.31         7.35 o                         
 -10   9   4       1311.23       1324.61        24.97 o                         
  -9   9   4          1.95         -6.85         6.48 o                         
  -8   9   4        776.60        763.43        15.41 o                         
  -7   9   4          3.65          0.55         5.11 o                         
  -6   9   4        286.37        294.62         7.96 o                         
  -5   9   4        106.81        128.38         5.02 o                         
  -4   9   4          6.54          7.21         3.59 o                         
  -3   9   4        246.84        214.06         9.87 o                         
  -2   9   4         26.63         34.93         4.57 o                         
  -1   9   4          1.28          2.67         4.49 o                         
   0   9   4          0.69         -0.48         4.60 o                         
   1   9   4        736.58        738.15        14.25 o                         
   2   9   4        113.83        120.83         7.07 o                         
   3   9   4        329.91        304.37        15.23 o                         
   4   9   4         42.22         35.25         5.96 o                         
   5   9   4        572.14        539.58        13.53 o                         
   6   9   4        462.17        425.26        17.11 o                         
   7   9   4        909.21        959.75        24.44 o                         
   8   9   4         64.40         72.79         8.59 o                         
   9   9   4         63.59         85.77        18.98 o                         
  10   9   4          3.15         19.74        16.70 o                         
  11   9   4        732.17        887.33        42.51 o                         
  12   9   4          8.35          3.04        17.46 o                         
  13   9   4          0.00         -5.31        12.90 o                         
 -15  10   4         49.05         33.40        11.23 o                         
 -14  10   4        223.23        207.53        12.95 o                         
 -13  10   4         88.65        110.09        10.06 o                         
 -12  10   4         13.65          0.81         7.50 o                         
 -11  10   4        145.74        105.93         9.49 o                         
 -10  10   4        209.43        174.34        13.00 o                         
  -9  10   4        735.59        724.16        18.20 o                         
  -8  10   4          0.39          4.98         6.86 o                         
  -7  10   4        438.28        454.43        24.21 o                         
  -6  10   4         67.50         75.54         5.05 o                         
  -5  10   4        230.13        262.00         8.12 o                         
  -4  10   4         65.51         58.74         6.63 o                         
  -3  10   4        132.17        120.81         6.22 o                         
  -2  10   4          2.99         -3.26         5.06 o                         
  -1  10   4        535.84        521.42        12.56 o                         
   0  10   4         13.37         20.81         5.52 o                         
   1  10   4        234.64        229.80        12.38 o                         
   2  10   4        140.66        104.80        11.74 o                         
   3  10   4       1181.75       1180.60        19.85 o                         
   4  10   4        165.34        155.11         8.84 o                         
   5  10   4        411.33        451.31        12.92 o                         
   6  10   4        690.04        644.86        17.15 o                         
   7  10   4        190.75        225.94        11.12 o                         
   8  10   4         24.53         29.14         8.73 o                         
   9  10   4         95.61         91.09        19.74 o                         
  10  10   4         11.62         19.74        16.70 o                         
  11  10   4         43.50         39.47        18.98 o                         
  12  10   4         27.78         17.46        18.22 o                         
 -15  11   4        155.16        138.61        14.37 o                         
 -14  11   4          0.31         -2.45         8.25 o                         
 -13  11   4        207.99        190.68        12.49 o                         
 -12  11   4        405.72        419.82        16.75 o                         
 -11  11   4         17.80         17.60         7.59 o                         
 -10  11   4        158.96        143.25        10.33 o                         
  -9  11   4         17.80         10.37         6.98 o                         
  -8  11   4        131.42        174.92        10.64 o                         
  -7  11   4        560.16        503.70        15.89 o                         
  -6  11   4        158.08        143.85         7.24 o                         
  -5  11   4        557.99        595.67        13.17 o                         
  -4  11   4        107.04        120.76         6.40 o                         
  -3  11   4         14.76         22.99         5.00 o                         
  -2  11   4         15.35         23.70         5.26 o                         
  -1  11   4        206.84        218.11        11.07 o                         
   0  11   4          2.02         -2.28         5.42 o                         
   1  11   4        222.53        210.66         9.15 o                         
   2  11   4        501.57        484.95        13.11 o                         
   3  11   4          2.05         -1.75         5.90 o                         
   4  11   4       1465.63       1533.83        23.90 o                         
   5  11   4        137.50        158.61         9.76 o                         
   6  11   4        146.92        143.67         9.81 o                         
   7  11   4        565.79        611.08        20.03 o                         
   8  11   4        100.93         90.37        12.54 o                         
   9  11   4         71.05         79.64        12.85 o                         
  10  11   4          8.63          6.83        16.70 o                         
  11  11   4        158.71        143.46        24.29 o                         
  12  11   4          6.45        -15.94        18.22 o                         
 -14  12   4        149.06        139.00        12.41 o                         
 -13  12   4          0.00          4.63         8.23 o                         
 -12  12   4        110.96        108.40        10.50 o                         
 -11  12   4         19.48         21.66         8.30 o                         
 -10  12   4        290.08        328.82        14.41 o                         
  -9  12   4         57.07         44.44        11.37 o                         
  -8  12   4        183.89        175.46        13.45 o                         
  -7  12   4       1071.01        982.16        24.70 o                         
  -6  12   4          2.34          0.92         4.58 o                         
  -5  12   4          0.00         -0.39         4.83 o                         
  -4  12   4         70.73         71.32         6.81 o                         
  -3  12   4        885.88        902.61        15.52 o                         
  -2  12   4        193.84        200.32         8.51 o                         
  -1  12   4          3.73         -3.64         6.09 o                         
   0  12   4        624.15        617.73        15.52 o                         
   1  12   4         48.37         53.95         6.90 o                         
   2  12   4        738.22        744.72        16.45 o                         
   3  12   4         15.72         22.09         6.40 o                         
   4  12   4          9.27          9.56         6.15 o                         
   5  12   4       1056.65       1061.11        22.58 o                         
   6  12   4          1.47         10.28         7.08 o                         
   7  12   4         20.58         12.63         7.45 o                         
   8  12   4         61.18         73.06        12.54 o                         
   9  12   4          8.40          0.19        10.76 o                         
  10  12   4         66.43         79.30        13.83 o                         
  11  12   4         22.02         13.00        12.75 o                         
 -13  13   4          0.01         -6.72         8.44 o                         
 -12  13   4        612.99        670.75        23.32 o                         
 -11  13   4        165.32        148.69        11.67 o                         
 -10  13   4        641.33        632.13        30.02 o                         
  -9  13   4        263.96        257.59        13.26 o                         
  -8  13   4        133.12        103.39        10.00 o                         
  -7  13   4       1084.22       1001.05        22.44 o                         
  -6  13   4         11.96         14.58         5.04 o                         
  -5  13   4        232.39        195.83         8.77 o                         
  -4  13   4         26.50         14.20         5.81 o                         
  -3  13   4         86.47        101.67         7.81 o                         
  -2  13   4        706.16        702.15        15.86 o                         
  -1  13   4         97.73        107.07         7.90 o                         
   0  13   4       1386.94       1442.52        23.42 o                         
   1  13   4         32.55         18.09         6.40 o                         
   2  13   4        585.56        640.12        20.56 o                         
   3  13   4         21.41         33.05         6.52 o                         
   4  13   4        247.72        243.65        12.27 o                         
   5  13   4        101.52        110.63         9.91 o                         
   6  13   4         87.29        105.46        13.94 o                         
   7  13   4          0.02          4.21         6.93 o                         
   8  13   4          5.22         11.08        11.12 o                         
   9  13   4         85.02         83.64        14.16 o                         
  10  13   4         12.34         -4.50        12.07 o                         
 -12  14   4        124.40        135.04        14.12 o                         
 -11  14   4        360.73        348.67        16.18 o                         
 -10  14   4         41.16         39.31         9.07 o                         
  -9  14   4         30.00         20.24         8.62 o                         
  -8  14   4         45.33         37.28         9.10 o                         
  -7  14   4          7.47          4.65         7.82 o                         
  -6  14   4         28.21         24.36         7.98 o                         
  -5  14   4          1.83         -5.74         5.20 o                         
  -4  14   4        224.58        194.92         9.23 o                         
  -3  14   4        201.01        235.14        10.27 o                         
  -2  14   4          0.49          9.16         6.23 o                         
  -1  14   4         29.50         25.31         6.89 o                         
   0  14   4        230.63        249.97        10.76 o                         
   1  14   4          0.00         -8.75         5.84 o                         
   2  14   4          5.27         -3.95         6.57 o                         
   3  14   4         10.26         13.42         7.56 o                         
   4  14   4         43.70         39.64         8.33 o                         
   5  14   4         39.15         31.62         8.37 o                         
   6  14   4         17.11         25.86        10.54 o                         
   7  14   4         31.36         31.54        11.85 o                         
   8  14   4         34.08         26.74        12.60 o                         
   9  14   4        116.63        109.27        15.32 o                         
  10  14   4          5.79        -14.95        18.60 o                         
 -12  15   4          1.01         -6.21        11.66 o                         
 -11  15   4         22.31         35.14         9.51 o                         
 -10  15   4         15.82         23.33         9.97 o                         
  -9  15   4        135.05        138.02        11.88 o                         
  -8  15   4         98.82        105.91        13.51 o                         
  -7  15   4        324.58        341.07        15.58 o                         
  -6  15   4          0.29         -1.38         7.89 o                         
  -5  15   4         73.86         66.66         8.83 o                         
  -4  15   4        480.04        439.70        14.13 o                         
  -3  15   4        402.19        452.18        14.36 o                         
  -2  15   4          7.96          6.92         6.70 o                         
  -1  15   4          7.42         -9.70         6.85 o                         
   0  15   4        269.77        259.77        12.65 o                         
   1  15   4        447.07        478.90        14.85 o                         
   2  15   4         11.80         13.13         7.79 o                         
   3  15   4          0.59          3.78         7.60 o                         
   4  15   4         23.84         12.90         8.03 o                         
   5  15   4          2.21         -2.86         7.58 o                         
   6  15   4         22.08         39.48        14.14 o                         
   7  15   4         80.67         71.92        16.70 o                         
   8  15   4        178.98        211.91        18.69 o                         
   9  15   4         64.49         65.14        14.77 o                         
 -10  16   4        170.09        162.89        16.53 o                         
  -9  16   4         17.42         24.51         9.97 o                         
  -8  16   4         23.85         19.99         8.79 o                         
  -7  16   4        177.53        165.02        12.17 o                         
  -6  16   4        100.32         91.98        10.58 o                         
  -5  16   4        113.24        125.51        11.35 o                         
  -4  16   4         67.56         77.92         8.10 o                         
  -3  16   4          0.91          7.74         6.60 o                         
  -2  16   4          4.77          6.27         6.94 o                         
  -1  16   4          3.69          3.13         6.95 o                         
   0  16   4          0.81         -6.38        10.30 o                         
   1  16   4         49.28         46.13        10.46 o                         
   2  16   4        482.86        523.38        21.99 o                         
   3  16   4         14.93          1.53         8.18 o                         
   4  16   4         47.62         45.50         9.25 o                         
   5  16   4         85.42         80.15        10.04 o                         
   6  16   4        208.06        201.77        33.02 o                         
   7  16   4         36.20         25.17        13.66 o                         
  -9  17   4        109.73        134.89        16.41 o                         
  -8  17   4         11.35         -0.67        11.46 o                         
  -7  17   4         30.23         36.85        17.46 o                         
  -6  17   4         89.39         80.23        10.58 o                         
  -5  17   4         92.00         93.49        11.06 o                         
  -4  17   4         62.07         68.77        10.49 o                         
  -3  17   4         30.78         21.49         7.36 o                         
  -2  17   4         23.03         22.76         9.09 o                         
  -1  17   4          0.07         -9.56         7.58 o                         
   0  17   4         12.45         13.67         8.62 o                         
   1  17   4        116.69         91.06        12.60 o                         
   2  17   4         56.21         59.90        11.23 o                         
   3  17   4         37.14         40.20        28.84 o                         
   4  17   4         69.45         68.45        12.21 o                         
   5  17   4         57.56         41.26        11.77 o                         
   6  17   4         24.52          0.00        16.70 o                         
  -7  18   4         38.71         27.81        13.39 o                         
  -6  18   4         13.55         16.01        12.31 o                         
  -5  18   4          2.90          6.33        12.00 o                         
  -4  18   4          0.80         15.65        12.54 o                         
  -3  18   4          4.80          1.56         9.49 o                         
  -2  18   4          4.51          6.34         8.37 o                         
  -1  18   4        167.89        160.87        12.40 o                         
   0  18   4         13.34         -5.31         8.90 o                         
   1  18   4          4.24          8.35        14.42 o                         
   2  18   4         88.91         87.63        13.14 o                         
   3  18   4          8.45         21.41        10.69 o                         
   4  18   4          1.86        -12.42        10.03 o                         
  -4  19   4         56.64         58.36        14.69 o                         
  -3  19   4          0.41         34.16        18.22 o                         
  -2  19   4         37.63         29.91        12.00 o                         
  -1  19   4         17.38          0.63        10.99 o                         
   0  19   4         14.43         22.39        11.81 o                         
   1  19   4         18.01         18.98        10.32 o                         
 -18   1   5          0.16          4.73         8.31 o                         
 -17   1   5         13.36         -4.05         7.23 o                         
 -16   1   5         40.23         60.13         8.05 o                         
 -15   1   5         52.52         39.23         7.23 o                         
 -14   1   5        148.97        136.69         6.57 o                         
 -13   1   5        139.44        138.00         7.51 o                         
 -12   1   5         73.64         85.77         9.11 o                         
 -11   1   5          2.81          2.28         5.43 o                         
 -10   1   5          8.62         12.23         4.52 o                         
  -9   1   5          5.06          5.21        14.04 o                         
  -8   1   5        748.33        832.42        22.01 o                         
  -7   1   5         32.01         43.99         7.77 o                         
  -6   1   5       2263.24       2391.74        42.67 o                         
  -5   1   5        801.51        711.02         8.26 o                         
  -4   1   5        695.09        743.18         7.36 o                         
  -3   1   5        351.94        302.41         3.73 o                         
  -2   1   5        424.49        374.45         4.18 o                         
  -1   1   5        284.96        282.43         4.28 o                         
   0   1   5       3196.66       2981.94        23.33 o                         
   1   1   5         36.33         43.07         2.87 o                         
   2   1   5        351.87        372.24        10.02 o                         
   3   1   5       1490.23       1571.79        23.87 o                         
   4   1   5         73.39         74.67         6.03 o                         
   5   1   5         33.05         33.78         7.46 o                         
   6   1   5       1013.53        990.99        24.69 o                         
   7   1   5         35.98         31.68         9.38 o                         
   8   1   5        358.01        364.29        17.97 o                         
   9   1   5         14.46         29.22         9.66 o                         
  10   1   5        187.60        138.86        13.68 o                         
  11   1   5          1.53          8.06        10.63 o                         
  12   1   5          0.05          1.95        12.90 o                         
  13   1   5         10.10          0.22        10.99 o                         
  14   1   5        131.65        124.25        15.57 o                         
 -18   2   5         53.66         59.44        15.18 o                         
 -17   2   5        115.60        142.71        20.11 o                         
 -16   2   5         56.10         59.56         8.31 o                         
 -15   2   5          0.23         -5.97         6.15 o                         
 -14   2   5         12.51         -0.11         6.07 o                         
 -13   2   5        197.75        192.38        23.53 o                         
 -12   2   5        390.04        394.11        10.56 o                         
 -11   2   5        217.76        182.84         7.49 o                         
 -10   2   5        830.46        921.09        15.30 o                         
  -9   2   5         81.48        110.18         5.76 o                         
  -8   2   5          0.01          2.39         5.70 o                         
  -7   2   5       4680.41       4860.56        62.30 o                         
  -6   2   5        135.77        165.82         4.40 o                         
  -5   2   5       2382.23       2394.12        27.62 o                         
  -4   2   5        137.44        136.60         2.74 o                         
  -3   2   5       1324.03       1692.19        12.08 o                         
  -2   2   5       7726.15       8900.26        57.00 o                         
  -1   2   5       5050.41       4926.81        34.44 o                         
   0   2   5         10.40         24.27         2.38 o                         
   1   2   5       1061.04       1181.24        14.50 o                         
   2   2   5        914.41        930.72        14.20 o                         
   3   2   5         54.94         47.96         5.24 o                         
   4   2   5         30.82         25.49         4.91 o                         
   5   2   5        846.58        842.55        16.82 o                         
   6   2   5       1373.46       1433.01        31.13 o                         
   7   2   5         15.21         16.08         8.84 o                         
   8   2   5        183.13        149.67        12.60 o                         
   9   2   5        272.79        258.46        15.83 o                         
  10   2   5        118.75        107.84        12.60 o                         
  11   2   5        459.21        444.18        21.45 o                         
  12   2   5         78.92         81.40        29.60 o                         
  13   2   5         10.93         16.58        11.53 o                         
  14   2   5          3.17         27.16        15.18 o                         
 -18   3   5          0.59         -3.80         8.59 o                         
 -17   3   5         12.90         18.62         8.00 o                         
 -16   3   5          2.82          5.03         7.23 o                         
 -15   3   5         21.95         33.40        10.63 o                         
 -14   3   5         43.69         53.89        11.39 o                         
 -13   3   5          9.39          7.98         5.99 o                         
 -12   3   5         70.16         74.42         6.28 o                         
 -11   3   5         45.40         35.61         4.99 o                         
 -10   3   5        692.11        721.89        13.78 o                         
  -9   3   5        595.75        664.25        15.76 o                         
  -8   3   5       1510.65       1448.30        32.03 o                         
  -7   3   5         98.94        119.08         4.78 o                         
  -6   3   5         92.42         81.86         7.97 o                         
  -5   3   5        546.04        556.51         7.24 o                         
  -4   3   5        158.69        168.52         3.14 o                         
  -3   3   5       3506.01       3329.57        21.12 o                         
  -2   3   5        228.91        149.08         3.20 o                         
  -1   3   5        511.00        417.62         5.53 o                         
   0   3   5       8159.64       7790.35        65.53 o                         
   1   3   5       2704.77       2683.86        36.00 o                         
   2   3   5        112.56         76.47         5.80 o                         
   3   3   5        412.38        460.30        11.77 o                         
   4   3   5        186.07        147.07        14.18 o                         
   5   3   5       1928.08       1986.74        29.98 o                         
   6   3   5         71.46         42.79         9.66 o                         
   7   3   5         30.88         16.92         9.38 o                         
   8   3   5         10.35          1.60         9.38 o                         
   9   3   5        100.12        100.01        11.77 o                         
  10   3   5          0.67        -10.54        17.84 o                         
  11   3   5        430.70        371.03        33.02 o                         
  12   3   5         62.76         40.38        12.07 o                         
  13   3   5         11.53         22.65        12.07 o                         
  14   3   5         25.96         45.92        13.95 o                         
 -17   4   5        256.96        312.73        16.31 o                         
 -16   4   5          3.64         -1.52        10.63 o                         
 -15   4   5          6.80          0.00        10.63 o                         
 -14   4   5        199.11        197.35        15.94 o                         
 -13   4   5       1092.40       1084.83        20.79 o                         
 -12   4   5        312.42        303.26        10.65 o                         
 -11   4   5        487.54        501.44        17.75 o                         
 -10   4   5        396.14        341.65         6.99 o                         
  -9   4   5        357.89        350.99         9.79 o                         
  -8   4   5        886.38        874.80        15.26 o                         
  -7   4   5        234.39        233.71         7.36 o                         
  -6   4   5       2057.50       2138.18        21.67 o                         
  -5   4   5        113.07        105.72         3.50 o                         
  -4   4   5         92.96         97.94         3.09 o                         
  -3   4   5       1223.37       1161.21         9.55 o                         
  -2   4   5       1058.13       1179.95         9.87 o                         
  -1   4   5       2288.12       2551.04        20.24 o                         
   0   4   5        776.53        845.67        20.49 o                         
   1   4   5          6.95         10.26         4.47 o                         
   2   4   5         21.73         47.31         5.47 o                         
   3   4   5       1685.23       1756.35        26.51 o                         
   4   4   5         30.71         49.32         6.01 o                         
   5   4   5        107.28         95.38        11.01 o                         
   6   4   5        162.87        179.84        10.93 o                         
   7   4   5         58.41         58.89        10.73 o                         
   8   4   5         42.76         59.33        10.99 o                         
   9   4   5        741.23        710.47        24.13 o                         
  10   4   5          8.13         -0.23         9.92 o                         
  11   4   5         98.71         71.16        14.80 o                         
  12   4   5          6.91         -3.80        10.73 o                         
  13   4   5         29.75         14.90        11.77 o                         
  14   4   5         18.59         60.95        15.18 o                         
 -17   5   5         59.56         48.58        14.42 o                         
 -16   5   5         34.98         37.19        12.90 o                         
 -15   5   5        101.06        104.75        14.42 o                         
 -14   5   5          2.28         -8.79         8.20 o                         
 -13   5   5          5.72         15.16         8.20 o                         
 -12   5   5          5.02         -3.74         5.31 o                         
 -11   5   5       1096.70       1088.34        20.15 o                         
 -10   5   5        197.42        194.34         8.44 o                         
  -9   5   5         85.36         83.98         6.79 o                         
  -8   5   5          0.64          5.38         3.12 o                         
  -7   5   5        165.44        193.04         5.39 o                         
  -6   5   5        654.96        672.24         9.52 o                         
  -5   5   5         13.83         16.21         2.91 o                         
  -4   5   5       1835.40       1958.89        17.13 o                         
  -3   5   5        170.16        240.16         4.46 o                         
  -2   5   5       1970.80       2261.00        19.64 o                         
  -1   5   5         27.54         37.68         3.60 o                         
   0   5   5          7.69          1.09         3.53 o                         
   1   5   5       1603.88       1673.81        25.50 o                         
   2   5   5        161.93        127.48         7.42 o                         
   3   5   5          0.40         -1.05         6.55 o                         
   4   5   5         92.63         79.13         6.68 o                         
   5   5   5          0.00          0.67         5.11 o                         
   6   5   5         93.08        101.00         9.26 o                         
   7   5   5          9.37         14.22         7.23 o                         
   8   5   5       1355.09       1283.84        31.93 o                         
   9   5   5        223.45        186.11        16.70 o                         
  10   5   5        505.12        469.21        21.73 o                         
  11   5   5          2.50         -2.66        10.20 o                         
  12   5   5        122.00        132.44        14.75 o                         
  13   5   5         17.41         26.84        12.85 o                         
 -17   6   5          5.22         -6.07        13.66 o                         
 -16   6   5          8.83         15.18        12.90 o                         
 -15   6   5         24.68         -7.59        11.39 o                         
 -14   6   5         40.00         53.91        10.38 o                         
 -13   6   5         40.52         64.45        10.21 o                         
 -12   6   5        568.52        520.02        14.52 o                         
 -11   6   5        313.50        296.59        11.51 o                         
 -10   6   5         77.60         57.40         5.05 o                         
  -9   6   5        298.91        292.43        10.14 o                         
  -8   6   5         49.44         57.08         4.04 o                         
  -7   6   5        309.21        345.12         7.55 o                         
  -6   6   5         19.56          8.62         3.17 o                         
  -5   6   5       1747.63       1729.37        17.59 o                         
  -4   6   5        488.56        419.13         5.23 o                         
  -3   6   5       2102.72       2012.60        17.49 o                         
  -2   6   5       1341.17       1443.37        15.10 o                         
  -1   6   5        326.33        397.94         8.97 o                         
   0   6   5       1294.86       1384.39        18.93 o                         
   1   6   5         84.27        108.95        13.69 o                         
   2   6   5       4969.26       5278.78        57.66 o                         
   3   6   5        800.10        843.17        18.93 o                         
   4   6   5          2.29         -0.61         5.19 o                         
   5   6   5         50.29         52.75         6.76 o                         
   6   6   5        265.35        211.40         9.77 o                         
   7   6   5         15.33         25.69        23.15 o                         
   8   6   5         71.80         60.72        16.70 o                         
   9   6   5         64.84         74.39        17.46 o                         
  10   6   5         13.91         -4.71        10.46 o                         
  11   6   5         31.19         49.75        12.31 o                         
  12   6   5         22.82         14.99        11.53 o                         
  13   6   5          4.15          9.01        13.28 o                         
 -17   7   5         31.50         50.86        16.70 o                         
 -16   7   5         99.51        112.34        17.46 o                         
 -15   7   5         63.86         98.68        16.70 o                         
 -14   7   5        170.97        183.68        31.50 o                         
 -13   7   5        369.77        391.13        18.78 o                         
 -12   7   5        179.09        173.46        12.95 o                         
 -11   7   5        785.60        725.46        20.17 o                         
 -10   7   5        236.20        215.88         7.17 o                         
  -9   7   5         26.52         21.77         4.19 o                         
  -8   7   5        128.13        131.50         5.72 o                         
  -7   7   5       3130.38       3414.21        35.07 o                         
  -6   7   5        684.70        719.22        11.37 o                         
  -5   7   5       1072.59       1302.99        12.52 o                         
  -4   7   5       1660.16       1817.07        18.27 o                         
  -3   7   5        976.98        965.12        12.16 o                         
  -2   7   5         96.38         84.70         3.62 o                         
  -1   7   5        526.46        434.33         9.81 o                         
   0   7   5        973.11       1092.62        16.65 o                         
   1   7   5        958.16        977.64        19.72 o                         
   2   7   5        289.89        318.96         9.81 o                         
   3   7   5          3.73          4.87         5.47 o                         
   4   7   5        422.38        420.98        13.09 o                         
   5   7   5        173.59        177.60         9.46 o                         
   6   7   5        282.52        291.21        14.79 o                         
   7   7   5        107.42         77.12         9.41 o                         
   8   7   5        162.10        158.07        10.92 o                         
   9   7   5          3.19         -9.11        13.66 o                         
  10   7   5        156.48        144.22        20.49 o                         
  11   7   5         21.28         28.54        12.07 o                         
  12   7   5        108.35        155.05        17.08 o                         
  13   7   5         70.51        100.41        29.98 o                         
 -16   8   5         93.13        107.03        18.22 o                         
 -15   8   5         52.14         40.19        11.31 o                         
 -14   8   5        163.99        151.59        26.95 o                         
 -13   8   5         12.18         20.68        10.25 o                         
 -12   8   5         56.57         57.07        10.21 o                         
 -11   8   5          4.85          4.51         6.14 o                         
 -10   8   5        799.00        790.31        18.00 o                         
  -9   8   5         22.07         16.43         5.57 o                         
  -8   8   5        889.08        896.96        23.99 o                         
  -7   8   5        228.84        167.95         7.50 o                         
  -6   8   5        339.18        316.05         8.51 o                         
  -5   8   5       3085.46       3216.29        27.47 o                         
  -4   8   5        916.44        861.32        12.72 o                         
  -3   8   5        381.31        361.69         7.87 o                         
  -2   8   5        291.91        266.81         8.70 o                         
  -1   8   5        272.09        273.00         8.96 o                         
   0   8   5        209.92        228.04        10.08 o                         
   1   8   5         14.96         18.06         6.68 o                         
   2   8   5       1384.70       1351.54        20.43 o                         
   3   8   5        997.57        972.00        13.91 o                         
   4   8   5        595.59        645.31        25.38 o                         
   5   8   5        439.58        478.96        14.93 o                         
   6   8   5          9.19         12.07         7.32 o                         
   7   8   5        400.79        350.80        15.56 o                         
   8   8   5         52.31         59.01         8.50 o                         
   9   8   5         11.64         13.66        15.18 o                         
  10   8   5         14.76         27.33        15.94 o                         
  11   8   5         10.82          0.76        16.70 o                         
  12   8   5          1.24         -5.68        12.07 o                         
  13   8   5         22.16          2.79        15.56 o                         
 -16   9   5         18.93         18.98        15.18 o                         
 -15   9   5          2.59          6.05         8.03 o                         
 -14   9   5          0.66         -1.43         9.64 o                         
 -13   9   5         61.39         83.21         9.12 o                         
 -12   9   5        423.03        446.60        15.44 o                         
 -11   9   5         49.95         42.39         8.92 o                         
 -10   9   5       1753.86       1677.10        29.01 o                         
  -9   9   5        132.63        152.91        11.53 o                         
  -8   9   5         56.39         56.32         6.41 o                         
  -7   9   5        590.22        591.96        13.65 o                         
  -6   9   5       1878.90       1843.20        17.17 o                         
  -5   9   5       1679.63       1691.81        16.84 o                         
  -4   9   5        148.23        129.21         5.83 o                         
  -3   9   5          0.06         -0.55         4.04 o                         
  -2   9   5         19.02         19.06         4.85 o                         
  -1   9   5       1939.72       1915.52        25.54 o                         
   0   9   5        329.09        265.21        15.01 o                         
   1   9   5        104.58         88.83         8.22 o                         
   2   9   5        890.49        881.60        16.37 o                         
   3   9   5         75.20         74.05         8.01 o                         
   4   9   5          8.36          4.90         5.53 o                         
   5   9   5        224.91        186.29         9.09 o                         
   6   9   5          0.00         -0.34         7.70 o                         
   7   9   5        120.58        122.18        10.92 o                         
   8   9   5        851.25        844.65        29.98 o                         
   9   9   5          2.03         -5.31        15.18 o                         
  10   9   5        158.63        142.70        22.77 o                         
  11   9   5         12.79         37.19        18.98 o                         
  12   9   5          4.82         -0.47        12.85 o                         
 -15  10   5         20.40          6.42         8.68 o                         
 -14  10   5        262.10        293.08        14.04 o                         
 -13  10   5         60.22         53.83        13.76 o                         
 -12  10   5        182.21        196.94        11.61 o                         
 -11  10   5         46.01         34.99         7.68 o                         
 -10  10   5        158.25        150.59        10.45 o                         
  -9  10   5        171.56        141.24        13.07 o                         
  -8  10   5        522.35        505.15        18.87 o                         
  -7  10   5         28.68         38.37         7.68 o                         
  -6  10   5          4.48          1.66         3.35 o                         
  -5  10   5          7.69         -1.92         2.46 o                         
  -4  10   5        520.36        464.44        10.40 o                         
  -3  10   5        171.60        139.78         7.12 o                         
  -2  10   5        343.38        394.24        10.18 o                         
  -1  10   5        157.73        177.41         8.14 o                         
   0  10   5         24.15         32.24         5.96 o                         
   1  10   5         24.34         13.05         5.64 o                         
   2  10   5         65.50         81.93         9.53 o                         
   3  10   5         68.62         68.66         7.01 o                         
   4  10   5          2.65          6.07         6.04 o                         
   5  10   5        422.96        431.81        13.01 o                         
   6  10   5        470.33        505.49        15.95 o                         
   7  10   5         28.63         38.67         8.84 o                         
   8  10   5          3.80         -1.19         8.35 o                         
   9  10   5        195.73        188.24        23.53 o                         
  10  10   5         26.18         13.66        17.46 o                         
  11  10   5         19.61          2.28        17.46 o                         
  12  10   5          5.43          0.00        19.74 o                         
 -15  11   5         49.08         71.92        10.58 o                         
 -14  11   5        137.43        159.46        12.36 o                         
 -13  11   5         71.41         68.00         9.58 o                         
 -12  11   5          0.01          0.18         7.56 o                         
 -11  11   5         23.88         10.23         7.56 o                         
 -10  11   5         60.47         50.91         9.14 o                         
  -9  11   5        665.03        619.09        17.70 o                         
  -8  11   5          1.32          5.06         6.80 o                         
  -7  11   5         82.53         60.34         8.25 o                         
  -6  11   5         29.20         18.46         5.19 o                         
  -5  11   5        486.07        476.19        12.27 o                         
  -4  11   5        642.80        674.07        12.76 o                         
  -3  11   5          0.43          0.71         4.94 o                         
  -2  11   5        774.41        777.74        14.35 o                         
  -1  11   5       1522.59       1359.23        21.37 o                         
   0  11   5        426.93        387.32        12.10 o                         
   1  11   5        146.29        140.29         8.35 o                         
   2  11   5         33.81         32.39         6.68 o                         
   3  11   5         43.42         40.44         6.44 o                         
   4  11   5        167.31        186.35         9.61 o                         
   5  11   5         52.37         40.19         7.89 o                         
   6  11   5        267.21        234.46        11.88 o                         
   7  11   5          5.86         15.67         7.15 o                         
   8  11   5          0.75          7.57        10.69 o                         
   9  11   5         14.24         17.78        11.12 o                         
  10  11   5         30.23         39.47        18.22 o                         
  11  11   5          1.26          4.55        18.98 o                         
 -14  12   5         53.16         46.73        10.06 o                         
 -13  12   5        101.23        108.78        15.08 o                         
 -12  12   5        248.68        247.15        13.54 o                         
 -11  12   5        208.56        186.41        14.60 o                         
 -10  12   5         12.85          9.14         9.13 o                         
  -9  12   5         39.56         33.04         8.17 o                         
  -8  12   5          1.94          5.30         7.24 o                         
  -7  12   5       1130.53       1011.71        22.46 o                         
  -6  12   5        133.94        169.25        10.19 o                         
  -5  12   5        465.18        457.51        12.11 o                         
  -4  12   5        108.90        102.77         7.51 o                         
  -3  12   5        175.17        154.89         8.52 o                         
  -2  12   5         76.19         93.59         6.90 o                         
  -1  12   5        401.66        404.47        12.66 o                         
   0  12   5        241.12        225.47        10.09 o                         
   1  12   5        195.59        187.72         9.65 o                         
   2  12   5         15.18         14.83         6.15 o                         
   3  12   5        191.01        170.21        12.60 o                         
   4  12   5         50.77         53.12         8.23 o                         
   5  12   5        201.19        211.83        14.15 o                         
   6  12   5        265.72        264.57        12.62 o                         
   7  12   5         84.37         84.67         9.32 o                         
   8  12   5         24.39         38.30        12.21 o                         
   9  12   5        312.36        305.56        31.12 o                         
  10  12   5         78.39         65.02        13.92 o                         
 -13  13   5         34.47         26.95         9.30 o                         
 -12  13   5          0.09        -13.94        13.13 o                         
 -11  13   5         19.69         21.52         8.44 o                         
 -10  13   5         47.94         31.66         8.70 o                         
  -9  13   5         17.85         16.29         8.12 o                         
  -8  13   5         11.44         10.84         7.56 o                         
  -7  13   5          4.24         -5.41         7.24 o                         
  -6  13   5         28.97         21.74         7.73 o                         
  -5  13   5        107.11         92.50         7.15 o                         
  -4  13   5          0.01         -2.22         5.47 o                         
  -3  13   5        118.44         85.35         7.56 o                         
  -2  13   5        609.98        617.46        15.22 o                         
  -1  13   5          1.35         -0.65         5.81 o                         
   0  13   5        162.53        174.10         9.27 o                         
   1  13   5         13.51          3.61         6.04 o                         
   2  13   5         12.96         15.49         6.23 o                         
   3  13   5        290.92        252.01        13.91 o                         
   4  13   5          2.95          3.95        10.41 o                         
   5  13   5         66.44         76.35         9.36 o                         
   6  13   5         13.65          2.68         7.67 o                         
   7  13   5          3.23          2.98        10.91 o                         
   8  13   5         96.42        107.21        17.84 o                         
   9  13   5          7.17          6.21        12.07 o                         
  10  13   5         10.19         -1.82        19.36 o                         
 -13  14   5          3.28          7.70         9.18 o                         
 -12  14   5        155.81        165.75        14.91 o                         
 -11  14   5          0.51         -4.58         7.98 o                         
 -10  14   5          7.74          9.77         8.42 o                         
  -9  14   5        341.87        355.56        21.19 o                         
  -8  14   5         18.30         16.69         8.12 o                         
  -7  14   5         64.06         61.45        16.99 o                         
  -6  14   5         30.58         19.36         8.17 o                         
  -5  14   5        295.19        301.79        11.08 o                         
  -4  14   5        299.26        272.59        10.90 o                         
  -3  14   5         18.79         28.42         7.45 o                         
  -2  14   5        144.25        127.59        12.82 o                         
  -1  14   5        368.62        354.39        14.37 o                         
   0  14   5       1107.52       1006.17        23.51 o                         
   1  14   5        208.50        183.34        10.09 o                         
   2  14   5          0.01         14.19         7.89 o                         
   3  14   5          0.07        -10.20         6.80 o                         
   4  14   5          3.23         -8.35         7.15 o                         
   5  14   5         55.11         60.46         9.01 o                         
   6  14   5         67.39         78.72        15.97 o                         
   7  14   5        203.21        227.65        18.15 o                         
   8  14   5         14.99          7.22        17.46 o                         
   9  14   5         25.31         32.51        13.62 o                         
 -12  15   5         19.01         13.80        14.17 o                         
 -11  15   5          0.02         -7.70         8.53 o                         
 -10  15   5          1.07        -10.04         8.42 o                         
  -9  15   5         57.70         55.71         9.89 o                         
  -8  15   5          4.97          2.88         8.15 o                         
  -7  15   5         18.58         16.42         8.70 o                         
  -6  15   5         89.33         80.13        10.18 o                         
  -5  15   5        147.87        128.72        11.18 o                         
  -4  15   5          0.27          4.38         6.27 o                         
  -3  15   5        202.41        206.22        10.47 o                         
  -2  15   5         30.24         30.07         7.23 o                         
  -1  15   5        964.84        969.13        20.27 o                         
   0  15   5          8.11         19.50         7.98 o                         
   1  15   5          0.17          4.33         7.59 o                         
   2  15   5          0.36         -3.20         8.84 o                         
   3  15   5          0.00          1.11         9.40 o                         
   4  15   5        165.99        122.40        10.80 o                         
   5  15   5          4.32         -1.62        11.12 o                         
   6  15   5          7.88          1.71        10.96 o                         
   7  15   5         59.08         70.17        17.84 o                         
   8  15   5         40.42         29.78        13.66 o                         
 -10  16   5         82.10         63.76        10.89 o                         
  -9  16   5         74.56         69.81        14.50 o                         
  -8  16   5          0.95          6.33         8.68 o                         
  -7  16   5         13.35         29.01        10.69 o                         
  -6  16   5          1.85         -3.01         8.53 o                         
  -5  16   5          0.62          6.10         8.59 o                         
  -4  16   5        204.52        225.79        16.87 o                         
  -3  16   5         27.36          8.04         6.81 o                         
  -2  16   5          0.00          1.24         8.11 o                         
  -1  16   5          0.68         -9.71         6.95 o                         
   0  16   5         50.97         40.48         9.07 o                         
   1  16   5        327.32        263.74        16.36 o                         
   2  16   5          5.76          5.94         9.38 o                         
   3  16   5        499.87        531.00        38.33 o                         
   4  16   5        192.75        194.72        15.12 o                         
   5  16   5         64.28         57.48         9.90 o                         
   6  16   5         88.54         88.70        15.03 o                         
   7  16   5          0.54        -13.66        17.84 o                         
  -9  17   5        149.18        174.91        17.39 o                         
  -8  17   5         33.91         31.60        10.00 o                         
  -7  17   5        163.66        160.84        12.89 o                         
  -6  17   5          3.76          6.66         9.18 o                         
  -5  17   5          4.78          0.31         8.86 o                         
  -4  17   5        170.59        162.26        16.06 o                         
  -3  17   5         22.94         12.56         7.31 o                         
  -2  17   5         60.73         59.72         8.41 o                         
  -1  17   5         22.20          2.65         7.42 o                         
   0  17   5         62.78         62.08        14.53 o                         
   1  17   5        481.17        423.12        33.02 o                         
   2  17   5        100.70         90.77        13.28 o                         
   3  17   5         35.72         48.38        11.23 o                         
   4  17   5         40.47         34.45        11.23 o                         
   5  17   5         10.87         38.71        18.22 o                         
  -7  18   5          1.59          9.50        12.85 o                         
  -6  18   5          2.25        -11.25        11.77 o                         
  -5  18   5          3.94         -9.99        10.23 o                         
  -4  18   5         19.92         47.70        10.55 o                         
  -3  18   5         53.14         67.90        12.07 o                         
  -2  18   5         42.62         44.29         9.85 o                         
  -1  18   5         30.16         21.96         9.69 o                         
   0  18   5         76.42         68.93        13.92 o                         
   1  18   5         50.95         45.76        13.66 o                         
   2  18   5          5.94         -8.35        19.74 o                         
   3  18   5         55.11         23.60        20.11 o                         
  -4  19   5        103.10        112.70        16.85 o                         
  -3  19   5          6.04          3.80        16.70 o                         
  -2  19   5          1.28          3.80        15.94 o                         
  -1  19   5          2.16        -13.83         9.22 o                         
   0  19   5          0.25         -3.55         9.96 o                         
 -18   0   6          9.12         -0.76        10.63 o                         
 -17   0   6         25.84         12.14         9.87 o                         
 -16   0   6         10.64          9.11         9.11 o                         
 -15   0   6        600.43        563.22        21.25 o                         
 -14   0   6        236.25        250.49        13.66 o                         
 -13   0   6        197.41        211.02        11.39 o                         
 -12   0   6       2155.72       2097.50        37.62 o                         
 -11   0   6         65.01         78.94        15.18 o                         
 -10   0   6          0.16          6.83        11.39 o                         
  -9   0   6       1046.84        955.64        35.68 o                         
  -8   0   6       4150.10       4419.19       104.75 o                         
  -7   0   6         57.92         50.10        10.63 o                         
  -6   0   6       3519.05       4061.79        50.46 o                         
  -5   0   6        737.82        954.22        14.34 o                         
  -4   0   6        675.98        697.64         9.80 o                         
  -3   0   6        339.41        514.41         5.67 o                         
  -2   0   6         57.89         16.25         2.44 o                         
  -1   0   6       2300.03       2724.44        27.38 o                         
   0   0   6       1019.54       1169.35        20.83 o                         
   1   0   6        668.28        520.90        13.92 o                         
   2   0   6          3.74         -4.67         5.29 o                         
   3   0   6         81.91         63.23         6.92 o                         
   4   0   6       4862.85       4444.24       103.23 o                         
   5   0   6       2776.53       2863.90        72.87 o                         
   6   0   6       1550.03       1637.27        49.34 o                         
   7   0   6          5.44        -17.08        11.39 o                         
   8   0   6        334.05        277.05        23.53 o                         
   9   0   6          3.71         13.66        14.42 o                         
  10   0   6        150.14        155.61        20.49 o                         
  11   0   6         76.86         85.01        18.98 o                         
  12   0   6         10.06          8.35        15.94 o                         
  13   0   6        408.02        340.05        29.60 o                         
 -18   1   6         18.98         24.92        19.74 o                         
 -17   1   6          5.43          0.36         6.69 o                         
 -16   1   6          4.05          7.59         6.44 o                         
 -15   1   6        128.18        142.16         8.31 o                         
 -14   1   6         52.53         60.05         5.90 o                         
 -13   1   6         12.52          7.59        10.25 o                         
 -12   1   6          2.37          5.40         6.07 o                         
 -11   1   6         35.92         47.94         4.76 o                         
 -10   1   6        113.44         96.76        11.53 o                         
  -9   1   6        151.91        138.83        10.99 o                         
  -8   1   6        723.57        764.70        21.20 o                         
  -7   1   6        403.60        393.92         8.20 o                         
  -6   1   6        684.14        701.91         7.75 o                         
  -5   1   6       1304.12       1344.23        12.14 o                         
  -4   1   6        129.22        128.86         2.92 o                         
  -3   1   6       4022.59       4333.74        25.15 o                         
  -2   1   6       8342.87       8909.84        57.28 o                         
  -1   1   6       4811.34       5210.13        36.62 o                         
   0   1   6        157.80        152.91         3.94 o                         
   1   1   6         36.71         34.64         3.76 o                         
   2   1   6        159.53        174.62         9.63 o                         
   3   1   6          7.64         15.99         8.22 o                         
   4   1   6        129.06        123.33        10.28 o                         
   5   1   6        261.90        228.68        12.88 o                         
   6   1   6        225.66        197.76        39.85 o                         
   7   1   6        825.02        762.26        23.62 o                         
   8   1   6          3.66         -0.85         9.38 o                         
   9   1   6        172.50        166.66        14.22 o                         
  10   1   6          1.73         13.28        10.20 o                         
  11   1   6        166.59        205.08        41.75 o                         
  12   1   6         30.08         16.70        11.81 o                         
  13   1   6         24.59         11.48        16.32 o                         
 -18   2   6          2.01          8.35         8.35 o                         
 -17   2   6         47.55         47.85        11.01 o                         
 -16   2   6          9.16          8.25         6.37 o                         
 -15   2   6        195.29        231.93        11.23 o                         
 -14   2   6         31.42         34.25         5.62 o                         
 -13   2   6         80.92         90.09         5.69 o                         
 -12   2   6        555.50        548.87        11.59 o                         
 -11   2   6         39.19         34.73         4.16 o                         
 -10   2   6       1130.09       1065.69        19.19 o                         
  -9   2   6        356.14        393.87        11.97 o                         
  -8   2   6         18.93         15.67         3.81 o                         
  -7   2   6        195.89        174.95         4.72 o                         
  -6   2   6       1397.10       1526.84        23.12 o                         
  -5   2   6       2396.17       2582.88        21.07 o                         
  -4   2   6       1077.24       1090.11         9.05 o                         
  -3   2   6       1062.70        974.80        10.25 o                         
  -2   2   6        198.36        201.64         3.63 o                         
  -1   2   6        204.65        266.75         4.78 o                         
   0   2   6         74.32        119.95         4.69 o                         
   1   2   6         83.53         67.38         5.98 o                         
   2   2   6       2623.97       2590.77        31.26 o                         
   3   2   6       1647.52       1752.71        26.95 o                         
   4   2   6         73.70         69.19         6.46 o                         
   5   2   6         91.38         93.19         7.36 o                         
   6   2   6         30.56         29.36         9.38 o                         
   7   2   6        222.19        223.95        14.75 o                         
   8   2   6         22.21         25.05        10.20 o                         
   9   2   6          7.76        -13.69         9.12 o                         
  10   2   6        156.22        152.83        14.46 o                         
  11   2   6         55.86         62.45        12.60 o                         
  12   2   6         97.50         98.27        14.22 o                         
  13   2   6        169.32        168.34        26.19 o                         
 -18   3   6         10.58         19.07         8.31 o                         
 -17   3   6          3.59         -3.12         7.97 o                         
 -16   3   6         89.26        104.75        13.66 o                         
 -15   3   6        797.88        828.88        28.84 o                         
 -14   3   6         41.21         41.65         5.92 o                         
 -13   3   6          5.73         -0.11         4.50 o                         
 -12   3   6        107.00        121.41         6.50 o                         
 -11   3   6        986.01        964.78        19.85 o                         
 -10   3   6        411.85        421.76         9.63 o                         
  -9   3   6          6.22          6.81         5.70 o                         
  -8   3   6         13.29          3.64         2.85 o                         
  -7   3   6        110.51        146.16         5.35 o                         
  -6   3   6       2310.05       2201.53        18.33 o                         
  -5   3   6        322.12        379.42         5.22 o                         
  -4   3   6        958.49        984.43         8.68 o                         
  -3   3   6         66.33         73.16         2.23 o                         
  -2   3   6       3654.19       3733.11        25.71 o                         
  -1   3   6       5002.59       5503.32        41.23 o                         
   0   3   6       1790.27       2026.05        24.91 o                         
   1   3   6        720.80        749.80        20.31 o                         
   2   3   6          2.14         -3.64         4.01 o                         
   3   3   6        560.36        649.23        18.30 o                         
   4   3   6        182.05        203.99         9.38 o                         
   5   3   6         33.90         38.58         6.45 o                         
   6   3   6         24.59         31.50         9.62 o                         
   7   3   6        646.05        634.04        22.54 o                         
   8   3   6        342.12        279.83        17.08 o                         
   9   3   6        165.12        183.45        18.22 o                         
  10   3   6          0.07          7.18        20.11 o                         
  11   3   6         21.37        -12.14        10.20 o                         
  12   3   6         18.53         21.63        12.34 o                         
  13   3   6          0.08         15.92        12.85 o                         
 -17   4   6          3.49          2.28        12.14 o                         
 -16   4   6         25.04         27.33        11.39 o                         
 -15   4   6          0.28          6.83         9.87 o                         
 -14   4   6          1.09        -10.78         7.44 o                         
 -13   4   6         72.56         80.57         6.72 o                         
 -12   4   6        106.48         89.20         7.42 o                         
 -11   4   6         38.66         34.04         5.44 o                         
 -10   4   6          4.14          5.69         4.48 o                         
  -9   4   6        443.53        488.32        11.22 o                         
  -8   4   6        989.99       1035.43        17.20 o                         
  -7   4   6        919.42        880.51         8.92 o                         
  -6   4   6        850.77        827.43         8.70 o                         
  -5   4   6        449.90        406.71         5.49 o                         
  -4   4   6       1121.28       1296.71        10.91 o                         
  -3   4   6       1159.73       1475.73        13.38 o                         
  -2   4   6          1.35         13.50         2.15 o                         
  -1   4   6        214.85        227.03         5.57 o                         
   0   4   6       2053.95       2194.34        30.93 o                         
   1   4   6       1036.62       1033.14        18.20 o                         
   2   4   6       2535.66       2726.04        38.06 o                         
   3   4   6        116.82        128.10         9.26 o                         
   4   4   6        156.98        144.35         7.60 o                         
   5   4   6         82.39         83.30         7.67 o                         
   6   4   6         65.23         98.85         8.33 o                         
   7   4   6         43.16         65.17        11.27 o                         
   8   4   6          0.04         -3.04         9.12 o                         
   9   4   6          6.09          7.47         9.92 o                         
  10   4   6          8.05         -1.07        10.46 o                         
  11   4   6         62.80         72.93        13.14 o                         
  12   4   6        109.25        137.40        22.77 o                         
  13   4   6         16.60         16.27        13.14 o                         
 -17   5   6          2.32          9.11        12.90 o                         
 -16   5   6         38.82         16.70        12.14 o                         
 -15   5   6         17.98         -0.45        23.15 o                         
 -14   5   6        144.12        148.54        11.79 o                         
 -13   5   6        633.16        583.68        14.78 o                         
 -12   5   6        344.83        361.11        11.85 o                         
 -11   5   6          3.64         11.09         5.41 o                         
 -10   5   6        130.99        108.46         4.84 o                         
  -9   5   6         21.61         18.32         3.42 o                         
  -8   5   6        449.61        462.43         8.11 o                         
  -7   5   6        497.16        499.00         8.11 o                         
  -6   5   6       1736.00       1971.66        21.23 o                         
  -5   5   6        162.76        174.10         5.15 o                         
  -4   5   6         24.11         35.28         1.85 o                         
  -3   5   6          7.51         29.89         2.26 o                         
  -2   5   6         28.03         18.19         2.70 o                         
  -1   5   6         70.68        115.41         9.19 o                         
   0   5   6        418.91        520.64        11.76 o                         
   1   5   6        268.10        282.48        10.06 o                         
   2   5   6        130.33        161.40         8.33 o                         
   3   5   6        433.40        468.98        13.20 o                         
   4   5   6        293.91        298.11        11.52 o                         
   5   5   6        302.03        304.86        11.98 o                         
   6   5   6        292.41        277.04        12.28 o                         
   7   5   6        166.53        159.50         9.76 o                         
   8   5   6         15.64          9.98         9.49 o                         
   9   5   6          0.00        -14.49         9.66 o                         
  10   5   6        152.27        117.23        14.22 o                         
  11   5   6          1.80          9.65        12.52 o                         
  12   5   6        263.17        265.18        19.59 o                         
  13   5   6         17.23         36.32        14.22 o                         
 -17   6   6          0.63          0.00        12.90 o                         
 -16   6   6          3.64         25.05        12.90 o                         
 -15   6   6          3.82          5.85         8.94 o                         
 -14   6   6         45.44         47.58         9.82 o                         
 -13   6   6         14.80         10.22         8.14 o                         
 -12   6   6        362.47        370.24        20.97 o                         
 -11   6   6         40.16         28.12         8.04 o                         
 -10   6   6          9.83         10.36         4.16 o                         
  -9   6   6          4.80          8.09         3.42 o                         
  -8   6   6         34.35         23.36         3.62 o                         
  -7   6   6       1349.45       1274.46        15.56 o                         
  -6   6   6        729.09        716.84        10.84 o                         
  -5   6   6        429.20        451.53         7.70 o                         
  -4   6   6       1180.64       1241.70        10.73 o                         
  -3   6   6         95.57         88.04         3.57 o                         
  -2   6   6       1179.79       1257.42        15.61 o                         
  -1   6   6        116.70        144.46         6.51 o                         
   0   6   6         43.12         51.94         4.89 o                         
   1   6   6        315.11        380.05         7.52 o                         
   2   6   6         93.20         88.03         7.13 o                         
   3   6   6          3.68          7.30         5.56 o                         
   4   6   6        123.62        136.79         8.68 o                         
   5   6   6          0.94          8.59         6.01 o                         
   6   6   6        123.77        114.62         8.79 o                         
   7   6   6        652.54        577.10        19.32 o                         
   8   6   6          0.17         -3.99         9.38 o                         
   9   6   6        112.13         73.26        17.84 o                         
  10   6   6          4.05         -4.17        10.73 o                         
  11   6   6         41.34         74.75        13.95 o                         
  12   6   6          5.80         12.90        12.88 o                         
  13   6   6         37.42         46.29        14.22 o                         
 -17   7   6          1.59        -15.18        12.90 o                         
 -16   7   6         72.89         91.85        15.94 o                         
 -15   7   6         55.69         47.80        12.90 o                         
 -14   7   6          2.64         -0.55         8.75 o                         
 -13   7   6         18.67         18.22         9.11 o                         
 -12   7   6        240.54        282.52        15.84 o                         
 -11   7   6          2.70          8.09         4.72 o                         
 -10   7   6         96.85         88.34         6.38 o                         
  -9   7   6         60.98         42.58         4.96 o                         
  -8   7   6         29.06         35.04         4.20 o                         
  -7   7   6          9.96          9.85         3.86 o                         
  -6   7   6       1352.59       1598.45        22.05 o                         
  -5   7   6         39.91         53.41         3.64 o                         
  -4   7   6         47.17         53.75         3.08 o                         
  -3   7   6        229.20        245.47         6.55 o                         
  -2   7   6          4.97          7.41         4.11 o                         
  -1   7   6         46.63         43.93         4.81 o                         
   0   7   6        545.50        572.26        17.20 o                         
   1   7   6         64.27         61.72         5.67 o                         
   2   7   6        374.75        319.42         9.58 o                         
   3   7   6          0.03          0.28         5.91 o                         
   4   7   6        138.97        118.15        14.61 o                         
   5   7   6          3.44          9.12         6.76 o                         
   6   7   6         27.79         37.18         9.84 o                         
   7   7   6         68.80         64.23         8.97 o                         
   8   7   6         15.30         18.39         9.87 o                         
   9   7   6         14.91          8.35        10.73 o                         
  10   7   6         91.13         94.35        18.98 o                         
  11   7   6          1.49        -11.01        11.27 o                         
  12   7   6         85.63         43.90        14.22 o                         
 -16   8   6          2.01         -7.59        12.90 o                         
 -15   8   6          0.03        -10.78         9.29 o                         
 -14   8   6          0.08         -3.25         9.11 o                         
 -13   8   6         26.20         23.62         7.22 o                         
 -12   8   6        193.81        165.04         9.85 o                         
 -11   8   6         42.74         42.43         7.08 o                         
 -10   8   6        268.67        231.09        13.50 o                         
  -9   8   6         16.93         15.60         5.75 o                         
  -8   8   6          0.09         -7.70         5.13 o                         
  -7   8   6        619.14        617.50        13.35 o                         
  -6   8   6          2.75         -1.15         4.87 o                         
  -5   8   6          3.12          2.31         3.19 o                         
  -4   8   6        395.83        385.64        10.02 o                         
  -3   8   6        611.28        568.41         8.42 o                         
  -2   8   6        843.03        906.76        15.06 o                         
  -1   8   6        216.41        198.90        17.86 o                         
   0   8   6         42.82         65.54         5.95 o                         
   1   8   6         84.62        100.88         6.89 o                         
   2   8   6        641.68        638.44        13.80 o                         
   3   8   6          4.98          3.60         5.67 o                         
   4   8   6         19.54         13.32         7.08 o                         
   5   8   6        155.11        177.76        10.53 o                         
   6   8   6         75.26         62.07         9.41 o                         
   7   8   6        390.96        350.31        16.40 o                         
   8   8   6        197.03        173.66        12.50 o                         
   9   8   6          1.84        -22.01        15.18 o                         
  10   8   6        117.71        130.72        15.29 o                         
  11   8   6        351.21        384.60        22.81 o                         
  12   8   6          9.47         10.63        13.42 o                         
 -16   9   6          6.43          1.11         8.85 o                         
 -15   9   6          0.01          2.53         7.67 o                         
 -14   9   6        133.08        148.00        12.52 o                         
 -13   9   6         13.12          9.45         7.22 o                         
 -12   9   6         37.83         24.94         7.44 o                         
 -11   9   6          0.44         14.03         6.75 o                         
 -10   9   6         33.41         40.91         7.22 o                         
  -9   9   6         74.57         68.55         7.75 o                         
  -8   9   6          0.07          2.79         9.90 o                         
  -7   9   6        727.47        733.65        14.94 o                         
  -6   9   6         37.37         41.39         5.73 o                         
  -5   9   6         84.78         74.71         3.81 o                         
  -4   9   6          0.01          5.04         3.72 o                         
  -3   9   6        484.88        468.29         8.35 o                         
  -2   9   6        251.25        281.56        10.52 o                         
  -1   9   6         95.40        103.52         6.75 o                         
   0   9   6         78.84         76.77         6.56 o                         
   1   9   6        598.30        617.13        13.98 o                         
   2   9   6        111.17        119.44         8.00 o                         
   3   9   6        188.07        162.84         8.58 o                         
   4   9   6        158.67        158.26        10.19 o                         
   5   9   6         31.70         41.73         7.58 o                         
   6   9   6          5.86          5.62        11.77 o                         
   7   9   6         16.68         28.63         8.97 o                         
   8   9   6          4.49         -3.49         7.23 o                         
   9   9   6         17.28         14.42        17.46 o                         
  10   9   6        119.81        131.32        22.77 o                         
  11   9   6         24.40         28.44        14.22 o                         
 -15  10   6         70.48         77.17         9.89 o                         
 -14  10   6         26.53         20.64         8.03 o                         
 -13  10   6         16.52         21.86         7.68 o                         
 -12  10   6         38.86         47.99         8.23 o                         
 -11  10   6         10.00          3.31         7.08 o                         
 -10  10   6        453.91        463.00        15.63 o                         
  -9  10   6         63.98         82.28         8.25 o                         
  -8  10   6          1.13          4.04         6.54 o                         
  -7  10   6         81.34         68.36        12.71 o                         
  -6  10   6        224.50        197.86         6.58 o                         
  -5  10   6         24.03         28.32         5.37 o                         
  -4  10   6        234.99        229.27         7.99 o                         
  -3  10   6         85.17         78.81         5.87 o                         
  -2  10   6          0.30         -0.04         5.07 o                         
  -1  10   6        316.26        339.71        11.44 o                         
   0  10   6       1476.57       1451.75        23.34 o                         
   1  10   6         26.23         17.72         6.57 o                         
   2  10   6        195.98        227.28        11.18 o                         
   3  10   6        139.34        152.64        13.34 o                         
   4  10   6         74.47         84.13         7.60 o                         
   5  10   6        250.63        215.17        11.43 o                         
   6  10   6          4.85          6.89         6.96 o                         
   7  10   6         18.30         24.12        11.01 o                         
   8  10   6          0.38          0.00        15.94 o                         
   9  10   6         19.62          2.28        16.70 o                         
  10  10   6         48.42         72.87        22.01 o                         
  11  10   6          8.16        -26.19        17.46 o                         
 -15  11   6         84.79         75.82        10.62 o                         
 -14  11   6          3.91          4.75         8.42 o                         
 -13  11   6        327.34        341.03        18.73 o                         
 -12  11   6          3.92         -0.70         7.27 o                         
 -11  11   6          3.72          9.11         7.42 o                         
 -10  11   6          1.56          0.17         7.15 o                         
  -9  11   6        481.04        427.60        15.55 o                         
  -8  11   6          6.23         -1.15         6.80 o                         
  -7  11   6         63.08         81.47         8.74 o                         
  -6  11   6         87.32         88.60         5.75 o                         
  -5  11   6         84.60         83.07         7.03 o                         
  -4  11   6         17.15         19.95         5.79 o                         
  -3  11   6          1.95         10.05         5.98 o                         
  -2  11   6         74.93         65.30         6.45 o                         
  -1  11   6       3326.31       3190.88        39.81 o                         
   0  11   6        830.24        870.41        17.56 o                         
   1  11   6        164.64        150.32         8.98 o                         
   2  11   6        285.78        297.59        11.61 o                         
   3  11   6          4.13          2.53         6.06 o                         
   4  11   6        133.59        115.34         8.24 o                         
   5  11   6          6.80          1.77         6.96 o                         
   6  11   6          0.58          7.86         7.34 o                         
   7  11   6        238.09        219.81        13.52 o                         
   8  11   6        117.07        108.12        14.46 o                         
   9  11   6         13.77         18.84        12.21 o                         
  10  11   6        185.86        202.67        27.33 o                         
 -14  12   6         23.97         11.62        12.65 o                         
 -13  12   6         16.11         21.05         8.86 o                         
 -12  12   6         94.03         89.65        10.18 o                         
 -11  12   6         15.54         21.18         8.17 o                         
 -10  12   6          4.48         11.91         7.98 o                         
  -9  12   6          1.11          7.77         7.56 o                         
  -8  12   6          9.04          8.11         7.42 o                         
  -7  12   6          1.31         -5.40         6.94 o                         
  -6  12   6        166.35        184.12        11.21 o                         
  -5  12   6        178.51        205.11        14.51 o                         
  -4  12   6         88.91         87.10         7.15 o                         
  -3  12   6       1027.78       1037.30        19.01 o                         
  -2  12   6        159.53        178.87         8.45 o                         
  -1  12   6        117.78        117.84         8.30 o                         
   0  12   6        153.00        140.22         8.56 o                         
   1  12   6         35.66         29.05         6.60 o                         
   2  12   6        785.48        826.30        17.47 o                         
   3  12   6         97.43        106.76         8.48 o                         
   4  12   6         90.28         85.08         9.04 o                         
   5  12   6          1.69         -1.56         7.25 o                         
   6  12   6         23.16         23.51         8.08 o                         
   7  12   6        164.95        159.14        19.38 o                         
   8  12   6         24.34         26.84        11.77 o                         
   9  12   6        123.78        161.52        16.75 o                         
  10  12   6          0.16          7.69        12.54 o                         
 -13  13   6        112.31        109.69        11.65 o                         
 -12  13   6         11.40          7.40         8.30 o                         
 -11  13   6          2.31          0.42        10.63 o                         
 -10  13   6        107.12         94.09        10.50 o                         
  -9  13   6          3.52          1.95         8.67 o                         
  -8  13   6         75.18         87.20         9.70 o                         
  -7  13   6        142.28        141.91        11.46 o                         
  -6  13   6        422.62        446.12        16.44 o                         
  -5  13   6        474.03        443.70        12.82 o                         
  -4  13   6          0.07         -7.78         5.18 o                         
  -3  13   6         49.91         44.14         6.68 o                         
  -2  13   6          3.10         -2.41         6.79 o                         
  -1  13   6        402.45        420.62        15.18 o                         
   0  13   6         23.67         10.85         6.37 o                         
   1  13   6        182.73        167.25        10.52 o                         
   2  13   6         39.54         50.74         7.27 o                         
   3  13   6          1.79          1.00        10.79 o                         
   4  13   6         30.22         24.29         8.15 o                         
   5  13   6          0.47          5.47         7.54 o                         
   6  13   6         16.95         16.93        10.86 o                         
   7  13   6          0.82         11.26        11.31 o                         
   8  13   6          1.66          0.07        11.77 o                         
   9  13   6         98.34        119.66        25.43 o                         
 -13  14   6        111.75        124.45        13.61 o                         
 -12  14   6        198.34        195.70        13.46 o                         
 -11  14   6          0.64          3.36         8.59 o                         
 -10  14   6         18.19         15.48         8.86 o                         
  -9  14   6          3.56          4.40         8.42 o                         
  -8  14   6        249.33        216.35        13.20 o                         
  -7  14   6         45.22         45.65         9.18 o                         
  -6  14   6        110.04         96.82        10.33 o                         
  -5  14   6          6.47          1.90        11.90 o                         
  -4  14   6         16.27          5.57         6.06 o                         
  -3  14   6          1.68         -5.32         6.11 o                         
  -2  14   6          2.00          4.99         6.57 o                         
  -1  14   6         94.05         93.55         9.81 o                         
   0  14   6         12.88          8.13         9.61 o                         
   1  14   6        114.04        127.06        10.30 o                         
   2  14   6         59.97         76.41         9.62 o                         
   3  14   6          0.12          1.38         7.42 o                         
   4  14   6          9.81         16.57        10.88 o                         
   5  14   6          8.41         12.33         8.25 o                         
   6  14   6         26.69         42.13         8.91 o                         
   7  14   6          9.65         -1.95        12.31 o                         
   8  14   6         49.46         69.41        14.69 o                         
 -12  15   6         17.12         26.29        10.03 o                         
 -11  15   6          3.93          6.57        12.59 o                         
 -10  15   6          0.04         -9.77         8.74 o                         
  -9  15   6         90.92         94.23        11.02 o                         
  -8  15   6         16.10         12.83         8.74 o                         
  -7  15   6         14.39          1.81         8.23 o                         
  -6  15   6         13.09         14.17        12.40 o                         
  -5  15   6          5.88         -6.69         8.00 o                         
  -4  15   6         43.61         42.88        11.72 o                         
  -3  15   6         60.91         52.44         9.31 o                         
  -2  15   6         42.22         37.62         7.68 o                         
  -1  15   6        109.22        132.07        12.49 o                         
   0  15   6         42.51         53.01         9.07 o                         
   1  15   6        151.34        150.87        11.35 o                         
   2  15   6         69.25         67.82        14.42 o                         
   3  15   6         92.22        108.11        13.28 o                         
   4  15   6         12.51          2.28         9.29 o                         
   5  15   6        147.84        172.85        20.63 o                         
   6  15   6         87.09        116.82        15.23 o                         
   7  15   6         34.80         50.48        29.98 o                         
 -10  16   6         94.75        107.28        12.22 o                         
  -9  16   6          0.67         -2.91         9.14 o                         
  -8  16   6          9.55         -8.69        12.43 o                         
  -7  16   6        455.99        479.13        19.51 o                         
  -6  16   6        117.66         98.85        11.08 o                         
  -5  16   6        917.63        955.30        24.78 o                         
  -4  16   6         66.65         81.17        10.96 o                         
  -3  16   6        100.89        122.46         9.31 o                         
  -2  16   6         55.32         61.13         8.50 o                         
  -1  16   6          1.26          1.73         7.10 o                         
   0  16   6          2.91         -1.31         7.98 o                         
   1  16   6         48.76         45.83        13.28 o                         
   2  16   6          0.00          1.48         9.62 o                         
   3  16   6         55.92         65.29        11.77 o                         
   4  16   6         16.92        -10.88         9.62 o                         
   5  16   6          5.06          0.76        21.63 o                         
   6  16   6          0.01          1.52        16.70 o                         
  -9  17   6          2.91         11.49        10.18 o                         
  -8  17   6          0.20         -8.16         9.79 o                         
  -7  17   6         64.59         55.36        10.89 o                         
  -6  17   6         29.25         34.32        14.71 o                         
  -5  17   6         10.80          7.77         9.41 o                         
  -4  17   6          5.65         10.14         9.30 o                         
  -3  17   6         10.26         13.94         9.45 o                         
  -2  17   6         54.61         62.03         8.99 o                         
  -1  17   6         68.94         82.91        10.83 o                         
   0  17   6         14.64         10.01        23.94 o                         
   1  17   6         63.42         47.08        11.53 o                         
   2  17   6        167.06        170.04        15.03 o                         
   3  17   6        115.16        105.32        15.94 o                         
   4  17   6         24.35         18.09        11.46 o                         
  -7  18   6        176.94        203.57        15.08 o                         
  -6  18   6          5.24          9.50        10.03 o                         
  -5  18   6         77.00        101.88        16.96 o                         
  -4  18   6         39.88         51.27        10.90 o                         
  -3  18   6         13.33          9.43        10.33 o                         
  -2  18   6         22.17         20.80        12.40 o                         
  -1  18   6         12.76         -8.06         9.16 o                         
   0  18   6         69.79         62.43        11.11 o                         
   1  18   6         84.15         93.69        33.78 o                         
   2  18   6          7.08          9.87        11.27 o                         
 -18   1   7        207.00        284.19        29.22 o                         
 -17   1   7          0.05          9.01         6.15 o                         
 -16   1   7          0.14          2.93         5.69 o                         
 -15   1   7         76.56         82.74         6.44 o                         
 -14   1   7        130.91        131.38        19.74 o                         
 -13   1   7        166.24        144.22        18.98 o                         
 -12   1   7         16.17         15.24         6.46 o                         
 -11   1   7          0.39          8.73         9.12 o                         
 -10   1   7        644.89        690.42        28.84 o                         
  -9   1   7         90.85         90.60        12.14 o                         
  -8   1   7       2516.61       2825.70        32.74 o                         
  -7   1   7        210.12        241.25         4.33 o                         
  -6   1   7          7.47          6.45         1.75 o                         
  -5   1   7       3100.82       3434.29        26.40 o                         
  -4   1   7        836.16        928.69         8.03 o                         
  -3   1   7         78.01        101.28         2.56 o                         
  -2   1   7       3865.39       4236.01        27.70 o                         
  -1   1   7       1743.10       2156.28        18.28 o                         
   0   1   7        283.89        330.83         8.69 o                         
   1   1   7        104.85        119.87         6.79 o                         
   2   1   7        301.29        275.86         8.58 o                         
   3   1   7        686.25        562.98        13.98 o                         
   4   1   7       1038.29       1043.17        22.49 o                         
   5   1   7        284.98        269.99        15.18 o                         
   6   1   7        376.17        348.09        17.93 o                         
   7   1   7        115.14        105.41        12.88 o                         
   8   1   7        316.71        293.37        16.64 o                         
   9   1   7         27.51         17.07        10.46 o                         
  10   1   7        200.24        164.83        15.29 o                         
  11   1   7        277.56        251.34        17.97 o                         
  12   1   7         58.86         57.91        13.68 o                         
  13   1   7         98.78         79.53        15.29 o                         
 -18   2   7        134.61        177.62        10.99 o                         
 -17   2   7        208.49        222.44        11.27 o                         
 -16   2   7        289.23        271.45        11.77 o                         
 -15   2   7        552.65        554.05        14.16 o                         
 -14   2   7        210.95        242.10         8.56 o                         
 -13   2   7         19.53         15.76         7.74 o                         
 -12   2   7         23.84         24.22         6.11 o                         
 -11   2   7         24.95         31.65         5.14 o                         
 -10   2   7        128.15        125.75         6.86 o                         
  -9   2   7         13.57         12.28         4.48 o                         
  -8   2   7          1.56          4.11         2.69 o                         
  -7   2   7         38.19         21.10         3.13 o                         
  -6   2   7       1918.44       1802.17        15.52 o                         
  -5   2   7       1481.75       1428.68        13.07 o                         
  -4   2   7        306.61        320.51         4.98 o                         
  -3   2   7        574.87        552.95         5.62 o                         
  -2   2   7       4264.45       4709.58        33.44 o                         
  -1   2   7         67.07        109.82         4.70 o                         
   0   2   7        150.22        149.73         9.54 o                         
   1   2   7          8.11         22.09         4.47 o                         
   2   2   7        475.97        491.52        11.36 o                         
   3   2   7         52.22         71.59         6.66 o                         
   4   2   7        107.53         91.87         9.13 o                         
   5   2   7         21.63         17.58         6.90 o                         
   6   2   7         86.35         61.98        15.56 o                         
   7   2   7        119.71        124.71        13.39 o                         
   8   2   7          2.26        -12.90         9.38 o                         
   9   2   7          0.33         -9.49        12.52 o                         
  10   2   7          3.21          5.05        10.99 o                         
  11   2   7        174.00        201.42        17.15 o                         
  12   2   7          5.81          4.93        11.81 o                         
  13   2   7          7.26         17.26        13.14 o                         
 -18   3   7        100.00        117.10        10.16 o                         
 -17   3   7         14.11         24.08         6.92 o                         
 -16   3   7         21.02         18.22         9.87 o                         
 -15   3   7         35.07         47.91        17.46 o                         
 -14   3   7        335.77        268.68         9.63 o                         
 -13   3   7         13.39         14.59         4.97 o                         
 -12   3   7        163.72        175.74         7.04 o                         
 -11   3   7        458.45        522.56        10.85 o                         
 -10   3   7         82.77        100.65         4.76 o                         
  -9   3   7         59.45         49.84         3.97 o                         
  -8   3   7         51.05         43.31         3.98 o                         
  -7   3   7        518.71        555.60         8.44 o                         
  -6   3   7        822.28        707.21         9.71 o                         
  -5   3   7       1077.98       1236.64        11.99 o                         
  -4   3   7          6.95          7.25         1.76 o                         
  -3   3   7       1356.34       1225.82        10.48 o                         
  -2   3   7       6471.46       7127.01        46.72 o                         
  -1   3   7       2804.94       3161.35        27.38 o                         
   0   3   7        675.53        792.61        21.15 o                         
   1   3   7       3741.57       4204.43        47.85 o                         
   2   3   7         63.83        116.96        10.08 o                         
   3   3   7        172.06        137.84         8.53 o                         
   4   3   7       2006.12       2000.46        31.43 o                         
   5   3   7        456.15        490.66        14.85 o                         
   6   3   7        638.12        612.16        22.27 o                         
   7   3   7       1779.16       1765.17        39.18 o                         
   8   3   7         44.10         22.52        10.46 o                         
   9   3   7         51.81         26.18        10.99 o                         
  10   3   7         27.56         36.81        12.34 o                         
  11   3   7          2.49          8.35        11.81 o                         
  12   3   7         21.90         40.61        13.42 o                         
  13   3   7          0.03          0.82        13.08 o                         
 -18   4   7        119.90        140.04        11.23 o                         
 -17   4   7        598.85        628.49        27.33 o                         
 -16   4   7        102.93        100.95        12.90 o                         
 -15   4   7         49.28         40.38        12.14 o                         
 -14   4   7        624.55        606.07        14.52 o                         
 -13   4   7        759.36        760.75        15.52 o                         
 -12   4   7        708.73        647.29        13.86 o                         
 -11   4   7         68.85         62.36         6.65 o                         
 -10   4   7         20.34         12.25         4.38 o                         
  -9   4   7        165.26        190.21         6.87 o                         
  -8   4   7         66.07         86.23         2.88 o                         
  -7   4   7        230.30        255.14         4.78 o                         
  -6   4   7        330.44        331.15         5.53 o                         
  -5   4   7       2427.54       2560.55        20.66 o                         
  -4   4   7         81.03        108.81         3.69 o                         
  -3   4   7        274.86        229.93         4.36 o                         
  -2   4   7        218.05        258.77         5.09 o                         
  -1   4   7       2901.76       2976.46        27.89 o                         
   0   4   7          0.27          7.94         5.70 o                         
   1   4   7         16.53         28.01         4.69 o                         
   2   4   7          9.96         26.89         5.17 o                         
   3   4   7          0.62         -0.73         5.38 o                         
   4   4   7        667.87        642.72        14.23 o                         
   5   4   7         96.46         96.45         8.70 o                         
   6   4   7        206.72        166.33        10.27 o                         
   7   4   7         92.90         95.91        16.32 o                         
   8   4   7        207.96        161.81        14.75 o                         
   9   4   7          1.06        -13.50        10.16 o                         
  10   4   7         14.83         19.24        11.53 o                         
  11   4   7         19.32         16.37        12.31 o                         
  12   4   7         95.35         98.89        15.54 o                         
 -17   5   7         14.77         23.53        12.90 o                         
 -16   5   7         92.45         83.89        11.37 o                         
 -15   5   7         15.07         22.50         8.71 o                         
 -14   5   7         16.91         28.02         8.39 o                         
 -13   5   7        121.71        105.25         7.40 o                         
 -12   5   7        222.24        201.50         9.14 o                         
 -11   5   7        483.10        470.06        12.47 o                         
 -10   5   7          8.11          9.57         3.40 o                         
  -9   5   7          1.49         -0.70         2.85 o                         
  -8   5   7         17.08         12.39         3.25 o                         
  -7   5   7         36.51         30.90         3.21 o                         
  -6   5   7        578.51        502.83         8.06 o                         
  -5   5   7        131.24        107.50         5.43 o                         
  -4   5   7          1.91          4.98         1.46 o                         
  -3   5   7        203.70        211.35         5.01 o                         
  -2   5   7         94.69        133.20         5.15 o                         
  -1   5   7        250.59        265.54         6.70 o                         
   0   5   7        464.88        432.37         8.53 o                         
   1   5   7        799.56        890.34        30.77 o                         
   2   5   7         14.15         33.43         6.14 o                         
   3   5   7         33.25         43.29         6.80 o                         
   4   5   7        403.22        395.37        17.31 o                         
   5   5   7         20.36         12.53         6.06 o                         
   6   5   7        435.79        374.69        24.93 o                         
   7   5   7         82.01         77.22         8.56 o                         
   8   5   7        751.42        704.38        25.49 o                         
   9   5   7        246.97        262.85        18.23 o                         
  10   5   7         22.30        -11.89        10.99 o                         
  11   5   7        128.83        186.83        17.15 o                         
  12   5   7         19.91         20.11        13.42 o                         
 -17   6   7        228.77        268.70        21.25 o                         
 -16   6   7         80.49         59.03        10.92 o                         
 -15   6   7        313.30        353.47        18.05 o                         
 -14   6   7        162.19        143.56        15.18 o                         
 -13   6   7          0.04          0.00         8.14 o                         
 -12   6   7         88.46         86.48        10.36 o                         
 -11   6   7        739.58        720.99        14.68 o                         
 -10   6   7        214.20        207.74         7.39 o                         
  -9   6   7       1006.25        868.74        12.45 o                         
  -8   6   7        193.59        201.43         6.62 o                         
  -7   6   7        292.67        321.16         7.58 o                         
  -6   6   7          2.78          6.35         3.45 o                         
  -5   6   7       2654.86       2580.71        25.01 o                         
  -4   6   7       1672.58       1736.50        14.22 o                         
  -3   6   7       1134.92       1074.45        11.85 o                         
  -2   6   7        810.90        836.80        10.72 o                         
  -1   6   7        421.00        473.56         8.51 o                         
   0   6   7        716.80        841.11        11.86 o                         
   1   6   7        546.29        477.46        16.64 o                         
   2   6   7         99.93        106.68         8.08 o                         
   3   6   7          0.01         -4.90         6.14 o                         
   4   6   7        685.59        718.25        22.86 o                         
   5   6   7          2.34         16.38         7.15 o                         
   6   6   7         54.32         68.05         8.36 o                         
   7   6   7         53.63         79.72        14.14 o                         
   8   6   7        442.88        411.04        52.37 o                         
   9   6   7         86.82         81.71        13.66 o                         
  10   6   7          0.05        -13.85        12.90 o                         
  11   6   7          0.96         -9.87        11.81 o                         
  12   6   7         97.49         98.26        16.08 o                         
 -17   7   7         98.57        121.45        17.46 o                         
 -16   7   7         73.90        105.29        12.75 o                         
 -15   7   7          2.45         -5.19         9.26 o                         
 -14   7   7        137.34        159.12        13.62 o                         
 -13   7   7        242.39        225.55        10.57 o                         
 -12   7   7         23.09         20.59         6.24 o                         
 -11   7   7          4.84         12.32         4.88 o                         
 -10   7   7         39.39         38.70         5.38 o                         
  -9   7   7          5.95          3.83         4.17 o                         
  -8   7   7        431.11        367.63         9.00 o                         
  -7   7   7         32.98         20.95         4.98 o                         
  -6   7   7         20.63         35.22         5.42 o                         
  -5   7   7         21.89         20.51         4.94 o                         
  -4   7   7        186.16        194.12         5.07 o                         
  -3   7   7        566.68        611.93        10.00 o                         
  -2   7   7         77.81         78.72         6.14 o                         
  -1   7   7       4118.43       4368.64        73.40 o                         
   0   7   7       1533.77       1515.97        21.65 o                         
   1   7   7        424.98        476.87        11.99 o                         
   2   7   7        214.02        196.52        14.22 o                         
   3   7   7         11.42          2.82         7.39 o                         
   4   7   7        961.75        982.11        41.35 o                         
   5   7   7        181.96        158.98        10.35 o                         
   6   7   7        355.70        368.66        16.75 o                         
   7   7   7        650.43        681.96        18.71 o                         
   8   7   7         88.98        123.58         9.93 o                         
   9   7   7        301.80        294.70        31.88 o                         
  10   7   7          0.24         -4.61        18.60 o                         
  11   7   7         76.18         90.30        27.33 o                         
  12   7   7          0.81         -5.86        13.66 o                         
 -16   8   7         36.21         31.86        12.90 o                         
 -15   8   7          6.92         21.23         7.58 o                         
 -14   8   7          0.26        -12.66         8.44 o                         
 -13   8   7          4.30          8.45         8.79 o                         
 -12   8   7         39.64         40.22         7.15 o                         
 -11   8   7          3.05          6.26         6.93 o                         
 -10   8   7         36.64         36.05         7.43 o                         
  -9   8   7        149.80        152.73         7.66 o                         
  -8   8   7        640.95        586.48        13.20 o                         
  -7   8   7          2.63          6.70         5.07 o                         
  -6   8   7        501.25        482.83        12.25 o                         
  -5   8   7        921.30        955.30        10.82 o                         
  -4   8   7        475.09        515.81        10.41 o                         
  -3   8   7        162.71        152.94         6.42 o                         
  -2   8   7         11.01          7.48         4.69 o                         
  -1   8   7         55.75         49.21         5.45 o                         
   0   8   7        408.72        361.88        16.11 o                         
   1   8   7         73.97         63.42         6.91 o                         
   2   8   7        450.05        415.62        12.39 o                         
   3   8   7         96.39         80.16         7.89 o                         
   4   8   7         68.36         58.34         8.03 o                         
   5   8   7         20.72         17.27        11.31 o                         
   6   8   7         23.68         25.00         8.71 o                         
   7   8   7          9.76          8.30         8.73 o                         
   8   8   7         41.36         46.13         9.54 o                         
   9   8   7          4.31         15.89        11.77 o                         
  10   8   7         39.05         36.70        13.92 o                         
  11   8   7        159.31        143.96        17.44 o                         
 -16   9   7         68.08         73.16        13.13 o                         
 -15   9   7         36.55         40.03         8.70 o                         
 -14   9   7          1.75          3.61         7.29 o                         
 -13   9   7         71.79         61.27         8.37 o                         
 -12   9   7         25.88         23.84         7.44 o                         
 -11   9   7        100.79        109.04         8.95 o                         
 -10   9   7        148.07        151.68         9.99 o                         
  -9   9   7        110.67        120.31         8.68 o                         
  -8   9   7        792.91        826.65        18.98 o                         
  -7   9   7          3.98         -6.76         6.62 o                         
  -6   9   7       1172.45       1171.32        21.47 o                         
  -5   9   7         72.77         85.13         5.32 o                         
  -4   9   7       1158.41       1215.69        17.10 o                         
  -3   9   7        297.62        272.23         8.42 o                         
  -2   9   7       2102.85       2099.79        27.68 o                         
  -1   9   7        154.48        159.52        10.22 o                         
   0   9   7          0.19         -4.91         5.15 o                         
   1   9   7         55.68         45.78         6.75 o                         
   2   9   7         31.23         32.91         6.61 o                         
   3   9   7        131.72        121.67         8.29 o                         
   4   9   7          4.01          2.98         5.90 o                         
   5   9   7          1.22         -0.78         8.73 o                         
   6   9   7          4.75        -10.93         7.58 o                         
   7   9   7         19.24         16.97        11.39 o                         
   8   9   7         37.15         27.79         9.27 o                         
   9   9   7         21.71         44.02        18.98 o                         
  10   9   7          1.23         -8.45        28.46 o                         
  11   9   7         34.70         32.04        16.70 o                         
 -15  10   7         11.47         24.73         9.20 o                         
 -14  10   7         80.88         84.53         9.51 o                         
 -13  10   7          5.26          3.04         7.42 o                         
 -12  10   7         51.17         61.93         8.87 o                         
 -11  10   7        517.13        506.03        16.71 o                         
 -10  10   7        455.39        422.07        21.10 o                         
  -9  10   7        211.64        179.93        10.53 o                         
  -8  10   7          3.58         13.78         6.80 o                         
  -7  10   7         17.38         16.50         7.35 o                         
  -6  10   7         64.18         64.21         5.46 o                         
  -5  10   7        676.02        724.43        14.08 o                         
  -4  10   7         40.70         42.84         6.06 o                         
  -3  10   7         85.29         94.40         6.48 o                         
  -2  10   7       1033.18       1112.37        18.67 o                         
  -1  10   7        183.38        189.55        12.71 o                         
   0  10   7        121.17        139.69         8.23 o                         
   1  10   7        241.48        220.76        17.20 o                         
   2  10   7        358.69        309.29        24.98 o                         
   3  10   7        260.70        243.99        13.59 o                         
   4  10   7        703.52        727.96        16.47 o                         
   5  10   7        678.73        663.49        18.68 o                         
   6  10   7         74.28         82.52         9.26 o                         
   7  10   7         19.11         24.02         9.08 o                         
   8  10   7         31.91         63.00        18.98 o                         
   9  10   7         13.83         26.57        19.74 o                         
  10  10   7         28.29         29.07        14.46 o                         
 -15  11   7          6.03         18.85        12.91 o                         
 -14  11   7          3.34          0.30         8.12 o                         
 -13  11   7          1.16         -4.80         7.54 o                         
 -12  11   7          1.31         -0.01         7.68 o                         
 -11  11   7        236.73        232.29        12.67 o                         
 -10  11   7         96.86        105.03         9.55 o                         
  -9  11   7         20.16         26.41         7.70 o                         
  -8  11   7          9.47         11.77         7.25 o                         
  -7  11   7          1.92         -5.13         6.90 o                         
  -6  11   7        105.50        108.66         9.56 o                         
  -5  11   7        118.87        129.74         7.39 o                         
  -4  11   7        493.43        507.21        13.18 o                         
  -3  11   7         11.65         15.35         9.53 o                         
  -2  11   7        125.24        113.41         7.83 o                         
  -1  11   7        191.47        192.47        11.83 o                         
   0  11   7        185.84        185.39         9.47 o                         
   1  11   7         51.71         56.72         7.00 o                         
   2  11   7         10.17          4.74         6.04 o                         
   3  11   7          0.03          7.35         6.14 o                         
   4  11   7        215.78        200.88        14.91 o                         
   5  11   7         56.89         60.24         9.01 o                         
   6  11   7         18.59         35.54         8.62 o                         
   7  11   7          0.05          2.98         7.32 o                         
   8  11   7        102.18        146.66        15.77 o                         
   9  11   7         41.59         29.39        13.28 o                         
  10  11   7         29.89         45.54        22.01 o                         
 -14  12   7          0.27         -6.98         8.56 o                         
 -13  12   7          5.41         -2.19         8.12 o                         
 -12  12   7          9.20         17.85         8.30 o                         
 -11  12   7         33.26         27.76         8.57 o                         
 -10  12   7        128.82        137.21        10.74 o                         
  -9  12   7          3.14         -0.49         7.58 o                         
  -8  12   7         98.62         89.92        10.47 o                         
  -7  12   7        170.70        147.99        10.58 o                         
  -6  12   7         96.99        105.14         9.76 o                         
  -5  12   7         42.43         57.58         7.12 o                         
  -4  12   7         27.49         33.89         6.32 o                         
  -3  12   7       1136.90       1046.87        19.38 o                         
  -2  12   7        137.38        145.67         9.09 o                         
  -1  12   7         17.61         16.72         7.20 o                         
   0  12   7          2.28         -1.21         5.67 o                         
   1  12   7          2.52         -1.04         5.47 o                         
   2  12   7        129.17        113.42        10.85 o                         
   3  12   7         11.45          6.31         6.29 o                         
   4  12   7         43.13         51.28         8.87 o                         
   5  12   7         71.98         77.04        10.29 o                         
   6  12   7        134.67        113.42        10.80 o                         
   7  12   7          3.32          7.01         8.08 o                         
   8  12   7          0.96          2.68        11.31 o                         
   9  12   7         32.19         34.72        17.46 o                         
 -13  13   7        108.81        134.39        14.32 o                         
 -12  13   7         51.92         39.59         9.32 o                         
 -11  13   7         56.47         57.40         9.70 o                         
 -10  13   7          0.25         -9.67         7.54 o                         
  -9  13   7         75.57         73.36         9.81 o                         
  -8  13   7         53.59         38.93         8.61 o                         
  -7  13   7         54.14         53.53        10.29 o                         
  -6  13   7        365.72        413.18        16.88 o                         
  -5  13   7        107.98         96.44        10.18 o                         
  -4  13   7         53.06         69.81         7.11 o                         
  -3  13   7         51.35         53.11         7.13 o                         
  -2  13   7         25.80         35.88         7.05 o                         
  -1  13   7        159.37        134.89        11.40 o                         
   0  13   7         15.17          3.18         7.24 o                         
   1  13   7        142.36        111.69         9.85 o                         
   2  13   7          4.24          8.65         6.58 o                         
   3  13   7        530.73        518.12        24.94 o                         
   4  13   7          1.26         -7.57        10.55 o                         
   5  13   7          3.83         23.80         8.33 o                         
   6  13   7        110.28        110.36        10.89 o                         
   7  13   7         14.15         15.58        12.54 o                         
   8  13   7        294.42        312.40        21.50 o                         
 -12  14   7         12.91         -5.87         8.74 o                         
 -11  14   7          4.96          2.14         8.86 o                         
 -10  14   7         39.22         57.36         9.76 o                         
  -9  14   7          0.01         -6.86         8.00 o                         
  -8  14   7         66.84         90.30        10.64 o                         
  -7  14   7         88.96         85.90        10.14 o                         
  -6  14   7         15.22         13.08         8.47 o                         
  -5  14   7        111.17        135.33        11.50 o                         
  -4  14   7          1.82         -0.51         5.91 o                         
  -3  14   7         15.68         17.50         6.72 o                         
  -2  14   7        124.24        123.56        14.96 o                         
  -1  14   7         32.40         35.37         8.08 o                         
   0  14   7       1250.31       1229.86        25.88 o                         
   1  14   7        142.71        138.01        11.12 o                         
   2  14   7         14.85         25.09         9.92 o                         
   3  14   7        251.75        251.02        15.77 o                         
   4  14   7         30.58         43.43         9.10 o                         
   5  14   7         18.33         11.51         8.50 o                         
   6  14   7         10.40         10.02         9.01 o                         
   7  14   7          0.30         -0.21        15.56 o                         
 -11  15   7         68.12         65.29        10.94 o                         
 -10  15   7          5.07          1.68         9.25 o                         
  -9  15   7          5.34          0.20         8.74 o                         
  -8  15   7          3.56         -4.04         8.17 o                         
  -7  15   7         68.16         76.88        13.47 o                         
  -6  15   7        135.79        144.43        12.32 o                         
  -5  15   7        195.17        187.73        16.34 o                         
  -4  15   7          0.02          2.12         9.70 o                         
  -3  15   7        344.90        333.13        23.12 o                         
  -2  15   7         17.78         31.84         8.44 o                         
  -1  15   7        230.14        254.83        14.35 o                         
   0  15   7         24.10         28.68        10.16 o                         
   1  15   7        361.06        337.47        18.25 o                         
   2  15   7          3.68          9.49        12.52 o                         
   3  15   7        106.16        105.51        13.08 o                         
   4  15   7        232.41        254.28        16.53 o                         
   5  15   7        173.36        184.35        15.12 o                         
   6  15   7        108.04         96.40        20.49 o                         
 -10  16   7          0.13        -10.30         9.34 o                         
  -9  16   7         34.14         30.20        10.33 o                         
  -8  16   7         23.19         27.92        10.24 o                         
  -7  16   7         22.12         22.31         9.74 o                         
  -6  16   7          6.15         11.97         9.45 o                         
  -5  16   7         85.44         79.02        10.90 o                         
  -4  16   7         35.25         24.31         9.56 o                         
  -3  16   7         20.85         15.28         7.17 o                         
  -2  16   7          9.79          0.63         7.16 o                         
  -1  16   7         66.08         71.21         9.04 o                         
   0  16   7         14.07         15.90         9.92 o                         
   1  16   7         31.61         28.94        11.77 o                         
   2  16   7         72.25         99.21        13.39 o                         
   3  16   7        133.94        161.70        14.69 o                         
   4  16   7          2.67         -3.80        10.16 o                         
   5  16   7         24.30         38.46        11.64 o                         
  -8  17   7          1.01         -8.34         9.49 o                         
  -7  17   7         44.32         37.38        10.66 o                         
  -6  17   7         17.85         21.80        10.33 o                         
  -5  17   7         12.89         21.23        10.20 o                         
  -4  17   7          7.13          9.18        10.02 o                         
  -3  17   7         21.86         37.10        10.62 o                         
  -2  17   7        323.87        356.29        20.07 o                         
  -1  17   7          0.61         12.30         8.93 o                         
   0  17   7        339.85        390.73        20.12 o                         
   1  17   7        171.73        178.70        15.29 o                         
   2  17   7         25.95         33.59        11.77 o                         
   3  17   7         70.47         62.21        12.31 o                         
  -6  18   7          0.98        -12.27         9.78 o                         
  -5  18   7          6.72          3.66        10.11 o                         
  -4  18   7          1.43         -0.75        10.06 o                         
  -3  18   7        243.74        294.67        42.08 o                         
  -2  18   7         28.52         19.61        13.29 o                         
  -1  18   7          7.16         -6.67         9.70 o                         
   0  18   7          0.79         -2.67         9.76 o                         
   1  18   7        195.62        210.20        28.84 o                         
 -18   0   8         17.22          9.11         9.11 o                         
 -17   0   8        167.26        206.46        14.42 o                         
 -16   0   8         12.48         19.74         6.83 o                         
 -15   0   8         30.20         17.46         6.07 o                         
 -14   0   8         47.29         63.76        18.22 o                         
 -13   0   8         85.61         74.39        15.94 o                         
 -12   0   8         18.32         24.29        13.66 o                         
 -11   0   8          0.61         -3.04        14.42 o                         
 -10   0   8         56.14         77.42        16.70 o                         
  -9   0   8        815.02        833.44        33.40 o                         
  -8   0   8        694.74        662.49        14.53 o                         
  -7   0   8       2913.66       3173.90        41.64 o                         
  -6   0   8        563.64        586.74         9.11 o                         
  -5   0   8          0.51          4.49         2.96 o                         
  -4   0   8       4316.61       4606.73        47.81 o                         
  -3   0   8       3218.91       3216.16        32.16 o                         
  -2   0   8       3654.10       4153.31        37.49 o                         
  -1   0   8       2881.18       3163.36        50.91 o                         
   0   0   8       2745.28       3194.04        64.90 o                         
   1   0   8        752.05        739.31        19.00 o                         
   2   0   8        105.87        102.18        12.52 o                         
   3   0   8        882.40        892.23        22.69 o                         
   4   0   8        631.80        604.20        29.60 o                         
   5   0   8       3824.42       3842.31        96.40 o                         
   6   0   8       1784.96       1674.46        53.89 o                         
   7   0   8         96.67         90.33        16.70 o                         
   8   0   8       1212.77       1216.76        46.30 o                         
   9   0   8        236.99        183.69        23.53 o                         
  10   0   8         87.00         76.66        19.74 o                         
  11   0   8        428.64        365.86        30.36 o                         
  12   0   8         38.54         48.58        20.49 o                         
 -18   1   8         82.55         93.76         8.05 o                         
 -17   1   8          5.55         -3.49         5.29 o                         
 -16   1   8        264.30        281.67         8.03 o                         
 -15   1   8          6.41          5.11         3.22 o                         
 -14   1   8         32.19         38.39         6.23 o                         
 -13   1   8        172.08        188.15        15.00 o                         
 -12   1   8          7.12         -1.12         8.94 o                         
 -11   1   8        266.15        269.53        29.60 o                         
 -10   1   8         55.48         35.17         9.12 o                         
  -9   1   8         75.69         68.82         7.60 o                         
  -8   1   8        652.48        675.42         8.39 o                         
  -7   1   8       1321.74       1421.31        13.27 o                         
  -6   1   8        396.77        413.96         8.58 o                         
  -5   1   8        119.46        115.19         3.34 o                         
  -4   1   8        238.93        226.21         4.21 o                         
  -3   1   8        548.48        595.63         6.28 o                         
  -2   1   8         11.96         21.92         2.39 o                         
  -1   1   8        152.65        197.80         6.94 o                         
   0   1   8        164.60        144.83         8.52 o                         
   1   1   8        366.83        402.47        10.19 o                         
   2   1   8         38.60         33.42         5.26 o                         
   3   1   8          7.57          5.73         6.01 o                         
   4   1   8        342.45        325.83        20.80 o                         
   5   1   8        352.78        380.88        17.93 o                         
   6   1   8        372.88        349.21        26.95 o                         
   7   1   8        220.04        179.48        14.69 o                         
   8   1   8         97.81         90.13        13.08 o                         
   9   1   8          4.04          7.41        12.90 o                         
  10   1   8         14.92         13.06        12.07 o                         
  11   1   8         15.94         -1.25        12.07 o                         
  12   1   8          2.31         32.26        13.95 o                         
 -18   2   8        140.38        139.78         9.08 o                         
 -17   2   8        138.94        192.34        14.42 o                         
 -16   2   8        475.77        496.01        13.39 o                         
 -15   2   8          6.88          3.07         4.07 o                         
 -14   2   8        178.67        202.19        24.67 o                         
 -13   2   8          8.48         14.31        11.77 o                         
 -12   2   8        186.39        160.98        10.75 o                         
 -11   2   8          9.17         15.45         5.10 o                         
 -10   2   8        186.73        190.74        15.16 o                         
  -9   2   8          7.48          7.50         3.22 o                         
  -8   2   8          1.69         -3.43         4.93 o                         
  -7   2   8        708.34        802.67         8.26 o                         
  -6   2   8       1717.96       1818.13        16.27 o                         
  -5   2   8        535.96        511.49        11.43 o                         
  -4   2   8        954.49       1155.14        10.13 o                         
  -3   2   8        609.70        661.92         7.06 o                         
  -2   2   8        929.03        977.52        13.32 o                         
  -1   2   8        464.70        560.45         9.89 o                         
   0   2   8        686.35        609.84        12.03 o                         
   1   2   8        423.98        401.32        12.93 o                         
   2   2   8          7.30          3.21         5.77 o                         
   3   2   8        276.93        258.78        20.38 o                         
   4   2   8        114.07        128.78         9.25 o                         
   5   2   8         75.56         73.16         8.56 o                         
   6   2   8         12.85         24.95        18.60 o                         
   7   2   8        132.73        124.15        13.66 o                         
   8   2   8         32.25         24.35        14.80 o                         
   9   2   8         33.49         43.48        20.49 o                         
  10   2   8          4.37        -12.27        10.99 o                         
  11   2   8         50.83         54.64        14.42 o                         
  12   2   8          3.02         -2.90        13.14 o                         
 -18   3   8          6.40         13.84         6.92 o                         
 -17   3   8        294.48        364.34        19.74 o                         
 -16   3   8        341.16        331.33        15.82 o                         
 -15   3   8        133.71        135.51         8.86 o                         
 -14   3   8         92.10         86.39         8.55 o                         
 -13   3   8        271.79        276.83        15.69 o                         
 -12   3   8        486.20        440.79        10.01 o                         
 -11   3   8        235.98        209.35         6.94 o                         
 -10   3   8         21.72         30.24         4.28 o                         
  -9   3   8        319.49        315.78         8.98 o                         
  -8   3   8        749.19        674.46         9.85 o                         
  -7   3   8         22.30         15.91         2.27 o                         
  -6   3   8         50.03         44.06         2.82 o                         
  -5   3   8         89.61         81.58         3.84 o                         
  -4   3   8        197.20        224.11         4.84 o                         
  -3   3   8       1408.00       1499.50        12.61 o                         
  -2   3   8        160.31        163.72         4.73 o                         
  -1   3   8       1304.51       1513.24        16.71 o                         
   0   3   8       1804.65       2037.76        26.34 o                         
   1   3   8        134.50        119.65         6.63 o                         
   2   3   8         30.96         31.47         5.55 o                         
   3   3   8          0.10          4.13         6.23 o                         
   4   3   8       1747.18       1729.38        29.10 o                         
   5   3   8         87.15         98.91        10.50 o                         
   6   3   8       1181.53       1075.21        30.06 o                         
   7   3   8        193.49        226.00        46.30 o                         
   8   3   8        145.65        167.70        15.29 o                         
   9   3   8          3.35          9.87        15.94 o                         
  10   3   8          0.37         15.94        12.34 o                         
  11   3   8          4.35         17.14        12.60 o                         
  12   3   8         12.29          1.58        16.32 o                         
 -18   4   8          8.00          3.04         7.11 o                         
 -17   4   8         16.67         15.18        10.63 o                         
 -16   4   8         39.91         34.26        12.14 o                         
 -15   4   8        397.13        391.82        39.85 o                         
 -14   4   8          5.19          3.51         5.84 o                         
 -13   4   8        195.82        186.24         8.46 o                         
 -12   4   8        222.29        203.49        13.58 o                         
 -11   4   8          0.99         -3.23         4.50 o                         
 -10   4   8        608.71        627.66        10.18 o                         
  -9   4   8        769.14        758.49         8.89 o                         
  -8   4   8         82.45         69.38         3.02 o                         
  -7   4   8         11.81         11.14         2.54 o                         
  -6   4   8        149.44        132.63         3.98 o                         
  -5   4   8        223.61        211.58         5.37 o                         
  -4   4   8        228.90        240.32         3.66 o                         
  -3   4   8        523.65        584.09         8.43 o                         
  -2   4   8        113.44        112.16         4.19 o                         
  -1   4   8         62.89         67.16         4.52 o                         
   0   4   8       3763.12       3848.43        44.72 o                         
   1   4   8        238.99        212.97        11.55 o                         
   2   4   8         13.76         15.35         5.55 o                         
   3   4   8        587.27        620.76        15.23 o                         
   4   4   8        934.16        902.24        19.78 o                         
   5   4   8        833.99        846.96        20.72 o                         
   6   4   8         57.58         55.68        11.34 o                         
   7   4   8        234.72        268.74        17.71 o                         
   8   4   8          8.03          5.04        10.99 o                         
   9   4   8          0.87         -5.02        32.26 o                         
  10   4   8          4.09         15.56        11.81 o                         
  11   4   8          0.04          0.76        16.70 o                         
  12   4   8         34.81         44.05        20.49 o                         
 -17   5   8        156.41        177.62        16.70 o                         
 -16   5   8        158.29        126.93        12.40 o                         
 -15   5   8        231.12        231.87        18.22 o                         
 -14   5   8         50.49         47.70         8.97 o                         
 -13   5   8       2351.89       2212.49        33.62 o                         
 -12   5   8        261.58        253.45        10.10 o                         
 -11   5   8          3.61          2.10         4.09 o                         
 -10   5   8        675.88        647.91        10.43 o                         
  -9   5   8       1591.75       1521.62        17.52 o                         
  -8   5   8       1589.60       1601.59        17.13 o                         
  -7   5   8         54.41         62.21         3.95 o                         
  -6   5   8        297.48        307.40         7.08 o                         
  -5   5   8        105.31        117.62         4.65 o                         
  -4   5   8        106.86        136.43         3.93 o                         
  -3   5   8          2.73          4.86         2.28 o                         
  -2   5   8       1283.32       1395.86        14.58 o                         
  -1   5   8         69.24         76.85         4.31 o                         
   0   5   8        480.24        516.90        10.16 o                         
   1   5   8         14.77         10.46         5.25 o                         
   2   5   8          0.11          0.53         5.40 o                         
   3   5   8       1346.17       1381.52        22.13 o                         
   4   5   8         11.63         29.79         7.23 o                         
   5   5   8        136.60        147.98        10.56 o                         
   6   5   8       1091.79       1099.88        32.92 o                         
   7   5   8         59.27         50.74         8.66 o                         
   8   5   8         19.90         16.35        11.53 o                         
   9   5   8          2.79          7.81        11.39 o                         
  10   5   8         10.20         10.37        12.07 o                         
  11   5   8         56.06         69.47        14.75 o                         
 -17   6   8         63.29         56.90        11.49 o                         
 -16   6   8         12.80         12.61         9.66 o                         
 -15   6   8         99.22         85.62        11.09 o                         
 -14   6   8          4.00         23.24        13.66 o                         
 -13   6   8         34.65         31.09         6.34 o                         
 -12   6   8        250.54        264.27        10.55 o                         
 -11   6   8        617.10        555.35        11.71 o                         
 -10   6   8        748.23        818.67        14.49 o                         
  -9   6   8        266.09        250.65         9.17 o                         
  -8   6   8         12.27         13.56         3.84 o                         
  -7   6   8        612.03        612.69        10.49 o                         
  -6   6   8        972.32        889.12        13.45 o                         
  -5   6   8         66.58         91.83         4.23 o                         
  -4   6   8         76.92         68.94         3.29 o                         
  -3   6   8         79.19         83.37         4.38 o                         
  -2   6   8          3.81          0.85         3.04 o                         
  -1   6   8         30.85         28.53         3.67 o                         
   0   6   8        374.32        378.45        11.87 o                         
   1   6   8          8.19         13.81         9.80 o                         
   2   6   8         13.17         11.15         6.90 o                         
   3   6   8        454.45        481.26        15.01 o                         
   4   6   8        673.78        644.62        15.63 o                         
   5   6   8        139.13        154.96         9.03 o                         
   6   6   8        145.56        144.23        10.41 o                         
   7   6   8         34.09         22.71         8.75 o                         
   8   6   8        210.51        173.28        21.63 o                         
   9   6   8         51.64         35.64        12.60 o                         
  10   6   8         75.12        116.53        17.46 o                         
  11   6   8        132.78        168.51        18.25 o                         
 -17   7   8          3.87         13.88        10.67 o                         
 -16   7   8        175.76        175.74        25.43 o                         
 -15   7   8         52.50         64.34        11.23 o                         
 -14   7   8         15.54         13.29         6.46 o                         
 -13   7   8         18.78         12.76         6.29 o                         
 -12   7   8         29.05         31.57         6.53 o                         
 -11   7   8         54.84         51.95         5.79 o                         
 -10   7   8        513.26        457.86        11.55 o                         
  -9   7   8       1311.29       1270.96        16.77 o                         
  -8   7   8         30.09         19.31         5.31 o                         
  -7   7   8          2.48          6.54         4.98 o                         
  -6   7   8       3459.73       3517.96        41.94 o                         
  -5   7   8        527.96        599.82         9.61 o                         
  -4   7   8        111.63        106.29         4.21 o                         
  -3   7   8        397.43        456.57         9.22 o                         
  -2   7   8         55.41         49.71         7.56 o                         
  -1   7   8        247.82        252.43        10.20 o                         
   0   7   8         54.08         48.14         6.14 o                         
   1   7   8        173.40        185.95         8.58 o                         
   2   7   8          2.90          4.37         6.59 o                         
   3   7   8        526.33        498.32        16.91 o                         
   4   7   8        161.69        130.95        12.07 o                         
   5   7   8         34.94         37.10         6.72 o                         
   6   7   8         88.08         77.76         9.21 o                         
   7   7   8         53.60         63.17         8.84 o                         
   8   7   8        276.12        289.80        19.36 o                         
   9   7   8        126.86        130.06        16.70 o                         
  10   7   8         56.89         60.68        13.68 o                         
  11   7   8         18.65         29.60        14.49 o                         
 -16   8   8          8.16          0.21        10.21 o                         
 -15   8   8          0.12         -7.21         9.26 o                         
 -14   8   8        244.62        244.06        11.80 o                         
 -13   8   8          3.18         -0.07         6.24 o                         
 -12   8   8          0.95         -1.55         7.16 o                         
 -11   8   8          8.20         15.26         6.53 o                         
 -10   8   8        594.99        607.37        17.38 o                         
  -9   8   8        286.68        269.21        20.99 o                         
  -8   8   8         18.19         14.14         5.81 o                         
  -7   8   8        664.44        655.20        14.29 o                         
  -6   8   8       1860.03       1786.33        25.40 o                         
  -5   8   8          7.90          7.67         3.40 o                         
  -4   8   8       1578.57       1529.11        19.52 o                         
  -3   8   8        238.17        237.55        11.76 o                         
  -2   8   8         50.84         61.77         5.93 o                         
  -1   8   8        540.40        525.37        22.46 o                         
   0   8   8         82.97         97.99         8.22 o                         
   1   8   8         46.51         46.24         6.56 o                         
   2   8   8        386.39        352.30        12.07 o                         
   3   8   8        856.57        792.72        19.77 o                         
   4   8   8         12.06         18.53         8.48 o                         
   5   8   8        675.10        683.19        33.40 o                         
   6   8   8         90.83         70.31        10.57 o                         
   7   8   8        125.99        120.65        10.75 o                         
   8   8   8         27.69         44.41         8.61 o                         
   9   8   8          7.02         -4.77        12.07 o                         
  10   8   8        119.55        163.21        18.79 o                         
 -16   9   8          3.89         -7.59        14.80 o                         
 -15   9   8         27.96         16.43         8.05 o                         
 -14   9   8          9.11         11.84        14.56 o                         
 -13   9   8          1.08          3.24         7.15 o                         
 -12   9   8          0.09         -0.28         6.84 o                         
 -11   9   8        243.72        210.65        17.80 o                         
 -10   9   8         21.83         19.11         6.69 o                         
  -9   9   8         17.99         34.70         7.08 o                         
  -8   9   8        103.15         89.28         8.57 o                         
  -7   9   8         22.21          9.85         6.90 o                         
  -6   9   8         73.46         62.11         8.74 o                         
  -5   9   8        185.41        202.24         6.32 o                         
  -4   9   8         87.43         91.25         6.63 o                         
  -3   9   8       1260.02       1231.32        17.66 o                         
  -2   9   8         16.81          7.08         5.31 o                         
  -1   9   8        375.81        388.11        20.71 o                         
   0   9   8        177.14        162.67         8.67 o                         
   1   9   8         38.42         52.49         6.82 o                         
   2   9   8        263.03        240.17        11.20 o                         
   3   9   8        171.70        176.81         9.97 o                         
   4   9   8        163.14        160.97         9.45 o                         
   5   9   8          0.11          9.44        12.52 o                         
   6   9   8          6.43         14.49        11.77 o                         
   7   9   8          4.22          2.99         8.97 o                         
   8   9   8          6.52          6.45        27.33 o                         
   9   9   8         67.96         97.87        29.98 o                         
  10   9   8        126.28        163.45        37.95 o                         
 -15  10   8         14.04         10.69         8.60 o                         
 -14  10   8         55.43         63.96        12.12 o                         
 -13  10   8         35.61         37.04         8.42 o                         
 -12  10   8         89.31         80.80         9.12 o                         
 -11  10   8         19.62         11.21         7.37 o                         
 -10  10   8        393.70        377.01        14.78 o                         
  -9  10   8        161.59        144.95        10.14 o                         
  -8  10   8        128.16        141.40        20.63 o                         
  -7  10   8         83.48         92.37        14.19 o                         
  -6  10   8         85.66         73.46         8.78 o                         
  -5  10   8         28.01         49.79         5.64 o                         
  -4  10   8        845.37        870.43        20.33 o                         
  -3  10   8        125.34        151.89         8.52 o                         
  -2  10   8        162.40        190.39         8.67 o                         
  -1  10   8         53.42         57.26         6.96 o                         
   0  10   8         20.17         16.11         6.22 o                         
   1  10   8         44.82         24.66         6.37 o                         
   2  10   8          0.02         -2.15         5.79 o                         
   3  10   8          0.04          7.93         6.29 o                         
   4  10   8         26.71         25.63         7.79 o                         
   5  10   8        244.08        215.17        12.06 o                         
   6  10   8          1.65          2.99         7.88 o                         
   7  10   8          0.99          3.75         8.97 o                         
   8  10   8          5.05          8.35        16.70 o                         
   9  10   8         10.53          4.95        13.39 o                         
 -15  11   8          7.48         10.73         9.28 o                         
 -14  11   8          1.30         -3.70         7.98 o                         
 -13  11   8          1.53         -3.83         7.35 o                         
 -12  11   8          0.01          2.31         8.76 o                         
 -11  11   8         19.62         10.27         7.98 o                         
 -10  11   8         25.13         19.10         7.79 o                         
  -9  11   8         99.95         86.96         9.01 o                         
  -8  11   8        270.96        239.97        12.02 o                         
  -7  11   8        964.97        953.78        36.40 o                         
  -6  11   8         39.90         25.32         7.56 o                         
  -5  11   8        201.21        162.65         7.87 o                         
  -4  11   8        227.31        205.72         8.99 o                         
  -3  11   8        170.95        179.29         8.86 o                         
  -2  11   8         53.53         54.13         7.48 o                         
  -1  11   8        214.55        262.24        11.91 o                         
   0  11   8       1011.33        988.49        18.71 o                         
   1  11   8        191.05        226.89        11.72 o                         
   2  11   8          0.24          3.48         6.22 o                         
   3  11   8          0.71         -1.44         6.22 o                         
   4  11   8       2046.01       2139.19        36.50 o                         
   5  11   8         34.23         46.29         8.95 o                         
   6  11   8        189.33        200.96        12.39 o                         
   7  11   8         13.03         25.44         8.74 o                         
   8  11   8          1.87        -11.91        11.12 o                         
   9  11   8          6.26         19.58        11.02 o                         
 -14  12   8          1.58         -0.40         8.56 o                         
 -13  12   8          8.17         -3.86         8.30 o                         
 -12  12   8         55.93         45.79         9.36 o                         
 -11  12   8          0.79          2.06         7.79 o                         
 -10  12   8          8.85         21.89         8.03 o                         
  -9  12   8        146.09        147.94        11.14 o                         
  -8  12   8          0.67          3.93         8.38 o                         
  -7  12   8        119.80        114.53        10.25 o                         
  -6  12   8        193.36        185.02        18.20 o                         
  -5  12   8        361.97        315.10        22.34 o                         
  -4  12   8        492.42        485.57        13.49 o                         
  -3  12   8         23.91         12.91         6.27 o                         
  -2  12   8         81.91         70.27         7.58 o                         
  -1  12   8        104.63        117.15        12.58 o                         
   0  12   8          3.92         -5.17         6.71 o                         
   1  12   8        515.79        526.09        15.15 o                         
   2  12   8         78.75         92.60         8.51 o                         
   3  12   8        242.99        249.86        13.25 o                         
   4  12   8         28.05          8.61        10.14 o                         
   5  12   8          2.43          7.27         8.08 o                         
   6  12   8        202.12        228.27        19.37 o                         
   7  12   8          3.96          7.45        12.40 o                         
   8  12   8          1.32          9.04        12.54 o                         
 -13  13   8         15.83         10.01         9.30 o                         
 -12  13   8         10.07          2.92         8.68 o                         
 -11  13   8          5.59          4.80         8.33 o                         
 -10  13   8        123.39        114.82        11.00 o                         
  -9  13   8          1.64          6.92         8.33 o                         
  -8  13   8         18.77          5.34         8.12 o                         
  -7  13   8         19.19         20.47         8.77 o                         
  -6  13   8        211.86        220.25        15.42 o                         
  -5  13   8        127.98        143.81        11.50 o                         
  -4  13   8         27.43         16.68         5.95 o                         
  -3  13   8         73.22         68.31        11.94 o                         
  -2  13   8        396.83        445.98        13.91 o                         
  -1  13   8        193.09        184.97        15.69 o                         
   0  13   8          5.11         -3.29         7.01 o                         
   1  13   8        531.76        572.41        18.36 o                         
   2  13   8         10.14          7.93         7.73 o                         
   3  13   8         22.18         28.84        10.20 o                         
   4  13   8        615.07        610.53        20.01 o                         
   5  13   8        178.43        175.31        13.78 o                         
   6  13   8        295.11        295.46        15.14 o                         
   7  13   8         15.24         12.75        14.42 o                         
 -12  14   8         24.96         31.62         9.89 o                         
 -11  14   8        303.09        296.62        16.14 o                         
 -10  14   8          5.66         16.67        11.80 o                         
  -9  14   8         19.57         23.71         9.14 o                         
  -8  14   8         26.28         26.93        10.28 o                         
  -7  14   8        273.63        300.87        17.06 o                         
  -6  14   8        115.78        114.86        17.05 o                         
  -5  14   8          1.35         -0.81         8.18 o                         
  -4  14   8        195.45        213.48        13.72 o                         
  -3  14   8         16.41          4.64         6.68 o                         
  -2  14   8        103.55        102.20         8.81 o                         
  -1  14   8        285.07        289.10        18.58 o                         
   0  14   8        170.14        163.44        12.11 o                         
   1  14   8         94.30        101.02        10.22 o                         
   2  14   8          4.34          3.95        15.94 o                         
   3  14   8         41.08         21.64        10.46 o                         
   4  14   8        419.38        471.69        21.73 o                         
   5  14   8         85.55         70.26        12.00 o                         
   6  14   8          0.22          3.17        11.39 o                         
 -11  15   8         13.99          4.76         9.45 o                         
 -10  15   8         46.17         51.65        10.44 o                         
  -9  15   8          8.91          3.35        13.88 o                         
  -8  15   8         83.62         91.82        11.27 o                         
  -7  15   8         50.33         53.51        10.33 o                         
  -6  15   8         11.98         19.20         9.30 o                         
  -5  15   8         10.37          6.86         9.01 o                         
  -4  15   8          4.09         13.23        11.55 o                         
  -3  15   8        192.69        198.72        10.79 o                         
  -2  15   8        217.21        205.05        19.06 o                         
  -1  15   8         18.27         23.60         7.86 o                         
   0  15   8          9.26         13.09         8.27 o                         
   1  15   8        265.04        220.44        15.29 o                         
   2  15   8         38.98         48.84        10.99 o                         
   3  15   8          0.03         -7.41         9.92 o                         
   4  15   8         17.03         33.58        10.91 o                         
   5  15   8         98.09        111.76        13.92 o                         
 -10  16   8         11.33          0.52        12.47 o                         
  -9  16   8         14.24         13.54        10.06 o                         
  -8  16   8          4.98         15.67         9.76 o                         
  -7  16   8        152.34        192.78        13.92 o                         
  -6  16   8         34.32         38.76        18.06 o                         
  -5  16   8         46.51         43.11        10.44 o                         
  -4  16   8         35.93         38.09        10.46 o                         
  -3  16   8        214.73        215.44        14.73 o                         
  -2  16   8        131.70        155.00        12.05 o                         
  -1  16   8          0.97         -4.61         7.45 o                         
   0  16   8         60.40         70.25        11.77 o                         
   1  16   8         35.09         43.20        11.53 o                         
   2  16   8         54.39         66.51        15.18 o                         
   3  16   8         66.46         47.72        12.31 o                         
   4  16   8        149.06        150.07        17.46 o                         
  -8  17   8          3.35         14.11        10.50 o                         
  -7  17   8          6.31          8.92         9.89 o                         
  -6  17   8         61.79         69.21        13.56 o                         
  -5  17   8        126.81        128.49        13.57 o                         
  -4  17   8          8.89          9.54        10.14 o                         
  -3  17   8          9.44         13.46        27.06 o                         
  -2  17   8         55.67         70.43        13.02 o                         
  -1  17   8         93.68         75.19        11.06 o                         
   0  17   8          0.02         -4.51        10.16 o                         
   1  17   8          1.54          6.44        15.18 o                         
   2  17   8         16.00         23.20        14.42 o                         
  -4  18   8        245.45        253.31        16.70 o                         
  -3  18   8          0.25         -6.82        12.71 o                         
  -2  18   8        216.92        215.25        19.66 o                         
 -18   1   9          6.73         11.49        10.25 o                         
 -17   1   9         21.56         16.36         4.74 o                         
 -16   1   9         55.57         51.62         7.59 o                         
 -15   1   9         56.39         41.77        12.14 o                         
 -14   1   9         40.96         28.89        12.07 o                         
 -13   1   9        175.45        126.77        14.16 o                         
 -12   1   9        104.19         59.67        11.23 o                         
 -11   1   9         86.75         74.61         8.46 o                         
 -10   1   9         11.35         12.90         2.35 o                         
  -9   1   9        228.81        207.33         6.45 o                         
  -8   1   9        556.07        562.40         6.25 o                         
  -7   1   9        127.55        126.47         3.73 o                         
  -6   1   9        186.61        180.66         4.47 o                         
  -5   1   9          4.06          4.18         2.39 o                         
  -4   1   9        125.75        127.75         3.48 o                         
  -3   1   9         30.48         27.58         2.51 o                         
  -2   1   9        686.09        736.38         9.20 o                         
  -1   1   9          5.36         11.88         3.84 o                         
   0   1   9        394.94        398.41        10.39 o                         
   1   1   9         33.17         37.32         5.45 o                         
   2   1   9        606.73        636.04        20.82 o                         
   3   1   9        315.68        322.13        12.97 o                         
   4   1   9       1042.40        991.69        23.35 o                         
   5   1   9        238.82        258.62        36.81 o                         
   6   1   9        510.05        521.46        22.27 o                         
   7   1   9        375.40        396.59        21.20 o                         
   8   1   9          1.60          0.08        13.66 o                         
   9   1   9         76.47        138.56        18.22 o                         
  10   1   9        197.29        204.33        17.69 o                         
  11   1   9          8.95         20.59        16.70 o                         
 -18   2   9         15.67         28.10         6.02 o                         
 -17   2   9        266.03        312.06        10.57 o                         
 -16   2   9          0.26         -1.28        17.84 o                         
 -15   2   9        202.91        172.39        13.66 o                         
 -14   2   9         74.18         57.69         7.01 o                         
 -13   2   9          5.00         -0.33         6.19 o                         
 -12   2   9       1053.41        964.78        27.74 o                         
 -11   2   9          0.33          0.12         4.42 o                         
 -10   2   9       1271.50       1268.05        18.21 o                         
  -9   2   9        654.17        674.07         9.69 o                         
  -8   2   9        120.11        153.17         4.24 o                         
  -7   2   9         31.94         35.01         2.61 o                         
  -6   2   9        654.58        678.69         9.44 o                         
  -5   2   9        312.08        300.20         6.61 o                         
  -4   2   9         78.84         88.62         2.60 o                         
  -3   2   9         13.23          4.75         1.59 o                         
  -2   2   9        288.81        358.68         7.06 o                         
  -1   2   9       1037.52       1224.85        17.30 o                         
   0   2   9        108.75         78.03         6.24 o                         
   1   2   9         36.96         43.71         5.72 o                         
   2   2   9        245.45        221.75        10.33 o                         
   3   2   9       1189.91       1205.90        24.28 o                         
   4   2   9          9.07         20.08         7.60 o                         
   5   2   9          9.32         -0.76        10.20 o                         
   6   2   9          0.36          4.42        10.46 o                         
   7   2   9         73.02         85.96        14.80 o                         
   8   2   9          1.32         14.60        12.14 o                         
   9   2   9        164.84        157.88        16.08 o                         
  10   2   9         31.17         28.75        20.49 o                         
  11   2   9         13.76         18.33        33.02 o                         
 -18   3   9        300.31        316.96        23.15 o                         
 -17   3   9        120.57        137.39        12.90 o                         
 -16   3   9        125.51        122.61        13.28 o                         
 -15   3   9        332.47        312.79        21.31 o                         
 -14   3   9         16.06         18.79         5.15 o                         
 -13   3   9         99.47         92.99         6.17 o                         
 -12   3   9        134.34        129.85         5.94 o                         
 -11   3   9        553.36        550.15        11.13 o                         
 -10   3   9        462.85        440.30         8.88 o                         
  -9   3   9        112.54         83.40         3.61 o                         
  -8   3   9        326.16        324.58         5.50 o                         
  -7   3   9         68.78         64.64         3.21 o                         
  -6   3   9          0.24          1.57         2.83 o                         
  -5   3   9          6.29         -2.91         2.68 o                         
  -4   3   9        158.09        146.60         3.41 o                         
  -3   3   9       1203.75       1267.93        11.76 o                         
  -2   3   9        630.93        618.01         8.34 o                         
  -1   3   9        830.19        843.14        11.96 o                         
   0   3   9        496.19        601.86        12.99 o                         
   1   3   9        515.34        625.29        13.90 o                         
   2   3   9        407.57        354.64        13.69 o                         
   3   3   9         76.98         65.41         8.25 o                         
   4   3   9       3045.98       2983.41        48.39 o                         
   5   3   9          0.05          0.74         7.25 o                         
   6   3   9        476.30        437.89        27.71 o                         
   7   3   9         10.05         -9.58         9.83 o                         
   8   3   9          4.91          0.83        10.99 o                         
   9   3   9         16.96         19.89        20.49 o                         
  10   3   9         15.35         -2.53        12.07 o                         
  11   3   9         29.47         30.39        14.22 o                         
 -18   4   9         79.52         67.56        12.14 o                         
 -17   4   9        232.23        281.25        16.31 o                         
 -16   4   9         41.00         39.60         8.68 o                         
 -15   4   9          9.60         14.16         5.14 o                         
 -14   4   9        188.68        194.40         8.56 o                         
 -13   4   9        225.38        181.87        10.13 o                         
 -12   4   9        122.87        116.91        12.34 o                         
 -11   4   9        435.12        492.02         9.10 o                         
 -10   4   9          5.91          7.65         2.97 o                         
  -9   4   9        431.60        424.03         6.52 o                         
  -8   4   9        108.10        106.60         3.89 o                         
  -7   4   9        992.21        992.34        12.03 o                         
  -6   4   9         68.22         93.19         5.29 o                         
  -5   4   9          0.24          0.47         2.89 o                         
  -4   4   9        105.31        111.67         2.99 o                         
  -3   4   9        106.95        104.64         4.63 o                         
  -2   4   9        984.98       1170.16        14.14 o                         
  -1   4   9          7.16          3.47         4.06 o                         
   0   4   9       2832.64       3028.78        37.34 o                         
   1   4   9        800.60        887.79        16.66 o                         
   2   4   9         32.56         25.00         5.96 o                         
   3   4   9       1889.95       1859.32        27.43 o                         
   4   4   9        148.58        148.57        12.66 o                         
   5   4   9       1334.92       1380.86        44.51 o                         
   6   4   9        136.79        138.77        10.48 o                         
   7   4   9        155.08        146.66        15.29 o                         
   8   4   9          2.38          9.11        11.27 o                         
   9   4   9         22.40         27.42        12.85 o                         
  10   4   9         29.93         25.61        13.68 o                         
  11   4   9          5.34        -12.24        13.39 o                         
 -17   5   9          0.53          3.27         9.27 o                         
 -16   5   9         21.83         24.40        11.01 o                         
 -15   5   9         75.92         73.72        14.42 o                         
 -14   5   9         61.62         52.30         6.43 o                         
 -13   5   9        147.68        143.16         6.35 o                         
 -12   5   9       1283.39       1293.42        18.34 o                         
 -11   5   9        397.64        372.47         9.64 o                         
 -10   5   9        136.87        130.95         6.95 o                         
  -9   5   9         21.66         30.81         3.27 o                         
  -8   5   9          3.24          6.50         2.96 o                         
  -7   5   9        532.81        513.76         9.00 o                         
  -6   5   9        124.16        121.20         5.20 o                         
  -5   5   9          0.53          2.60         2.61 o                         
  -4   5   9         47.13         41.13         2.83 o                         
  -3   5   9       1288.89       1261.85        14.72 o                         
  -2   5   9         69.73         74.38         4.70 o                         
  -1   5   9        363.91        305.99         7.70 o                         
   0   5   9         19.88         28.89         4.86 o                         
   1   5   9          0.19          4.71         5.72 o                         
   2   5   9        110.03        102.97         7.93 o                         
   3   5   9         88.95         80.00         9.31 o                         
   4   5   9        418.51        345.22        24.43 o                         
   5   5   9         23.81         22.87         7.85 o                         
   6   5   9         73.95         54.93         9.95 o                         
   7   5   9        332.61        310.48        46.68 o                         
   8   5   9         12.62         11.01        12.34 o                         
   9   5   9        120.96        102.64        15.29 o                         
  10   5   9         41.01         30.76        18.22 o                         
  11   5   9         94.41        109.30        16.90 o                         
 -17   6   9         31.40         32.67        10.92 o                         
 -16   6   9          2.61          3.06        12.14 o                         
 -15   6   9          0.50          0.67        14.42 o                         
 -14   6   9        255.43        262.71        15.28 o                         
 -13   6   9         69.97         74.27         7.49 o                         
 -12   6   9          0.36         -0.21         4.57 o                         
 -11   6   9          4.33          5.87         4.48 o                         
 -10   6   9       1373.88       1285.06        19.18 o                         
  -9   6   9        719.85        643.75        12.99 o                         
  -8   6   9        208.01        203.43         6.48 o                         
  -7   6   9        144.76        143.01         6.35 o                         
  -6   6   9        752.31        757.84        12.65 o                         
  -5   6   9        515.77        497.68         9.10 o                         
  -4   6   9        783.68        741.08         8.88 o                         
  -3   6   9         67.46         74.00         3.91 o                         
  -2   6   9        290.83        270.83         7.05 o                         
  -1   6   9          3.38          4.35         3.76 o                         
   0   6   9         72.39         69.09         4.80 o                         
   1   6   9          0.29         -5.53         5.72 o                         
   2   6   9         14.29          6.50         6.40 o                         
   3   6   9        186.34        215.52        10.03 o                         
   4   6   9        392.88        424.29        13.40 o                         
   5   6   9        610.49        629.42        18.24 o                         
   6   6   9         18.55         34.17         8.36 o                         
   7   6   9         18.49         11.68         8.20 o                         
   8   6   9        121.71        146.90        16.70 o                         
   9   6   9          1.27         -1.31        14.42 o                         
  10   6   9         15.07         -5.50        21.63 o                         
 -17   7   9         14.84         33.98        11.09 o                         
 -16   7   9          6.64         26.24         9.97 o                         
 -15   7   9        190.25        196.62        23.53 o                         
 -14   7   9          1.16         -2.15         6.24 o                         
 -13   7   9         59.76         75.83        10.93 o                         
 -12   7   9        114.06        137.73        13.34 o                         
 -11   7   9       1843.19       1806.66        30.39 o                         
 -10   7   9         10.23         14.08         4.98 o                         
  -9   7   9       4523.80       4606.02        53.08 o                         
  -8   7   9        378.08        366.32        11.13 o                         
  -7   7   9          6.21          7.36         5.38 o                         
  -6   7   9        714.56        686.56        14.47 o                         
  -5   7   9        763.98        786.44         8.19 o                         
  -4   7   9         40.24         46.19         3.46 o                         
  -3   7   9        552.15        613.56        10.09 o                         
  -2   7   9          1.57          6.17         4.09 o                         
  -1   7   9        638.86        744.06        17.91 o                         
   0   7   9          2.95          3.60         3.47 o                         
   1   7   9         68.72         80.34         5.38 o                         
   2   7   9          0.45         -0.82         6.92 o                         
   3   7   9       2214.96       2280.04        32.37 o                         
   4   7   9       1330.55       1365.25        23.44 o                         
   5   7   9        197.62        197.59        11.91 o                         
   6   7   9          2.59          9.05         7.72 o                         
   7   7   9        258.94        298.41        14.40 o                         
   8   7   9          0.07          6.45        12.34 o                         
   9   7   9         14.55          5.94        37.95 o                         
  10   7   9        172.62        161.64        18.25 o                         
 -16   8   9         23.17         25.42        10.76 o                         
 -15   8   9          3.86         12.60        10.11 o                         
 -14   8   9          6.71          8.43         6.81 o                         
 -13   8   9        207.05        203.92        13.66 o                         
 -12   8   9          2.22          8.03         6.50 o                         
 -11   8   9         53.39         55.48         8.39 o                         
 -10   8   9          1.63         10.09         6.24 o                         
  -9   8   9        270.48        222.00        13.87 o                         
  -8   8   9          9.69         10.43         6.55 o                         
  -7   8   9        504.11        488.79        15.24 o                         
  -6   8   9        471.59        500.12        16.48 o                         
  -5   8   9        358.28        365.45         7.40 o                         
  -4   8   9        664.17        638.54        13.22 o                         
  -3   8   9        833.15        903.93        14.83 o                         
  -2   8   9        575.37        576.02        13.15 o                         
  -1   8   9          0.00          1.93         5.60 o                         
   0   8   9        563.06        526.62        13.81 o                         
   1   8   9         69.16         72.62         7.28 o                         
   2   8   9        279.56        314.94        12.82 o                         
   3   8   9        104.14        101.60         9.82 o                         
   4   8   9         77.48         78.49         8.22 o                         
   5   8   9        164.31        175.28        11.95 o                         
   6   8   9         24.35          5.55         8.29 o                         
   7   8   9          8.87         -7.23         8.01 o                         
   8   8   9         32.46         60.58        12.38 o                         
   9   8   9          0.93         -1.52        13.14 o                         
  10   8   9        151.18        192.64        19.59 o                         
 -16   9   9        285.60        306.99        19.49 o                         
 -15   9   9          5.54          0.56        10.21 o                         
 -14   9   9         34.16         32.33        16.03 o                         
 -13   9   9          1.47        -10.04         6.69 o                         
 -12   9   9         12.27         21.33         7.42 o                         
 -11   9   9          3.75          7.69         6.75 o                         
 -10   9   9         99.82         86.27         8.50 o                         
  -9   9   9          0.20          7.24         6.62 o                         
  -8   9   9        123.88        146.29        10.01 o                         
  -7   9   9        510.32        548.60        16.52 o                         
  -6   9   9          3.64          5.77         7.37 o                         
  -5   9   9        548.80        535.45        11.78 o                         
  -4   9   9         72.33         99.96        11.28 o                         
  -3   9   9        425.04        494.00        12.99 o                         
  -2   9   9        775.74        822.39        16.09 o                         
  -1   9   9        562.04        519.97        14.90 o                         
   0   9   9        102.80         90.34         7.83 o                         
   1   9   9       1086.60       1134.28        20.32 o                         
   2   9   9        173.44        197.64         9.81 o                         
   3   9   9        200.38        178.04         9.55 o                         
   4   9   9        436.56        515.32        15.22 o                         
   5   9   9          5.93         -1.77        18.22 o                         
   6   9   9        111.91        123.61        11.16 o                         
   7   9   9          1.44         -6.01         7.81 o                         
   8   9   9         24.99         25.00        21.63 o                         
   9   9   9          0.01         -5.42        13.68 o                         
 -15  10   9         75.36         78.85        11.61 o                         
 -14  10   9         46.48         49.11         8.86 o                         
 -13  10   9          7.11         -4.16         7.03 o                         
 -12  10   9         89.33         83.10         9.31 o                         
 -11  10   9        127.14        136.64        11.99 o                         
 -10  10   9        130.72        119.14        10.01 o                         
  -9  10   9         37.97         24.16         7.53 o                         
  -8  10   9        104.45        106.94        10.71 o                         
  -7  10   9         86.70         92.49         9.10 o                         
  -6  10   9       1331.13       1275.16        25.63 o                         
  -5  10   9         29.03         23.95         5.08 o                         
  -4  10   9         36.03         52.50         9.09 o                         
  -3  10   9       1405.34       1279.95        21.37 o                         
  -2  10   9       1206.37       1241.05        23.57 o                         
  -1  10   9         52.26         46.82         7.48 o                         
   0  10   9       1955.26       1853.21        27.41 o                         
   1  10   9        552.26        509.88        14.28 o                         
   2  10   9        108.36        119.12         8.59 o                         
   3  10   9        457.47        506.08        15.06 o                         
   4  10   9        941.88        950.04        22.95 o                         
   5  10   9        260.01        294.60        17.55 o                         
   6  10   9        227.10        225.78        18.69 o                         
   7  10   9         52.87         81.75        10.64 o                         
   8  10   9         21.54         53.05        15.00 o                         
   9  10   9          3.26         -1.73        13.68 o                         
 -15  11   9         28.73         20.46         9.32 o                         
 -14  11   9          2.62         -5.72         8.50 o                         
 -13  11   9        139.66        116.53        17.63 o                         
 -12  11   9          1.41        -10.32         7.53 o                         
 -11  11   9          0.52         -1.98         7.24 o                         
 -10  11   9         66.59         54.24         8.95 o                         
  -9  11   9        261.44        201.69        11.66 o                         
  -8  11   9          0.20         -5.73         7.08 o                         
  -7  11   9          4.16         -0.32         7.24 o                         
  -6  11   9          0.02         -8.97         7.20 o                         
  -5  11   9         60.45         33.83         8.42 o                         
  -4  11   9        129.73        107.12         7.86 o                         
  -3  11   9        345.77        265.09        10.67 o                         
  -2  11   9        852.22        868.35        28.09 o                         
  -1  11   9        270.42        217.95        23.10 o                         
   0  11   9         14.07         28.83         7.54 o                         
   1  11   9        485.61        522.76        17.02 o                         
   2  11   9        830.65        781.78        18.08 o                         
   3  11   9        310.11        323.59        13.02 o                         
   4  11   9        795.82        718.32        20.81 o                         
   5  11   9          0.01          7.88         7.92 o                         
   6  11   9        221.17        231.87        13.75 o                         
   7  11   9         49.50         50.71        10.02 o                         
   8  11   9          0.41         -0.54        10.50 o                         
 -14  12   9          2.84        -12.19         8.12 o                         
 -13  12   9         17.22         12.61         8.81 o                         
 -12  12   9          4.54         -4.67         8.12 o                         
 -11  12   9         58.75         58.65        13.37 o                         
 -10  12   9         40.94         44.34         9.01 o                         
  -9  12   9         85.36         68.28         9.56 o                         
  -8  12   9          8.28         10.87         7.86 o                         
  -7  12   9         51.37         47.26         9.07 o                         
  -6  12   9        186.47        166.04        12.21 o                         
  -5  12   9         15.73          3.50         7.98 o                         
  -4  12   9          6.25          1.64         5.77 o                         
  -3  12   9        321.08        302.13        11.67 o                         
  -2  12   9         13.03         19.70         6.72 o                         
  -1  12   9         34.28         25.10         7.89 o                         
   0  12   9        116.32        120.39         9.91 o                         
   1  12   9        605.07        615.00        18.62 o                         
   2  12   9          8.58         14.32         7.86 o                         
   3  12   9         99.02         78.70        11.53 o                         
   4  12   9        983.81        952.67        27.89 o                         
   5  12   9         71.48         56.30        28.08 o                         
   6  12   9         42.59         56.76        12.48 o                         
   7  12   9         17.83         32.29        13.83 o                         
 -13  13   9         25.59         28.44        10.28 o                         
 -12  13   9        105.20        141.82        12.43 o                         
 -11  13   9         19.76         19.46         9.07 o                         
 -10  13   9         20.28         14.95         8.78 o                         
  -9  13   9         12.22          3.19        11.41 o                         
  -8  13   9          1.17         -6.76         8.23 o                         
  -7  13   9          6.78          4.28         8.70 o                         
  -6  13   9         35.99         51.30         9.69 o                         
  -5  13   9          1.35          2.88         8.45 o                         
  -4  13   9         15.04          8.61         8.65 o                         
  -3  13   9         16.67          5.87         6.24 o                         
  -2  13   9          9.53         13.56         6.98 o                         
  -1  13   9          7.98         25.54         7.89 o                         
   0  13   9          9.45          1.97         7.68 o                         
   1  13   9         87.27         77.18         9.74 o                         
   2  13   9         58.60         78.55        11.53 o                         
   3  13   9        138.48        107.49        12.34 o                         
   4  13   9          1.08         -7.27        11.39 o                         
   5  13   9        216.66        225.92        18.98 o                         
   6  13   9         11.22         19.79        10.76 o                         
 -12  14   9         20.23         24.70        10.14 o                         
 -11  14   9        142.79        171.71        13.60 o                         
 -10  14   9        319.24        322.21        16.29 o                         
  -9  14   9        179.77        161.11        16.15 o                         
  -8  14   9         32.24         38.93         9.62 o                         
  -7  14   9        106.72        111.33        11.33 o                         
  -6  14   9         63.45         90.17        11.24 o                         
  -5  14   9          1.77         -6.80         8.57 o                         
  -4  14   9        607.18        612.12        20.47 o                         
  -3  14   9        238.46        241.17        11.29 o                         
  -2  14   9        228.13        231.86        12.82 o                         
  -1  14   9          3.13          4.79         7.68 o                         
   0  14   9         90.14         75.49         9.76 o                         
   1  14   9         53.56         57.41        14.42 o                         
   2  14   9          0.07          5.44         9.92 o                         
   3  14   9        374.61        386.66        19.59 o                         
   4  14   9         14.20         12.46        12.14 o                         
   5  14   9        321.42        345.53        19.84 o                         
 -11  15   9         89.70         93.49        12.23 o                         
 -10  15   9         12.71          5.94         9.89 o                         
  -9  15   9        113.92        131.27        12.71 o                         
  -8  15   9         10.40         11.54         9.45 o                         
  -7  15   9        144.42        113.37        11.71 o                         
  -6  15   9         32.09         35.31        10.03 o                         
  -5  15   9          4.96         -3.23         8.92 o                         
  -4  15   9         37.76         48.14        10.25 o                         
  -3  15   9        390.24        350.06        17.01 o                         
  -2  15   9          1.45         -5.44         8.87 o                         
  -1  15   9         16.38          5.24        12.84 o                         
   0  15   9         36.40         56.24         9.67 o                         
   1  15   9          0.28         -8.18         9.38 o                         
   2  15   9         16.59         -9.58        17.46 o                         
   3  15   9          3.88          1.56        10.46 o                         
   4  15   9        235.97        245.84        17.39 o                         
  -9  16   9         19.14         24.57        10.77 o                         
  -8  16   9         25.36         29.71        10.77 o                         
  -7  16   9          1.91         -3.40         9.46 o                         
  -6  16   9         35.43         31.41        10.57 o                         
  -5  16   9          5.47          2.63         9.76 o                         
  -4  16   9         43.73         44.98        10.65 o                         
  -3  16   9          0.18          9.87        12.88 o                         
  -2  16   9         55.13         65.99        14.48 o                         
  -1  16   9         16.35          6.36         8.04 o                         
   0  16   9        151.36        154.42        14.37 o                         
   1  16   9         11.13        -15.30        10.20 o                         
   2  16   9        111.54        108.32        15.56 o                         
   3  16   9         67.77         65.52        18.60 o                         
  -7  17   9         41.79         22.71        11.34 o                         
  -6  17   9          8.39          2.17        10.62 o                         
  -5  17   9         16.17          4.67        10.79 o                         
  -4  17   9         61.98         65.19        12.09 o                         
  -3  17   9          0.49         -4.55        10.22 o                         
  -2  17   9         15.25         20.81        10.89 o                         
  -1  17   9          0.90         -8.32        22.39 o                         
   0  17   9          3.68        -13.74        14.29 o                         
 -16   0  10        215.24        200.39        25.05 o                         
 -15   0  10        126.43        110.82        20.49 o                         
 -14   0  10        140.71        161.68        22.77 o                         
 -13   0  10          2.68         -7.59        14.42 o                         
 -12   0  10        316.31        297.04        13.36 o                         
 -11   0  10        407.66        456.32         9.89 o                         
 -10   0  10        476.57        467.55        10.53 o                         
  -9   0  10         61.75         59.89         3.75 o                         
  -8   0  10         15.18         17.58         3.62 o                         
  -7   0  10         17.34         19.93         3.76 o                         
  -6   0  10          1.34         -1.41         3.69 o                         
  -5   0  10          5.54         -2.93         4.02 o                         
  -4   0  10         18.35         20.73         2.52 o                         
  -3   0  10         42.25         14.52         6.06 o                         
  -2   0  10         32.94         49.90         6.55 o                         
  -1   0  10       3227.09       2927.76        49.84 o                         
   0   0  10        534.09        540.47        17.61 o                         
   1   0  10        560.94        551.70        18.69 o                         
   2   0  10        677.44        673.12        38.71 o                         
   3   0  10       3403.98       3260.09        57.85 o                         
   4   0  10        476.35        494.90        30.36 o                         
   5   0  10       2721.07       2677.17        75.90 o                         
   6   0  10         46.58         66.04        16.70 o                         
   7   0  10         44.41         30.36        17.46 o                         
   8   0  10        226.56        226.96        25.05 o                         
   9   0  10          6.22         20.49        18.22 o                         
  10   0  10         37.92         37.95        19.74 o                         
 -16   1  10          9.92          4.55        15.18 o                         
 -15   1  10          4.70          1.17        11.53 o                         
 -14   1  10          4.21          4.73        10.37 o                         
 -13   1  10         29.87         32.24         4.76 o                         
 -12   1  10        257.23        230.52         8.81 o                         
 -11   1  10        435.86        441.42         7.92 o                         
 -10   1  10        281.92        286.44         6.17 o                         
  -9   1  10         36.11         51.61         2.53 o                         
  -8   1  10        969.74       1014.20        10.31 o                         
  -7   1  10        576.95        555.27         7.43 o                         
  -6   1  10         28.84         32.80         3.01 o                         
  -5   1  10        366.56        342.71         6.93 o                         
  -4   1  10        147.26        129.14         3.20 o                         
  -3   1  10         91.43        109.72         6.26 o                         
  -2   1  10        996.99       1043.58        13.64 o                         
  -1   1  10        103.86        100.11         7.58 o                         
   0   1  10        355.15        333.20        14.24 o                         
   1   1  10        129.89         99.15         7.01 o                         
   2   1  10        170.81        178.78         8.78 o                         
   3   1  10        317.21        335.11        13.98 o                         
   4   1  10       1120.84       1135.55        40.99 o                         
   5   1  10         28.04         29.07        10.99 o                         
   6   1  10         46.85         42.41        11.53 o                         
   7   1  10          9.55         13.41        13.28 o                         
   8   1  10          1.80          4.03        12.07 o                         
   9   1  10          1.36        -11.11        11.77 o                         
  10   1  10         32.65         47.66        14.22 o                         
 -18   2  10         10.13         -2.28         8.35 o                         
 -17   2  10        133.51        122.31        12.90 o                         
 -16   2  10          3.28          8.63         6.36 o                         
 -15   2  10          6.07         -3.82         6.45 o                         
 -14   2  10        103.87        120.67        10.73 o                         
 -13   2  10        273.18        220.35         9.85 o                         
 -12   2  10         47.71         35.42         4.27 o                         
 -11   2  10        554.42        475.00        10.32 o                         
 -10   2  10         53.60         59.39         3.89 o                         
  -9   2  10         21.93         32.32         2.55 o                         
  -8   2  10          0.18         -2.41         2.71 o                         
  -7   2  10        218.92        207.27         6.00 o                         
  -6   2  10        149.82        148.55         5.17 o                         
  -5   2  10        982.68        957.47        12.63 o                         
  -4   2  10        502.80        514.47         5.76 o                         
  -3   2  10        199.33        178.62         5.12 o                         
  -2   2  10         25.91         27.77         4.15 o                         
  -1   2  10        500.27        575.93        15.81 o                         
   0   2  10         24.85         21.09         6.51 o                         
   1   2  10        822.10        807.02        18.51 o                         
   2   2  10        302.55        302.71        13.13 o                         
   3   2  10        215.28        231.64        23.47 o                         
   4   2  10        128.23        139.92        11.39 o                         
   5   2  10         26.23         33.78        11.27 o                         
   6   2  10        114.03         93.88        13.14 o                         
   7   2  10         52.12         42.20        30.36 o                         
   8   2  10          5.99          7.21        11.77 o                         
   9   2  10          3.18          8.01        12.07 o                         
  10   2  10          6.49         19.21        13.68 o                         
 -18   3  10          7.66         10.63        10.63 o                         
 -17   3  10          3.30          1.81         7.69 o                         
 -16   3  10          0.08          4.79         6.91 o                         
 -15   3  10          0.69         -0.50         6.68 o                         
 -14   3  10         28.67         38.88         8.01 o                         
 -13   3  10         41.22         27.43         5.48 o                         
 -12   3  10        269.62        212.63        10.26 o                         
 -11   3  10       1180.71       1093.64        14.32 o                         
 -10   3  10        300.24        273.98         5.00 o                         
  -9   3  10         92.91         90.31         4.52 o                         
  -8   3  10        351.74        367.29         6.63 o                         
  -7   3  10        449.33        433.47         9.57 o                         
  -6   3  10          0.22          0.67         3.42 o                         
  -5   3  10        585.79        625.22         9.14 o                         
  -4   3  10         16.12         17.50         2.31 o                         
  -3   3  10        270.43        251.48         6.17 o                         
  -2   3  10        151.71        130.98         6.12 o                         
  -1   3  10        353.39        347.95         8.76 o                         
   0   3  10        178.87        149.78        14.68 o                         
   1   3  10         31.41         13.76         6.03 o                         
   2   3  10        100.18         91.19         8.88 o                         
   3   3  10        820.08        809.76        20.04 o                         
   4   3  10        820.10        801.89        20.22 o                         
   5   3  10         27.77         39.72         8.15 o                         
   6   3  10          2.98          3.04        10.99 o                         
   7   3  10         60.64         69.82        16.70 o                         
   8   3  10         13.34          9.29        11.53 o                         
   9   3  10         16.39         14.04        12.88 o                         
  10   3  10         61.44        104.17        22.39 o                         
 -17   4  10         56.30         60.25         9.50 o                         
 -16   4  10         31.55         37.12         8.89 o                         
 -15   4  10        158.95        190.62        10.18 o                         
 -14   4  10        149.28        153.93         8.62 o                         
 -13   4  10         62.10         51.46         8.01 o                         
 -12   4  10          6.87          8.44         3.63 o                         
 -11   4  10        310.63        313.50         6.32 o                         
 -10   4  10          0.22         -0.89         3.06 o                         
  -9   4  10        211.20        205.94         7.36 o                         
  -8   4  10        118.73        121.56         6.43 o                         
  -7   4  10        482.91        442.64         8.60 o                         
  -6   4  10        107.94        118.95         5.14 o                         
  -5   4  10         54.03         58.04         4.01 o                         
  -4   4  10        648.06        595.91        10.95 o                         
  -3   4  10        120.85        130.65         6.29 o                         
  -2   4  10        429.30        440.99         8.93 o                         
  -1   4  10        646.25        622.49        11.92 o                         
   0   4  10         89.42        113.26         7.69 o                         
   1   4  10         14.16          6.89         6.01 o                         
   2   4  10        252.64        240.94        17.09 o                         
   3   4  10          8.18          2.77         7.24 o                         
   4   4  10          7.27         12.87         8.24 o                         
   5   4  10        134.48        148.38        10.92 o                         
   6   4  10          0.27          8.14         8.54 o                         
   7   4  10          9.66         20.95        15.18 o                         
   8   4  10        353.12        404.68        22.81 o                         
   9   4  10         30.19          3.24        12.07 o                         
  10   4  10         70.90         69.78        15.54 o                         
 -17   5  10          1.07        -12.59         8.39 o                         
 -16   5  10         39.27         24.50         9.27 o                         
 -15   5  10        271.21        264.46        42.89 o                         
 -14   5  10          3.50          0.69         7.91 o                         
 -13   5  10        592.28        542.06        11.29 o                         
 -12   5  10          7.80          8.84         4.17 o                         
 -11   5  10         52.30         34.50         3.57 o                         
 -10   5  10        382.35        397.02         8.18 o                         
  -9   5  10        790.59        722.46        10.01 o                         
  -8   5  10          1.96          1.80         3.25 o                         
  -7   5  10        270.20        270.42         7.59 o                         
  -6   5  10        669.53        629.70        11.78 o                         
  -5   5  10        104.37        128.40         4.69 o                         
  -4   5  10        896.39        854.24         9.86 o                         
  -3   5  10        113.39        110.24         4.88 o                         
  -2   5  10          5.08          7.17         3.76 o                         
  -1   5  10         51.61         45.06         4.72 o                         
   0   5  10         27.05         20.73         5.14 o                         
   1   5  10         83.83         62.69         7.32 o                         
   2   5  10        834.06        760.15        16.91 o                         
   3   5  10         77.66         70.47         7.52 o                         
   4   5  10       1479.15       1450.60        27.83 o                         
   5   5  10         10.06         -0.85         7.91 o                         
   6   5  10         55.31         51.76         9.26 o                         
   7   5  10         90.23        111.66        15.03 o                         
   8   5  10         15.80         30.21        13.14 o                         
   9   5  10         28.64         52.49        14.22 o                         
  10   5  10        180.13        178.62        19.05 o                         
 -17   6  10          0.12          3.49         9.36 o                         
 -16   6  10          0.00         -1.27         8.68 o                         
 -15   6  10          2.17         -6.49         8.00 o                         
 -14   6  10        165.34        165.40        12.63 o                         
 -13   6  10        733.13        677.22        16.15 o                         
 -12   6  10        826.67        826.36        24.93 o                         
 -11   6  10       1907.43       1801.04        40.16 o                         
 -10   6  10       1598.29       1544.62        22.13 o                         
  -9   6  10        317.81        294.77        12.09 o                         
  -8   6  10       1394.02       1388.54        21.51 o                         
  -7   6  10       1710.39       1627.66        21.11 o                         
  -6   6  10       2089.98       1945.50        23.86 o                         
  -5   6  10          6.92          3.94         3.19 o                         
  -4   6  10         37.26         22.21         5.63 o                         
  -3   6  10         49.65         55.25         4.17 o                         
  -2   6  10         10.98         16.51         3.84 o                         
  -1   6  10          7.71         -3.33         3.89 o                         
   0   6  10          4.25          2.08         4.21 o                         
   1   6  10        207.70        192.84         9.91 o                         
   2   6  10         20.48         21.51         6.29 o                         
   3   6  10          2.25          5.90         7.01 o                         
   4   6  10         72.30         85.34         8.13 o                         
   5   6  10        340.39        349.30        15.16 o                         
   6   6  10          5.16         13.50         8.10 o                         
   7   6  10        484.68        524.97        18.88 o                         
   8   6  10         67.80         60.72        13.92 o                         
   9   6  10        114.40        155.84        29.60 o                         
 -17   7  10          0.01          2.83        10.23 o                         
 -16   7  10          5.51         -4.64         9.41 o                         
 -15   7  10         31.47         26.01        10.23 o                         
 -14   7  10        387.56        392.66        28.08 o                         
 -13   7  10        225.69        236.60        11.40 o                         
 -12   7  10        418.52        401.53        20.04 o                         
 -11   7  10         22.72         24.70         9.22 o                         
 -10   7  10          0.44         -2.05         5.83 o                         
  -9   7  10        257.09        246.97        10.83 o                         
  -8   7  10         64.03         90.61        11.88 o                         
  -7   7  10        199.99        224.46        14.18 o                         
  -6   7  10          5.60         -2.16         5.19 o                         
  -5   7  10        711.92        760.88         9.53 o                         
  -4   7  10         20.74         10.26         4.98 o                         
  -3   7  10         69.46         59.34         4.23 o                         
  -2   7  10         67.78         67.38         5.15 o                         
  -1   7  10        679.39        635.10        10.78 o                         
   0   7  10         36.78         45.38         4.59 o                         
   1   7  10          9.91          5.95         4.54 o                         
   2   7  10        880.92        865.17        18.44 o                         
   3   7  10          0.48          3.05         6.49 o                         
   4   7  10        571.85        506.34        15.18 o                         
   5   7  10        339.12        312.30        14.51 o                         
   6   7  10        220.51        224.30        18.52 o                         
   7   7  10        335.09        366.82        33.50 o                         
   8   7  10          2.08         -0.02        18.60 o                         
   9   7  10         32.92         63.64        25.43 o                         
 -16   8  10          1.45        -11.15         9.97 o                         
 -15   8  10         53.35         67.44        20.11 o                         
 -14   8  10       1055.19       1033.68        35.93 o                         
 -13   8  10         36.27         17.27         6.99 o                         
 -12   8  10        861.33        837.69        19.56 o                         
 -11   8  10         81.78         84.51         8.12 o                         
 -10   8  10        482.88        469.40        14.82 o                         
  -9   8  10        139.06        115.12        13.54 o                         
  -8   8  10        874.11        872.71        19.67 o                         
  -7   8  10        839.29        768.42        18.74 o                         
  -6   8  10        122.80        129.67         9.67 o                         
  -5   8  10          0.49          2.62         6.24 o                         
  -4   8  10       1460.19       1415.18        21.64 o                         
  -3   8  10        168.38        159.71         8.64 o                         
  -2   8  10        161.55        197.05        13.80 o                         
  -1   8  10         44.82         51.87         6.01 o                         
   0   8  10        669.82        578.48        13.01 o                         
   1   8  10        139.51        150.01         8.13 o                         
   2   8  10         10.87          7.26         7.10 o                         
   3   8  10        493.82        461.11        14.66 o                         
   4   8  10        149.53         97.23        10.27 o                         
   5   8  10       1624.10       1740.32        33.14 o                         
   6   8  10          0.10         -1.74         8.10 o                         
   7   8  10        193.15        206.26        17.31 o                         
   8   8  10          7.86         25.48        22.01 o                         
   9   8  10        247.57        318.02        58.45 o                         
 -16   9  10          2.52          0.60        10.21 o                         
 -15   9  10        288.08        305.62        19.09 o                         
 -14   9  10         13.48         22.84         7.88 o                         
 -13   9  10        178.31        180.74        18.41 o                         
 -12   9  10        210.03        228.77        11.88 o                         
 -11   9  10         86.45         74.98         8.65 o                         
 -10   9  10         34.38         46.56         7.88 o                         
  -9   9  10        108.18        125.31         9.76 o                         
  -8   9  10        844.32        853.95        19.97 o                         
  -7   9  10         21.76         15.48         7.08 o                         
  -6   9  10        416.02        345.71        21.39 o                         
  -5   9  10        100.27        108.55        11.99 o                         
  -4   9  10       2954.59       2882.83        36.41 o                         
  -3   9  10          1.89          4.27         9.86 o                         
  -2   9  10        365.32        317.78        12.71 o                         
  -1   9  10       1426.63       1397.68        36.97 o                         
   0   9  10         14.65         22.10         6.56 o                         
   1   9  10         84.48         79.77         7.75 o                         
   2   9  10         71.11         49.03         7.38 o                         
   3   9  10         70.09         50.27         7.03 o                         
   4   9  10        196.91        185.56        10.84 o                         
   5   9  10          0.72         -5.40         8.26 o                         
   6   9  10         39.36         28.69         9.36 o                         
   7   9  10          8.07         15.09         8.92 o                         
   8   9  10          0.00          0.18        13.62 o                         
 -15  10  10         72.96         79.75        10.16 o                         
 -14  10  10         79.25         62.90         9.18 o                         
 -13  10  10         42.16         37.94         8.42 o                         
 -12  10  10        188.59        182.23        11.47 o                         
 -11  10  10        107.97         92.17        14.39 o                         
 -10  10  10        386.02        389.90        15.42 o                         
  -9  10  10         27.89         12.75         7.60 o                         
  -8  10  10          0.26         -4.21         7.21 o                         
  -7  10  10         59.69         54.41         8.42 o                         
  -6  10  10        220.52        210.91        13.09 o                         
  -5  10  10        435.59        438.37        20.49 o                         
  -4  10  10        470.28        504.06        12.90 o                         
  -3  10  10        949.42        847.20        17.24 o                         
  -2  10  10        115.11        143.86         9.41 o                         
  -1  10  10        204.24        229.54        11.58 o                         
   0  10  10        349.74        357.89        14.34 o                         
   1  10  10         33.13         62.44        12.57 o                         
   2  10  10        238.12        236.71        12.89 o                         
   3  10  10         24.80         20.79         7.01 o                         
   4  10  10        232.80        225.82        11.72 o                         
   5  10  10        111.07        102.39        10.41 o                         
   6  10  10         88.42        108.53        11.07 o                         
   7  10  10          0.00          9.06         9.14 o                         
   8  10  10         30.09         23.93        21.25 o                         
 -14  11  10          0.03         -0.55         8.65 o                         
 -13  11  10        717.78        812.22        21.94 o                         
 -12  11  10          9.78         -0.02         7.73 o                         
 -11  11  10         70.50         59.43        12.04 o                         
 -10  11  10        445.19        461.63        16.87 o                         
  -9  11  10         20.52         25.98         8.34 o                         
  -8  11  10         10.43         -3.31         7.67 o                         
  -7  11  10         17.12          6.36         7.67 o                         
  -6  11  10         12.08         11.10         7.89 o
[truncated: 159,976 more chars]
